# Supplementary material for: Community assessment to advance computational prediction of cancer drug combinations in a pharmacogenomic screen
Source: Nat Commun. 2019 Jun 17;10:2674. doi: 10.1038/s41467-019-09799-2 (PMC6572829; doi:10.1038/s41467-019-09799-2)
Supplement: Supplementary file 3 — Supplementary Data 1 [file 41467_2019_9799_MOESM3_ESM.xlsx]

## Sheet: Cell lines
Cancer Cell lines
Legend
Cell line name	Cell line name as provided in the Genomics of Drug Sensitivity in Cancer (GDSC) project.
COSMIC ID	Unique cell line identifier from the Catalogue Of Somatic Mutations In Cancer (COSMIC) database.
GDSC tissue descriptor 1	GDSC tumour type definition.
GDSC tissue descriptor 2	GDSC tumour sub-type definition.
TCGA label	Tumour type defined based on The Cancer Genome Atlas (TCGA) abbreviations.
MSI	Microsatellite Instability (markers BAT25, BAT26, D5S346, D2S123 and D17S250)
Growth properties	Cell line growth property, which is either Adherent, Semi-Adherent or in Suspension.
AZ-DREAM	Tick if part of the AstraZeneca-DREAM dataset, cross for not.
O'Neil et al. 2016	Tick if part of the O'Neil et al. 2016 dataset, cross for not.
ALMANAC	Tick if part of the ALMANAC dataset, cross for not.
Cell line name	COSMIC ID	GDSC tissue descriptor 1	GDSC tissue descriptor 2	TCGA label	MSI	Growth properties	AZ-DREAM	O'Neil et al. 2016	ALMANAC
22RV1	924100	urogenital_system	prostate	PRAD	MSI-H	Adherent	1	0	0
647-V	906797	urogenital_system	Bladder	BLCA	MSS/MSI-L	Adherent	1	0	0
786-0	905947	kidney	kidney	KIRC	MSS/MSI-L	Adherent	0	0	1
A2058	906792	skin	melanoma	SKCM	MSS/MSI-L	Adherent	0	1	0
A2780	906804	urogenital_system	ovary	UNABLE TO CLASSIFY	MSS/MSI-L	Semi-Adherent	0	1	0
A375	906793	skin	melanoma	SKCM	MSS/MSI-L	Adherent	0	1	0
A427	910851	lung_NSCLC	lung_NSCLC_not specified	UNABLE TO CLASSIFY	MSS/MSI-L	Adherent	0	1	0
A498	905948	kidney	kidney	KIRC	MSS/MSI-L	Adherent	0	0	1
A549	905949	lung_NSCLC	lung_NSCLC_adenocarcinoma	LUAD	MSS/MSI-L	Adherent	1	0	1
ACHN	905950	kidney	kidney	KIRC	MSS/MSI-L	Adherent	0	0	1
BFTC-905	910926	urogenital_system	Bladder	BLCA	MSS/MSI-L	Adherent	1	0	0
BT-20	906801	breast	breast	BRCA	MSS/MSI-L	Adherent	1	0	0
BT-474	946359	breast	breast	BRCA	MSS/MSI-L	Adherent	1	0	0
BT-549	905951	breast	breast	BRCA	MSS/MSI-L	Adherent	1	0	1
C32	906830	skin	melanoma	SKCM	MSS/MSI-L	Adherent	1	0	0
CAKI-1	905963	kidney	kidney	KIRC	MSS/MSI-L	Adherent	0	0	1
CAL-120	906826	breast	breast	BRCA	MSS/MSI-L	Adherent	1	0	0
CAL-148	924106	breast	breast	BRCA	MSS/MSI-L	Suspension	1	0	0
CAL-51	910927	breast	breast	BRCA	MSS/MSI-L	Adherent	1	0	0
Calu-3	687777	lung_NSCLC	lung_NSCLC_adenocarcinoma	LUAD	MSS/MSI-L	Adherent	1	0	0
Calu-6	724859	lung_NSCLC	lung_NSCLC_adenocarcinoma	LUAD	MSS/MSI-L	Adherent	1	0	0
CAMA-1	946382	breast	breast	BRCA	MSS/MSI-L	Adherent	1	0	0
Caov-3	906825	urogenital_system	ovary	OV	MSS/MSI-L	Adherent	0	1	0
CCRF-CEM	905952	leukemia	lymphoblastic_leukemia	ALL	MSS/MSI-L	Suspension	0	0	1
COLO-205	905961	large_intestine	large_intestine	COAD/READ	MSS/MSI-L	Suspension	1	0	1
DMS-114	687983	lung_SCLC	lung_small_cell_carcinoma	SCLC	MSS/MSI-L	Adherent	1	0	1
DU-145	905935	urogenital_system	prostate	PRAD	MSI-H	Adherent	0	0	1
DU-4475	906844	breast	breast	BRCA	MSS/MSI-L	Suspension	1	0	0
EKVX	905970	lung_NSCLC	lung_NSCLC_adenocarcinoma	LUAD	MSS/MSI-L	Adherent	0	0	1
ES-2	1240128	urogenital_system	ovary		MSS/MSI-L	Adherent	0	1	0
EVSA-T	906862	breast	breast	BRCA	MSS/MSI-L	Adherent	1	0	0
HCC1143	749710	breast	breast	BRCA	MSS/MSI-L	Adherent	1	0	0
HCC1187	749711	breast	breast	BRCA	MSS/MSI-L	Suspension	1	0	0
HCC1395	749712	breast	breast	BRCA	MSS/MSI-L	Adherent	1	0	0
HCC1419	907045	breast	breast	BRCA	MSS/MSI-L	Adherent	1	0	0
HCC1428	1290905	breast	breast	BRCA	MSS/MSI-L	Adherent	1	0	0
HCC1500	1303900	breast	breast	BRCA	MSS/MSI-L	Adherent	1	0	0
HCC1569	907046	breast	breast	BRCA	MSI-H	Adherent	1	0	0
HCC1806	907047	breast	breast		MSS/MSI-L	Adherent	1	0	0
HCC1937	749714	breast	breast	BRCA	MSS/MSI-L	Adherent	1	0	0
HCC1954	749709	breast	breast	BRCA	MSS/MSI-L	Adherent	1	0	0
HCC2998	905971	large_intestine	large_intestine	COAD/READ	MSS/MSI-L	Adherent	0	0	1
HCC38	749717	breast	breast	BRCA	MSS/MSI-L	Adherent	1	0	0
HCC70	907048	breast	breast	BRCA	MSS/MSI-L	Adherent	1	0	0
HCT-116	905936	large_intestine	large_intestine	COAD/READ	MSI-H	Adherent	1	1	1
HCT-15	905937	large_intestine	large_intestine	COAD/READ	MSI-H	Adherent	0	0	1
HL-60	905938	leukemia	acute_myeloid_leukaemia	LAML	MSS/MSI-L	Suspension	0	0	1
HOP-62	905972	lung_NSCLC	lung_NSCLC_adenocarcinoma	LUAD	MSS/MSI-L	Adherent	0	0	1
HOP-92	905973	lung_NSCLC	lung_NSCLC_large cell		MSS/MSI-L	Adherent	0	0	1
Hs-578-T	905957	breast	breast	BRCA	MSS/MSI-L	Adherent	1	0	1
HT-1197	907065	urogenital_system	Bladder	BLCA	MSS/MSI-L	Adherent	1	0	0
HT-1376	907066	urogenital_system	Bladder	BLCA	MSS/MSI-L	Adherent	1	0	0
HT-144	907067	skin	melanoma	SKCM	MSS/MSI-L	Adherent	0	1	0
HT-29	905939	large_intestine	large_intestine	COAD/READ	MSS/MSI-L	Adherent	1	1	1
IGROV-1	905968	urogenital_system	ovary	OV	MSI-H	Adherent	0	0	1
J82	753566	urogenital_system	Bladder	BLCA	MSS/MSI-L	Adherent	1	0	0
K-562	905940	leukemia	chronic_myeloid_leukaemia	LCML	MSS/MSI-L	Suspension	0	0	1
KATOIII	907276	digestive_system	stomach	STAD	MSS/MSI-L	Semi-Adherent	1	0	0
KM12	905989	large_intestine	large_intestine	COAD/READ	MSI-H	Adherent	0	0	1
KMS-11	1659817	myeloma	myeloma	MM		Suspension	1	0	0
KU-19-19	907312	urogenital_system	Bladder	BLCA	MSS/MSI-L	Adherent	1	0	0
LNCaP-Clone-FGC	907788	urogenital_system	prostate	PRAD	MSI-H	Adherent	0	1	0
LoVo	907790	large_intestine	large_intestine	COAD/READ	MSI-H	Adherent	0	1	0
LOXIMVI	905974	skin	melanoma	SKCM	MSS/MSI-L	Semi-Adherent	0	0	1
LS-513	907795	large_intestine	large_intestine	COAD/READ	MSS/MSI-L	Adherent	1	0	0
M14	905975	skin	melanoma	SKCM	MSS/MSI-L	Adherent	1	0	1
MCF7	905946	breast	breast	BRCA	MSS/MSI-L	Adherent	1	0	1
MDA-MB-157	925338	breast	breast	BRCA	MSS/MSI-L	Adherent	1	0	0
MDA-MB-175-VII	908120	breast	breast	BRCA	MSS/MSI-L	Adherent	1	0	0
MDA-MB-231	905960	breast	breast	BRCA	MSS/MSI-L	Adherent	1	0	1
MDA-MB-361	908121	breast	breast	BRCA	MSS/MSI-L	Adherent	1	0	0
MDA-MB-415	924240	breast	breast	BRCA	MSS/MSI-L	Adherent	1	0	0
MDA-MB-436	1240172	breast	breast	BRCA	MSS/MSI-L	Adherent	1	1	0
MDA-MB-453	908122	breast	breast	BRCA	MSS/MSI-L	Adherent	1	0	0
MDA-MB-468	908123	breast	breast	BRCA	MSS/MSI-L	Adherent	1	0	1
MFM-223	910948	breast	breast	BRCA	MSS/MSI-L	Adherent	1	0	0
MOLT-4	905958	leukemia	lymphoblastic_leukemia	ALL	MSI-H	Suspension	0	0	1
NCI-H1299	724831	lung_NSCLC	lung_NSCLC_large cell		MSS/MSI-L	Adherent	1	0	0
NCI-H1437	687794	lung_NSCLC	lung_NSCLC_adenocarcinoma	LUAD	MSS/MSI-L	Adherent	1	0	0
NCI-H1563	753600	lung_NSCLC	lung_NSCLC_adenocarcinoma	LUAD	MSS/MSI-L	Adherent	1	0	0
NCI-H1650	687800	lung_NSCLC	lung_NSCLC_adenocarcinoma	LUAD	MSS/MSI-L	Adherent	0	1	0
NCI-H1703	908474	lung_NSCLC	lung_NSCLC_adenocarcinoma		MSS/MSI-L	Adherent	1	0	0
NCI-H1793	908463	lung_NSCLC	lung_NSCLC_adenocarcinoma	LUAD	MSS/MSI-L	Adherent	1	0	0
NCI-H1975	924244	lung_NSCLC	lung_NSCLC_adenocarcinoma	LUAD	MSS/MSI-L	Adherent	1	0	0
NCI-H2085	687812	lung_NSCLC	lung_NSCLC_adenocarcinoma	LUAD	MSS/MSI-L	Adherent	1	0	0
NCI-H2122	722046	lung_NSCLC	lung_NSCLC_adenocarcinoma	LUAD	MSS/MSI-L	Adherent	0	1	0
NCI-H2170	687815	lung_NSCLC	lung_NSCLC_squamous_cell_carcinoma	LUSC	MSS/MSI-L	Adherent	1	0	0
NCI-H2228	687816	lung_NSCLC	lung_NSCLC_adenocarcinoma	LUAD	MSS/MSI-L	Adherent	1	0	0
NCI-H226	905941	lung_NSCLC	lung_NSCLC_squamous_cell_carcinoma	LUSC	MSS/MSI-L	Adherent	1	0	1
NCI-H2291	724874	lung_NSCLC	lung_NSCLC_adenocarcinoma	LUAD	MSS/MSI-L	Adherent	1	0	0
NCI-H23	905942	lung_NSCLC	lung_NSCLC_adenocarcinoma	LUAD	MSS/MSI-L	Adherent	1	1	1
NCI-H3122	1240190	lung_NSCLC	lung_NSCLC_adenocarcinoma	LUAD	MSS/MSI-L	Adherent	1	0	0
NCI-H322M	905967	lung_NSCLC	lung_NSCLC_adenocarcinoma	LUAD	MSS/MSI-L	Suspension	0	0	1
NCI-H358	908465	lung_NSCLC	lung_NSCLC_adenocarcinoma	LUAD	MSS/MSI-L	Adherent	1	0	0
NCI-H460	905943	lung_NSCLC	lung_NSCLC_large cell		MSS/MSI-L	Adherent	0	1	1
NCI-H520	908443	lung_NSCLC	lung_NSCLC_squamous_cell_carcinoma	LUSC	MSS/MSI-L	Adherent	1	1	0
NCI-H522	905944	lung_NSCLC	lung_NSCLC_adenocarcinoma	LUAD	MSS/MSI-L	Adherent	1	0	1
NCI-H747	908457	large_intestine	large_intestine	COAD/READ	MSS/MSI-L	Adherent	1	0	0
NCI-H838	910399	lung_NSCLC	lung_NSCLC_adenocarcinoma	LUAD	MSS/MSI-L	Adherent	1	0	0
NCI-SNU-16	908446	digestive_system	stomach	STAD	MSS/MSI-L	Suspension	1	0	0
OCUB-M	909256	breast	breast	BRCA	MSS/MSI-L	Adherent	0	1	0
OV-90	1240197	urogenital_system	ovary	OV	MSS/MSI-L	Adherent	0	1	0
OVCAR-3	905933	urogenital_system	ovary	OV	MSS/MSI-L	Adherent	0	1	1
OVCAR-4	905990	urogenital_system	ovary	OV	MSS/MSI-L	Adherent	0	0	1
OVCAR-5	905969	urogenital_system	ovary	OV	MSS/MSI-L	Adherent	0	0	1
OVCAR-8	905991	urogenital_system	ovary	OV	MSS/MSI-L	Adherent	0	0	1
PA-1	909255	urogenital_system	ovary		MSS/MSI-L	Adherent	0	1	0
PC-3	905934	urogenital_system	prostate	PRAD	MSS/MSI-L	Adherent	0	0	1
RKO	909698	large_intestine	large_intestine	COAD/READ	MSI-H	Adherent	1	1	0
RPMI-7951	910903	skin	melanoma	SKCM	MSS/MSI-L	Adherent	0	1	1
RPMI-8226	905964	myeloma	myeloma	MM	MSS/MSI-L	Suspension	0	0	1
RT4	687455	urogenital_system	Bladder	BLCA	MSS/MSI-L	Adherent	1	0	0
RXF393	905978	kidney	kidney	KIRC	MSS/MSI-L	Adherent	0	0	1
SF268	905986	nervous_system	glioma	GBM	MSS/MSI-L	Adherent	0	0	1
SF295	905985	nervous_system	glioma	GBM	MSS/MSI-L	Adherent	0	0	1
SF539	905984	nervous_system	glioma	LGG	MSS/MSI-L	Adherent	0	0	1
SHP-77	724872	lung_SCLC	lung_small_cell_carcinoma	SCLC	MSS/MSI-L	Semi-Adherent	0	0	1
SK-MEL-2	905955	skin	melanoma	SKCM	MSI-H	Adherent	0	0	1
SK-MEL-28	905954	skin	melanoma	SKCM	MSS/MSI-L	Adherent	0	0	1
SK-MEL-30	909726	skin	melanoma	SKCM	MSS/MSI-L	Adherent	0	1	0
SK-MEL-5	905956	skin	melanoma	SKCM	MSS/MSI-L	Adherent	0	0	1
SK-MES-1	909728	lung_NSCLC	lung_NSCLC_squamous_cell_carcinoma	LUSC	MSS/MSI-L	Adherent	0	1	0
SK-OV-3	905959	urogenital_system	ovary	OV	MSI-H	Adherent	0	1	1
SN12C	905979	kidney	kidney	KIRC	MSS/MSI-L	Adherent	0	0	1
SNB75	905982	nervous_system	glioma	GBM	MSS/MSI-L	Adherent	0	0	1
SR	905965	lymphoma	lymphoid_neoplasm other		MSS/MSI-L	Suspension	0	0	1
SW48	909751	large_intestine	large_intestine	COAD/READ	MSI-H	Adherent	1	0	0
SW620	905962	large_intestine	large_intestine	COAD/READ	MSS/MSI-L	Adherent	1	1	1
SW780	687457	urogenital_system	Bladder	BLCA	MSS/MSI-L	Adherent	1	0	0
SW837	909755	large_intestine	large_intestine	COAD/READ	MSS/MSI-L	Adherent	1	1	0
SW900	724879	lung_NSCLC	lung_NSCLC_squamous_cell_carcinoma	LUSC	MSS/MSI-L	Adherent	1	0	0
SW948	909757	large_intestine	large_intestine	COAD/READ	MSS/MSI-L	Adherent	1	0	0
T-24	724812	urogenital_system	Bladder	BLCA	MSS/MSI-L	Adherent	1	0	0
T47D	905945	breast	breast	BRCA	MSS/MSI-L	Adherent	1	1	1
TCCSUP	687459	urogenital_system	Bladder	BLCA	MSS/MSI-L	Adherent	1	0	0
TK10	905980	kidney	kidney	KIRC	MSS/MSI-L	Adherent	0	0	1
U031	905981	kidney	kidney	KIRC	MSS/MSI-L	Adherent	0	0	1
U251	905983	nervous_system	glioma	GBM	MSS/MSI-L	Adherent	0	0	1
UACC-257	905977	skin	melanoma	SKCM	MSS/MSI-L	Adherent	0	0	1
UACC-62	905976	skin	melanoma	SKCM	MSS/MSI-L	Adherent	0	1	1
UACC-812	910910	breast	breast	BRCA	MSS/MSI-L	Adherent	1	0	0
UM-UC-3	724838	urogenital_system	Bladder	BLCA	MSS/MSI-L	Adherent	1	0	0
VCaP	1299075	urogenital_system	prostate	PRAD	MSS/MSI-L	Adherent	1	1	0
VM-CUB-1	909780	urogenital_system	Bladder	BLCA	MSS/MSI-L	Adherent	1	0	0

## Sheet: Drug portfolio
Drug portfolio
Legend
Drug Name	De-anonymized drug name.
Challenge drug name	Anonymized drug name used in AstraZeneca-DREAM challenge.
Putative target	Putative drug target of the compound.
Function	Function of the compound.
Pathway	Pathway targeted by the compound.
HBA	Number of H-bond acceptors.
HBD	Number of H-bond donors.
Molecular weight	Molecular weight of the compound.
cLogP	Calculated log P.
Lipinski	Number of violations of Lipinski's rule of five.
SMILES	Simplified Molecular Input Line Entry Specification.
Drug name	Challenge drug name	Putative target	Function	Pathway	HBA	HBD	Molecular weight	cLogP	Lipinski	SMILES
MEDI3622	ADAM17	ADAM17	Differentiation	EMT/migration	-	-	-	-	-	Antibody (MEDI3622)
AZD5363	AKT	AKT1;AKT2;AKT3	Oncogenic signal	AKT/PI3K	8	5	428.9	1.18	0	c1cc(ccc1[C@H](CCO)NC(=O)C2(CCN(CC2)c3c4cc[nH]c4ncn3)N)Cl
MK2206	AKT_1	AKT*	Oncogenic signal	AKT/PI3K	6	3	407.5	3.24	0	c1ccc(cc1)c2cc3c(ccn4c3n[nH]c4=O)nc2c5ccc(cc5)C6(CCC6)N
Perifosine,KRX-0401	AKT_PIK3C	AKT*;PIK3C*	Oncogenic signal	AKT/PI3K	NA	NA	NA	NA	NA	NA
AZ13409007, AKTaz	AKT_SGK	AKT*;SGK*	Oncogenic signal	AKT/PI3K	8	3	459.3	2.25	0	COc1cc2c(cc1OC)C3(CCN(CC3)c4c5c([nH]nc5Br)ncn4)C[C@H]2N
AZ13361171	ALK	ALK	Oncogenic signal	AKT/PI3K	8	2	532.1	3.89	1	CN1CCN(CC1)C2CCN(CC2)c3ccc(c(c3)OC)Nc4ncc(c(n4)c5c[nH]c6c5cccc6)Cl
AZ13397262	ALK_2	ALK	Oncogenic signal	RTK	NA	NA	NA	NA	NA	NA
AZD3463	ALK_IGFR	ALK;IGF*R	Oncogenic signal	AKT/PI3K	7	4	449	4.08	0	COc1cc(ccc1Nc2ncc(c(n2)c3c[nH]c4c3cccc4)Cl)N5CCC(CC5)N
MDV3-100	AR	AR	Oncogenic signal	Hormonal	6	1	464.4	3.35	0	CNC(=O)c1ccc(cc1F)N2C(=S)N(C(=O)C2(C)C)c3ccc(C#N)c(c3)C(F)(F)F;CC1(C(=O)N(C(=S)N1c2ccc(c(c2)F)C(=O)NC)c3ccc(c(c3)C(F)(F)F)C#N)C
AZD3514	AR_1	AR	Oncogenic signal	Hormonal	9	0	519.6	2.38	1	CC(=O)N1CCN(CCOc2ccc(cc2)C3CCN(CC3)C4=Nn5c(CC4)nnc5C(F)(F)F)CC1;CC(=O)N1CCN(CC1)CCOc2ccc(cc2)C3CCN(CC3)C4=Nn5c(nnc5C(F)(F)F)CC4
AZ12618466,AZ13535704	ATM	ATM	DNA repair	DNA Damage Response	8	1	547.7	4.28	1	C[C@@H]1CN(C[C@@H](O1)C)CC(=O)Nc2ccc3c(c2)Cc4cccc(c4S3)c5cc(=O)cc(o5)N6CCOCC6
AZ13135223	ATR_1	ATR	DNA repair	DNA Damage Response	7	1	398.5	0.44	0	CS(=O)(=O)C1(CC1)c2cc(nc(n2)c3cccc4c3cc[nH]4)N5CCOCC5
AZ13242274	ATR_2	ATR	DNA repair	DNA Damage Response	7	1	412.5	0.96	0	C[C@@H]1COCCN1c2cc(nc(n2)c3cccc4c3cc[nH]4)C5(CC5)S(=O)(=O)C
	ATR_3	ATR	DNA repair	DNA Damage Response	NA	NA	NA	NA	NA	NA
AZD6738	ATR_4	ATR	DNA repair	DNA Damage Response	8	2	412.5	0.59	0	C[C@@H]1COCCN1c2cc(nc(n2)c3ccnc4c3cc[nH]4)C5(CC5)[S@](=N)(=O)C
Azacytidine,Vidaza	Azacytidine	Methylation	Differentiation	Epigenetic	NA	NA	NA	NA	NA	NA
AZ12849707	BCL2	BCL2	Cell death	Apoptosis	11	2	974.6	12.39	3	CC1(CCC(=C(C1)CN2CCN(CC2)c3ccc(cc3)C(=O)NS(=O)(=O)c4ccc(c(c4)S(=O)(=O)C(F)(F)F)N[C@H](CCN5CCOCC5)CSc6ccccc6)c7ccc(cc7)Cl)C
AZ13453720	BCL2_2	BCL2	Cell death	Apoptosis	NA	NA	NA	NA	NA	NA
Obatoclax mesylate	BCL2_3	BCL2	Cell death	Apoptosis	NA	NA	NA	NA	NA	NA
AZD4320	BCL2_BCL2L1	BCL2;BCL2L1	Cell death	Apoptosis	11	4	945.5	9.62	3	CN(CC[C@H](CSc1ccccc1)Nc2ccc(cc2S(=O)(=O)C(F)(F)F)S(=O)(=O)NC(=O)c3ccc(cc3)N4CCC(CC4)[C@H](c5ccccc5c6ccc(cc6)Cl)O)CCO
Navitoclax	BCL2_BCL2L1_BCL2L2	BCL2;BCL2L1;BCL2L2	Cell death	Apoptosis	NA	NA	NA	NA	NA	NA
AZ13453202	BCL2L1	BCL2L1	Cell death	Apoptosis	9	2	651.8	3.05	1	CN(C)CC#Cc1ccc(OCCCc2sc(nc2C(=O)O)N3CCc4cccc(C(=O)Nc5nc6ccccc6s5)c4C3)cc1;CN(C)CC#Cc1ccc(cc1)OCCCc2c(nc(s2)N3CCc4cccc(c4C3)C(=O)Nc5nc6ccccc6s5)C(=O)O
YM-155,Sepantronium bromide	BIRC5	BIRC5	Cell death	Apoptosis	NA	NA	NA	NA	NA	NA
GDC-0879	BRAF_2	BRAF	Oncogenic signal	MAPK	NA	NA	NA	NA	NA	NA
AZ12799043	BRAF_M	BRAF_mut	Oncogenic signal	MAPK	8	4	498.5	2.08	0	CCCS(=O)(=O)Nc1ccc(F)c(C(=O)c2c[nH]c3ncc(cc23)c4cccc(c4)C(=O)N)c1F;CCCS(=O)(=O)Nc1ccc(c(c1F)C(=O)c2c[nH]c3c2cc(cn3)c4cccc(c4)C(=O)N)F
AZ12419304	BRAF_M2	BRAF_V600E	Oncogenic signal	MAPK	NA	NA	NA	NA	NA	NA
CHIR-265	BRAF_VEGFR2	BRAF;VEGFR2	Oncogenic signal	MAPK	NA	NA	NA	NA	NA	NA
Carboplatin	Carboplatin	DNA	DNA repair	Chemo	6	4	369.2	-	0	C1CC2(C1)C(=O)O[Pt](OC2=O)(N)N
Carboplatin,Paclitaxel	CarboTaxol	DNA	DNA repair	Chemo	NA	NA	NA	NA	NA	NA
MT-103,Blinatumomab	CD19	CD19 antibody	Differentiation	EMT/migration	NA	NA	NA	NA	NA	NA
AZD7762	CHEK1	CHEK1	DNA repair	DNA Damage Response	6	5	362.4	3.11	0	c1cc(cc(c1)F)c2cc(c(s2)C(=O)N[C@H]3CCCNC3)NC(=O)N
Chloroquine,Avloclor	Chloroquine	Thiamine	other	other	NA	NA	NA	NA	NA	NA
Cisplatin,Platinol	Cisplatin	DNA	DNA repair	Chemo	NA	NA	NA	NA	NA	NA
AZ13146895	CSNK2A1	CSNK2A1	Oncogenic signal	STK	10	3	447.5	3.02	0	CC(=O)Nc1cc(ccc1N(C)CCN(C)C)Nc2cc(n3c(n2)c(cn3)C#N)NC4CC4
AZ13250285	CSNK2A1_2	CSNK2A1	Oncogenic signal	STK	10	5	419.5	2.12	0	CC(=O)Nc1cc(ccc1N(C)CCN)Nc2cc(n3c(n2)c(cn3)C#N)NC4CC4
Docetaxel	Docetaxel	TUBB1;BCL2;MAP2;MAP4;MAPT;NR1I2	DNA repair	Chemo	15	5	807.9	4.08	2	CC1=C2C(C(=O)C3(C(CC4C(C3C(C(C2(C)C)(CC1OC(=O)C(C(c5ccccc5)NC(=O)OC(C)(C)C)O)O)OC(=O)c6ccccc6)(CO4)OC(=O)C)O)C)O
AZ13047864, Doxorubicin	Doxorubicin	TOP*;DNMT1	DNA repair	Chemo	12	7	543.5	0.32	3	CC1C(C(CC(O1)OC2CC(Cc3c2c(c4c(c3O)C(=O)c5cccc(c5C4=O)OC)O)(C(=O)CO)O)N)O
AZD4877	EG5	KIF11	Differentiation	EMT/migration	NA	NA	NA	NA	NA	NA
Afatinib	EGFR	EGFR	Oncogenic signal	RTK	8	2	485.9	4.49	0	CN(C)C/C=C/C(=O)Nc1cc2c(cc1O[C@H]3CCOC3)ncnc2Nc4ccc(c(c4)Cl)F
Iressa,Gefitinib,AZD1839	EGFR_2	EGFR	Oncogenic signal	RTK	7	1	446.9	5.6	1	COc1cc2c(cc1OCCCN3CCOCC3)c(ncn2)Nc4ccc(c(c4)Cl)F
AZD8931	ERBB	EGFR;ERBB*	Oncogenic signal	RTK	8	2	473.9	4.51	0	CNC(=O)CN1CCC(CC1)Oc2cc3c(cc2OC)ncnc3Nc4cccc(c4F)Cl
AZ13620596	ESR1	ESR1	Oncogenic signal	Hormonal	NA	NA	NA	NA	NA	NA
Faslodex,,Fulvestrant	ESR1_1	ESR1	Oncogenic signal	Hormonal	NA	NA	NA	NA	NA	NA
Hydroxytamoxifen,Afimoxifene	ESR1_2	ESR1	Oncogenic signal	Hormonal	NA	NA	NA	NA	NA	NA
Tamoxifen	ESR1_3	ESR1	Oncogenic signal	Hormonal	NA	NA	NA	NA	NA	NA
AZ13590091,AZ12756122	FASN	FASN	Metabolism	Metabolism	6	0	462.6	4.8	0	c1cc(ccc1c2ccc3c(c2)cco3)c4nc5cnccc5n4C[C@@H]6CCN(C6)C(=O)C7CC7
AZD4547	FGFR	FGFR1;FGFR2;FGFR3	Oncogenic signal	RTK	8	3	463.6	4.43	0	C[C@@H]1CN(C[C@@H](N1)C)c2ccc(cc2)C(=O)Nc3cc(n[nH]3)CCc4cc(cc(c4)OC)OC
AZ13479709	FGFR4	FGFR4	Oncogenic signal	RTK	NA	NA	NA	NA	NA	NA
Lonafarnib	FNTA_FNTB	FNTA;FNTB	Metabolism	Metabolism	NA	NA	NA	NA	NA	NA
Folinic acid (leucovorin),Fluorouracil,Irinotecan	FOLFIRI	DNA	DNA repair	Chemo	NA	NA	NA	NA	NA	NA
Folinic acid (leucovorin),Fluorouracil,Oxaliplatin	FOLFOX	DNA	DNA repair	Chemo	NA	NA	NA	NA	NA	NA
Gemcitibine,Gemzar	Gemcitabine	DNA;RRM1;TYMS;CMPK1	Cell death	Chemo	7	4	263.2	-0.71	0	c1cn(c(=O)nc1N)C2C(C(C(O2)CO)O)(F)F
RO4929097	gSEC	Gamma secretase	Differentiation	EMT/migration	NA	NA	NA	NA	NA	NA
Vorinostat,Zolinza	HDAC_4	HDAC*	Differentiation	Epigenetic	NA	NA	NA	NA	NA	NA
Entinostat	HDAC1_HDAC3	HDAC1;HDAC3	Differentiation	Epigenetic	NA	NA	NA	NA	NA	NA
AT13387,Onalespib	HSP90	HSP90AA1	Cell death	Apoptosis	NA	NA	NA	NA	NA	NA
AZD5582	IAP	NIAP;XIAP;BIRC2;BIRC3	Cell death	Apoptosis	NA	NA	NA	NA	NA	NA
AZ13245620	IAP_2	NIAP;XIAP;BIRC2;BIRC3	Cell death	Apoptosis	NA	NA	NA	NA	NA	NA
AZD7032	IGFR_2	IGF*R	Oncogenic signal	RTK	9	2	463.5	3.59	0	COc1cc(ccc1Nc2ncc(c(n2)c3cnc4n3cccc4)F)N5CCN(CC5)CCO
IGF-OSI	IGFR_3	IGF*R	Oncogenic signal	RTK	6	3	421.5	4	0	C[C@@]1(O)C[C@@H](C1)c2nc(c3ccc4ccc(nc4c3)c5ccccc5)c6c(N)nccn26;C[C@]1(C[C@@H](C1)c2n3c(c(ncc3)N)c(n2)c4cc5nc(ccc5cc4)c6ccccc6)O
AZ13088546	IGFR_4	IGF*R	Oncogenic signal	RTK	9	2	507	4.29	1	C[C@H](C(=O)N1CCC(CC1)c2ccc(c(c2)OC)Nc3ncc(c(n3)c4cnc5n4cccc5)Cl)O
AZ12879988,AZ10234562	IKBK	CHUK;IKBK*	Cell death	Apoptosis	7	3	395.5	1.59	0	c1cc(c(c(c1)OCC2CC2)c3cc(c4c(n3)NC(=O)OC4)C5CCCNC5)O
AZD1480	JAK	JAK1;JAK2	Oncogenic signal	Cell Cycle	8	3	348.8	2.01	0	Cc1cc(n[nH]1)Nc2c(cnc(n2)N[C@@H](C)c3ncc(cn3)F)Cl
Mekinist,GSK1120212,Trametinib	MAP2K	MAP2K1;MAP2K2	Oncogenic signal	MAPK	6	2	615.4	4.84	1	CC1=C2C(=C(N(C1=O)C)NC3=C(C=C(C=C3)I)F)C(=O)N(C(=O)N2C4=CC(=CC=C4)NC(=O)C)C5CC5
AZD6244,Selumetinib	MAP2K_1	MAP2K1;MAP2K2	Oncogenic signal	MAPK	7	3	457.7	3.88	0	Cn1cnc2c1cc(c(c2F)Nc3ccc(cc3Cl)Br)C(=O)NOCCO
GDC-0623	MAP2K_2	MAP2K*	Oncogenic signal	MAPK	7	3	456.2	3.22	0	OCCONC(=O)c1ccc2cncn2c1Nc3ccc(I)cc3F;c1cc(c(cc1I)F)Nc2c(ccc3n2cnc3)C(=O)NOCCO
MEK_GSK	MAP2K_3	MAP2K*	Oncogenic signal	MAPK	6	2	615.4	4.98	1	Cc1c2c(c(n(c1=O)C)Nc3ccc(cc3F)I)c(=O)n(c(=O)n2c4cccc(c4)NC(=O)C)C5CC5
Ro5126766	MAP2K_RAF	MAP2K1;MAP2K2;RAF1;BRAF	Oncogenic signal	MAPK	NA	NA	NA	NA	NA	NA
PF-04217903	MET	cMET	Oncogenic signal	RTK	9	1	372.4	0.52	0	c1cc2cc(ccc2nc1)Cn3c4c(ncc(n4)c5cnn(c5)CCO)nn3
ARQ197,Tivantinib	MET_2	MET	Oncogenic signal	RTK	NA	NA	NA	NA	NA	NA
Crizotinib	MET_ALK	cMET;ALK	Oncogenic signal	RTK	6	3	450.3	4.29	0	C[C@H](c1c(ccc(c1Cl)F)Cl)Oc2cc(cnc2N)c3cnn(c3)C4CCNCC4
AZD8055	MTOR	MTOR	Oncogenic signal	AKT/PI3K	9	1	465.6	2.59	0	C[C@H]1COCCN1c2c3ccc(nc3nc(n2)N4CCOC[C@@H]4C)c5ccc(c(c5)CO)OC
AZD2014	MTOR_1	MTOR	Oncogenic signal	AKT/PI3K	9	1	462.6	2.47	0	C[C@H]1COCCN1c2c3ccc(nc3nc(n2)N4CCOC[C@@H]4C)c5cccc(c5)C(=O)NC
Temsirolimus,Torisel	MTOR_2	MTOR	Oncogenic signal	AKT/PI3K	NA	NA	NA	NA	NA	NA
Everolimus,Zortress	MTOR_3	MTOR	Oncogenic signal	AKT/PI3K	NA	NA	NA	NA	NA	NA
INK128	MTOR_4	MTOR	Oncogenic signal	AKT/PI3K	NA	NA	NA	NA	NA	NA
Ridaforolimus,Deforolimus	MTOR_5	MTOR	Oncogenic signal	AKT/PI3K	NA	NA	NA	NA	NA	NA
MLN4924	NAE	NAE1;NAE2	Metabolism	Metabolism	NA	NA	NA	NA	NA	NA
Oxaliplatin	Oxaliplatin	DNA	DNA repair	Chemo	2	4	114.2	-0.62	0	C1CC[C@H]([C@@H](C1)N)N
AZD2281,Olaparib	PARP1	PARP1	DNA repair	DNA Damage Response	7	1	434.5	1.24	0	c1ccc2c(c1)c(n[nH]c2=O)Cc3ccc(c(c3)C(=O)N4CCN(CC4)C(=O)C5CC5)F
AZD2461	PARP1_2	PARP1	DNA repair	DNA Damage Response	6	1	395.4	0.73	0	COC1CCN(CC1)C(=O)c2cc(ccc2F)Cc3c4ccccc4c(=O)[nH]n3
MED-575	PDGFR_Ab	PDGFRA	Oncogenic signal	RTK	NA	NA	NA	NA	NA	NA
CAL-101,Idelalisib	PI3KCD	PIK3CD	Oncogenic signal	AKT/PI3K	NA	NA	NA	NA	NA	NA
GDC-0941, PI3K-abd	PIK3C	PIK3C*	Oncogenic signal	AKT/PI3K	10	1	513.6	2.63	1	CS(=O)(=O)N1CCN(CC1)Cc2cc3c(s2)c(nc(n3)c4cccc5c4cn[nH]5)N6CCOCC6
BKM120	PIK3C_2	PIK3C*	Oncogenic signal	AKT/PI3K	8	2	410.4	1.58	0	c1c(c(cnc1N)c2cc(nc(n2)N3CCOCC3)N4CCOCC4)C(F)(F)F
PF-04691502	PIK3C_MTOR	PIK3C*;MTOR	Oncogenic signal	AKT/PI3K	NA	NA	NA	NA	NA	NA
XL765,SAR245409	PIK3C_MTOR_2	PIK3C*;MTOR	Oncogenic signal	AKT/PI3K	NA	NA	NA	NA	NA	NA
AZ13036220	PIK3CA_2	PIK3CA	Oncogenic signal	AKT/PI3K	7	1	365.4	2.56	0	CS(=O)(=O)c1ccc(Nc2cncc(n2)c3cnc4ccccn34)cc1;CS(=O)(=O)c1ccc(cc1)Nc2cncc(n2)c3cnc4n3cccc4
AZ13406193	PIK3CA_3	PIK3CA	Oncogenic signal	AKT/PI3K	7	1	318.3	3.12	0	COc1cc(cnc1)Nc2cncc(n2)c3cnc4n3cccc4
BYL-719	PIK3CA_4	PIK3CA	Oncogenic signal	AKT/PI3K	7	3	441.5	2.13	0	Cc1c(sc(n1)NC(=O)N2CCC[C@H]2C(=O)N)c3ccnc(c3)C(C)(C)C(F)(F)F
AZ12772848	PIK3CB	PIK3CB	Oncogenic signal	AKT/PI3K	NA	NA	NA	NA	NA	NA
AZD8186	PIK3CB_PIK3CD	PIK3CB;PIK3CD	Oncogenic signal	AKT/PI3K	7	1	457.5	1.67	0	CC(c1cc(cc2c1oc(cc2=O)N3CCOCC3)C(=O)N(C)C)Nc4cc(cc(c4)F)F
AZD1208	PIM1	PIM1	Oncogenic signal	STK	5	3	379.5	3.18	0	c1ccc(cc1)c2cccc(c2N3CCC[C@H](C3)N)/C=C\4/C(=O)NC(=O)S4
	PIP5K1	PIP5K1*	Metabolism	Metabolism	NA	NA	NA	NA	NA	NA
Enzastaurin,synthetic bisindolylmaleimide	PRKC	PRKC*	Differentiation	EMT/migration	NA	NA	NA	NA	NA	NA
AZ12594248,AZ13163036,AZ13150560	PRKDC_2	PRKDC	DNA repair	DNA Damage Response	8	1	582.7	4.39	1	CCN1CCN(CC1)CC(=O)Nc2ccc(c3c2c4ccccc4s3)c5cccc6c5oc(cc6=O)N7CCOCC7
Bortezomib,Cytomib	Proteasome	Proteasome	Cell death	Apoptosis	NA	NA	NA	NA	NA	NA
Carfilzomib,Kyprolis	Proteasome_2	Proteasome	Cell death	Apoptosis	NA	NA	NA	NA	NA	NA
AZ13041521	PTK2	PTK2*	Differentiation	EMT/migration	7	3	404.4	4.29	0	Cc1c(cn(n1)C)Nc2cc(c(cn2)C(F)(F)F)Nc3ccccc3C(=O)NC
AZ13257149	PTK2_2	PTK2*	Differentiation	EMT/migration	8	3	438.4	4.17	0	Cc1c(cn(n1)C)Nc2cc(c(cn2)C(F)(F)F)Nc3ccc(cc3C(=O)NOC)F
	SLC16A4	SLC16A3;SLC16A4	Metabolism	Metabolism	NA	NA	NA	NA	NA	NA
SN38	SN38	TOP1;TOP2*	DNA repair	Chemo	7	2	392.4	1.97	0	CCc1c2cc(ccc2nc-3c1Cn4c3cc5c(c4=O)COC(=O)[C@@]5(CC)O)O
AZD0530	SRC	SRC	Oncogenic signal	RTK	10	1	542	4.11	1	CN1CCN(CC1)CCOc2cc3c(c(c2)OC4CCOCC4)c(ncn3)Nc5c(ccc6c5OCO6)Cl
AZ13233395	SYK	SYK	Oncogenic signal	Cell Cycle	11	3	470.5	4.12	1	CC1(C(=O)Nc2c(ccc(n2)Nc3c(cnc(n3)Nc4cc(c(c(c4)OC)OC)OC)F)O1)C
AZD6474,Vandetinib,Zactima,Caprelsa	TKI	KDR;EGFR;RET	Oncogenic signal	RTK	6	1	475.4	5.84	1	CN1CCC(CC1)COc2cc3c(cc2OC)c(ncn3)Nc4ccc(cc4F)Br
Regorafenib,Stivarga	TKI_2	VEGFR2;TIE2	Differentiation	EMT/migration	NA	NA	NA	NA	NA	NA
TNF-Alpha	TNF	TNFA	Cell death	Apoptosis	NA	NA	NA	NA	NA	NA
TRAIL	TNFSF10	TNFSF10	Cell death	Apoptosis	NA	NA	NA	NA	NA	NA
AZ13590108	TNKS_PARP6	TNKS;PARP6	Oncogenic signal	Cell Cycle	NA	NA	NA	NA	NA	NA
AZ12623380	TOP2	TOP2*;PRKDC	DNA repair	DNA Damage Response	4	0	413.5	5.44	1	c1ccc2c(c1)c3cccc(c3s2)c4cccc5c4oc(cc5=O)N6CCOCC6
Etoposide	TOP2_2	TOP2*	DNA repair	Chemo	13	3	588.6	0.03	2	CC1OCC2C(O1)C(C(C(O2)OC3c4cc5c(cc4C(C6C3COC6=O)c7cc(c(c(c7)OC)O)OC)OCO5)O)O
Topotecan	Topotecan	TOP1;TOP1MT;DNA	DNA repair	Chemo	8	2	421.5	0.73	0	CC[C@@]1(c2cc-3n(c(=O)c2COC1=O)Cc4c3nc5ccc(c(c5c4)CN(C)C)O)O
AZ12783146	TTK	TTK	Oncogenic signal	STK	9	1	452.6	3.62	0	Cn1c2cnc(nc2n(c1=O)C3CCCC3)Nc4ccc(cc4OC)OC5CCN(CC5)C
5FU,Fluorouracil	TYMS	TYMS	DNA repair	Cell Cycle	NA	NA	NA	NA	NA	NA
AZD2171,Recentin,Cediranib	VEGF	KDR;FLT1;FLT4	Differentiation	EMT/migration	NA	NA	NA	NA	NA	NA
Vinorelbine	Vinorelbine	microtubule;TUBB	DNA repair	Chemo	12	2	778.9	5.94	3	CCC1=C[C@H]2C[C@@](c3c(c4ccccc4[nH]3)CN(C2)C1)(c5cc6c(cc5OC)N([C@@H]7[C@]68CCN9[C@H]8[C@@](C=CC9)([C@H]([C@]7(C(=O)OC)O)OC(=O)C)CC)C)C(=O)OC
AZD1775	WEE1	WEE1	DNA repair	DNA Damage Response	NA	NA	NA	NA	NA	NA
AZ13401366	WNT	WNT*;TNKS	Differentiation	EMT/migration	NA	NA	NA	NA	NA	NA

## Sheet: Drug combinations
Drug combinations
Legend
Cell lines name	Cell line name as provided in the Genomics of Drug Sensitivity in Cancer (GDSC) project.
Compound A	Name of drug/compound A described by its target.
Compound B	Name of drug/compound B described by its target.
Max. conc. A	Maximum concentration (uM) of drug A.
Max. conc. B	Maximum concentration (uM) of drug B.
IC50 A	Monotherapy concentration (in uM) required to reduce cell viability by half for drug A.
H A	Slope of the dose-response curve for drug A.
Einf A	Maximum cells killed (percentage) with drug A.
IC50 B	Monotherapy concentration (in uM) required to reduce cell viability by half for drug B.
H B	Slope of the dose-response curve for drug B.
Einf B	Maximum cells killed (percentage) with drug B.
Synergy score	Estimated total synergy between drug A and drug B in combination.
QA	Quality assessment flag of combination assays.
Combination ID	Name for drug A and drug B combination.
Challenge	Drug combination in cell line was used in either Challenge 1 (ch1) or Challenge 2 (ch2).
Dataset	Data split in challenge: train, test or leader board (LB) set.
Cell line name	Compound A	Compound B	Max. conc. A	Max. conc. B	IC50 A	H A	Einf A	IC50 B	H B	Einf B	Synergy score	QA	Combination ID	Challenge	Dataset
BT-20	AKT	ADAM17	1	75	1	0.809002	59.1224	9.63971	0.757977	91.5934	29.5404	1	ADAM17.AKT	ch1	train
CAL-120	AKT	ADAM17	1	75	0.183214	2.50368	60.412	1	0	100	4.40141	-1	ADAM17.AKT	ch1	train
CAL-51	AKT	ADAM17	1	75	1	0.726984	11.1508	75	0.375043	76.6565	0.315422	1	ADAM17.AKT	ch1	train
DU-4475	AKT	ADAM17	1	75	0.321533	10	58.5995	75	1.99587	6.17101	-41.7341	-1	ADAM17.AKT	ch1	train
HCC1143	AKT	ADAM17	1	75	0.398673	10	89.0989	1	0	100	35.5328	-1	ADAM17.AKT	ch1	train
HCC1187	AKT	ADAM17	1	75	0.410029	1.4969	51.9213	1	0	100	-0.801993	1	ADAM17.AKT	ch1	train
HCC1428	AKT	ADAM17	1	75	1	0	100	1	0	100	-26.5046	-1	ADAM17.AKT	ch1	train
HCC1806	AKT	ADAM17	1	75	0.313992	10	63.3996	75	0.39257	48.6501	-26.7333	1	ADAM17.AKT	ch1	train
HCC1937	AKT	ADAM17	1	75	1	0.77183	41.5296	1.67792	1.11949	92.188	32.1655	1	ADAM17.AKT	ch1	train
HCC70	AKT	ADAM17	1	75	0.273313	4.44256	17.4419	1	0	100	8.31689	1	ADAM17.AKT	ch1	train
MDA-MB-231	AKT	ADAM17	1	75	1	10	67	1	0	100	13.211	1	ADAM17.AKT	ch1	train
MDA-MB-436	AKT	ADAM17	1	75	0.180147	3.09508	75.7681	1	0	100	-4.21296	1	ADAM17.AKT	ch1	train
MDA-MB-453	AKT	ADAM17	1	75	0.282664	2.26346	34.2197	1	0	100	16.0498	1	ADAM17.AKT	ch1	train
M14	AKT	ADAM17	1	75	0.276412	3.74931	36.2926	0.0075	0.1	83.9371	30.5266	1	ADAM17.AKT	ch1	train
BT-549	BCL2_BCL2L1	ADAM17	1	75	0.0001	0.1	79.2327	0.0075	0.1	90.9955	-7.03919	1	ADAM17.BCL2_BCL2L1	ch1	train
CAL-148	BCL2_BCL2L1	ADAM17	1	75	0.288908	3.87186	35.4797	1	0	100	-17.5228	-1	ADAM17.BCL2_BCL2L1	ch1	train
CAMA-1	BCL2_BCL2L1	ADAM17	1	75	1	0.351607	65.8143	0.0075	0.1	92.5081	3.7649	1	ADAM17.BCL2_BCL2L1	ch1	train
DU-4475	BCL2_BCL2L1	ADAM17	1	75	0.00805672	10	0.0749537	37.4361	1.37234	30.8545	3.33539	1	ADAM17.BCL2_BCL2L1	ch1	train
HCC1395	BCL2_BCL2L1	ADAM17	1	75	1	0.141016	86.3816	75	10	94.6002	-1.78411	1	ADAM17.BCL2_BCL2L1	ch1	train
HCC1806	BCL2_BCL2L1	ADAM17	1	75	1	0	100	1	0	100	2.53727	1	ADAM17.BCL2_BCL2L1	ch1	train
HCC70	BCL2_BCL2L1	ADAM17	1	75	1	0	100	1	0	100	-12.643	1	ADAM17.BCL2_BCL2L1	ch1	train
MDA-MB-157	BCL2_BCL2L1	ADAM17	1	75	0.333916	0.691399	76.9174	0.0075	4.2348	90.9	-2.89142	1	ADAM17.BCL2_BCL2L1	ch1	train
MDA-MB-231	BCL2_BCL2L1	ADAM17	1	75	0.715985	0.884762	38.5703	1	0	100	-0.907102	1	ADAM17.BCL2_BCL2L1	ch1	train
MDA-MB-436	BCL2_BCL2L1	ADAM17	1	75	1	10	76.0001	1	0	100	-1.78282	1	ADAM17.BCL2_BCL2L1	ch1	train
MDA-MB-468	BCL2_BCL2L1	ADAM17	1	75	1	0.505492	25.2128	1	0	100	-8.47603	1	ADAM17.BCL2_BCL2L1	ch1	train
MFM-223	BCL2_BCL2L1	ADAM17	1	75	0.351511	10	61.7989	1	0	100	-11.2459	1	ADAM17.BCL2_BCL2L1	ch1	train
BT-549	FGFR	ADAM17	1	75	0.055009	0.446446	54.0926	0.0075	0.1	83.5521	-11.9184	1	ADAM17.FGFR	ch1	train
CAL-120	FGFR	ADAM17	1	75	0.311347	10	78.1997	1	0	100	11.6645	-1	ADAM17.FGFR	ch1	train
CAL-148	FGFR	ADAM17	1	75	1	0	100	1	0	100	-48.275	-1	ADAM17.FGFR	ch1	train
HCC1143	FGFR	ADAM17	1	75	1	0	100	0.0075	0.1	92.4046	14.4326	1	ADAM17.FGFR	ch1	train
HCC1395	FGFR	ADAM17	1	75	0.0134273	1.54668	47.8061	75	10	94.0003	3.62913	1	ADAM17.FGFR	ch1	train
HCC1937	FGFR	ADAM17	1	75	0.0389401	0.1	94.04	75	0.308487	89.7693	13.6125	1	ADAM17.FGFR	ch1	train
HCC38	FGFR	ADAM17	1	75	0.0239012	3.79629	85.6068	1	0	100	3.67656	1	ADAM17.FGFR	ch1	train
MDA-MB-157	FGFR	ADAM17	1	75	0.0278596	1.80308	33.7602	4.23547	0.642597	92.7894	17.4613	1	ADAM17.FGFR	ch1	train
MDA-MB-231	FGFR	ADAM17	1	75	1	0	100	1	0	100	-7.8823	1	ADAM17.FGFR	ch1	train
MDA-MB-436	FGFR	ADAM17	1	75	1	3.00975	82.0137	2.0895	2.38312	94.1647	-18.1541	1	ADAM17.FGFR	ch1	train
MDA-MB-453	FGFR	ADAM17	1	75	0.235457	10	29.2715	16.4465	10	93.554	-31.0305	1	ADAM17.FGFR	ch1	train
MDA-MB-468	FGFR	ADAM17	1	75	0.0001	0.1	88.9263	1	0	100	-30.4441	1	ADAM17.FGFR	ch1	train
M14	FGFR	ADAM17	1	75	1	0	100	1	0	100	-32.6937	-1	ADAM17.FGFR	ch1	train
BT-549	MAP2K_1	ADAM17	1	75	1	0.981452	81.0243	1	0	100	-0.146285	1	ADAM17.MAP2K_1	ch1	train
CAL-120	MAP2K_1	ADAM17	1	75	1	0	100	1	0	100	-42.7535	-1	ADAM17.MAP2K_1	ch1	train
CAL-148	MAP2K_1	ADAM17	1	75	0.011726	2.12938	92.3713	1	0	100	-9.99425	1	ADAM17.MAP2K_1	ch1	train
CAMA-1	MAP2K_1	ADAM17	1	75	1	0	100	1	0	100	-1.8004	1	ADAM17.MAP2K_1	ch1	train
DU-4475	MAP2K_1	ADAM17	1	75	0.0207311	2.09998	0	34.7958	0.554289	0	13.9147	1	ADAM17.MAP2K_1	ch1	train
HCC1143	MAP2K_1	ADAM17	1	75	0.0434769	1.4064	67.0254	0.737687	10	89.1	16.4154	1	ADAM17.MAP2K_1	ch1	train
HCC1187	MAP2K_1	ADAM17	1	75	0.221696	0.414475	21.9525	1	0	100	-15.2156	1	ADAM17.MAP2K_1	ch1	train
HCC1395	MAP2K_1	ADAM17	1	75	0.0767324	0.760159	76.1942	75	0.451538	86.3646	5.72231	1	ADAM17.MAP2K_1	ch1	train
HCC1937	MAP2K_1	ADAM17	1	75	0.0253493	1.59627	85.5741	75	0.203504	88.7906	11.9905	1	ADAM17.MAP2K_1	ch1	train
HCC38	MAP2K_1	ADAM17	1	75	1	0	100	1	0	100	5.74261	1	ADAM17.MAP2K_1	ch1	train
Hs-578-T	MAP2K_1	ADAM17	1	75	0.262003	2.01457	76.1131	1	0	100	-20.71	-1	ADAM17.MAP2K_1	ch1	train
MDA-MB-436	MAP2K_1	ADAM17	1	75	0.225687	0.533984	43.7828	1	0	100	0.0135155	1	ADAM17.MAP2K_1	ch1	train
MDA-MB-453	MAP2K_1	ADAM17	1	75	1	0	100	0.0075	0.1	94.5171	-41.8779	1	ADAM17.MAP2K_1	ch1	train
BT-20	MTOR_1	ADAM17	1	75	0.605688	1.26546	0	75	0.847787	68.2268	18.3098	1	ADAM17.MTOR_1	ch1	train
CAL-120	MTOR_1	ADAM17	1	75	0.289422	10	49.8994	1	0	100	2.97134	-1	ADAM17.MTOR_1	ch1	train
CAMA-1	MTOR_1	ADAM17	1	75	0.485717	1.52168	4.35689	0.0075	0.1	88.8801	-10.6617	1	ADAM17.MTOR_1	ch1	train
DU-4475	MTOR_1	ADAM17	1	75	0.204544	2.53417	21.5669	39.4887	0.843183	0	28.0385	1	ADAM17.MTOR_1	ch1	train
HCC1143	MTOR_1	ADAM17	1	75	0.353192	10	62.6989	1	0	100	6.21589	-1	ADAM17.MTOR_1	ch1	train
HCC1187	MTOR_1	ADAM17	1	75	0.266598	10	13.5989	1	0	100	-5.60174	1	ADAM17.MTOR_1	ch1	train
HCC1395	MTOR_1	ADAM17	1	75	0.696869	0.758795	0	47.6117	0.1	76.0191	3.00145	1	ADAM17.MTOR_1	ch1	train
HCC1428	MTOR_1	ADAM17	1	75	0.325342	10	50.5993	1	0	100	5.56555	1	ADAM17.MTOR_1	ch1	train
HCC1806	MTOR_1	ADAM17	1	75	0.347729	1.26299	0	1	0	100	48.5454	1	ADAM17.MTOR_1	ch1	train
HCC38	MTOR_1	ADAM17	1	75	1	10	62.8001	1	0	100	1.08902	-1	ADAM17.MTOR_1	ch1	train
MDA-MB-231	MTOR_1	ADAM17	1	75	0.402676	0.937076	16.159	1	0	100	13.1539	1	ADAM17.MTOR_1	ch1	train
MDA-MB-436	MTOR_1	ADAM17	1	75	0.195211	3.16109	28.6361	1	0	100	6.74382	1	ADAM17.MTOR_1	ch1	train
MDA-MB-453	MTOR_1	ADAM17	1	75	0.274518	10	14.599	1	0	100	-11.0819	1	ADAM17.MTOR_1	ch1	train
M14	MTOR_1	ADAM17	1	75	0.279845	2.29487	63.7665	75	0.256166	75.7176	28.4619	-3	ADAM17.MTOR_1	ch1	train
CAL-120	PIK3C	ADAM17	1	75	1	10	76.6003	1	0	100	-27.5289	-1	ADAM17.PIK3C	ch1	train
CAL-148	PIK3C	ADAM17	1	75	0.323156	10	51.8994	1	0	100	8.84047	-1	ADAM17.PIK3C	ch1	train
CAMA-1	PIK3C	ADAM17	1	75	1	1.95103	7.03334	0.61564	0.608786	91.5594	-7.76057	1	ADAM17.PIK3C	ch1	train
HCC1143	PIK3C	ADAM17	1	75	0.325857	10	67.7995	1	0	100	17.382	-1	ADAM17.PIK3C	ch1	train
HCC1806	PIK3C	ADAM17	1	75	0.327702	10	26.4989	1	0	100	80.9991	1	ADAM17.PIK3C	ch1	train
HCC70	PIK3C	ADAM17	1	75	0.359904	10	42.5979	1	0	100	36.6606	1	ADAM17.PIK3C	ch1	train
Hs-578-T	PIK3C	ADAM17	1	75	0.238743	2.73785	51.6734	75	10	71.2005	-3.102	-1	ADAM17.PIK3C	ch1	train
MDA-MB-157	PIK3C	ADAM17	1	75	0.213489	0.890822	54.8002	33.7696	1.39769	92.8877	34.9733	1	ADAM17.PIK3C	ch1	train
MDA-MB-231	PIK3C	ADAM17	1	75	0.180376	0.896629	63.6015	75	0.38641	87.8022	5.78087	1	ADAM17.PIK3C	ch1	train
MDA-MB-453	PIK3C	ADAM17	1	75	0.217107	2.89919	13.0986	1	0	100	11.1924	1	ADAM17.PIK3C	ch1	train
MDA-MB-468	PIK3C	ADAM17	1	75	1	0	100	1	0	100	-11.9182	1	ADAM17.PIK3C	ch1	train
MFM-223	PIK3C	ADAM17	1	75	0.244419	1.69672	40.1134	75	1.84373	83.9596	2.27283	1	ADAM17.PIK3C	ch1	train
M14	PIK3C	ADAM17	1	75	0.308037	10	55.0996	0.0075	0.1	94.2352	37.0714	1	ADAM17.PIK3C	ch1	train
CAL-148	PIK3CB_PIK3CD	ADAM17	1	75	0.331856	2.69813	17.0865	1	0	100	-22.0648	1	ADAM17.PIK3CB_PIK3CD	ch1	train
HCC1143	PIK3CB_PIK3CD	ADAM17	1	75	0.221233	0.739024	61.4046	0.885267	10	84.9999	34.2454	1	ADAM17.PIK3CB_PIK3CD	ch1	train
HCC1187	PIK3CB_PIK3CD	ADAM17	1	75	0.309892	10	74.4998	1	0	100	3.15786	1	ADAM17.PIK3CB_PIK3CD	ch1	train
HCC1395	PIK3CB_PIK3CD	ADAM17	1	75	0.08865	0.347904	41.8646	75	1.06669	83.8958	10.6781	1	ADAM17.PIK3CB_PIK3CD	ch1	train
HCC1428	PIK3CB_PIK3CD	ADAM17	1	75	1	0	100	1	0	100	8.34172	1	ADAM17.PIK3CB_PIK3CD	ch1	train
HCC1806	PIK3CB_PIK3CD	ADAM17	1	75	0.186067	1.6791	90.483	75	0.190587	91.4222	2.67333	1	ADAM17.PIK3CB_PIK3CD	ch1	train
HCC38	PIK3CB_PIK3CD	ADAM17	1	75	0.128412	1.14014	83.1439	1	0	100	12.297	1	ADAM17.PIK3CB_PIK3CD	ch1	train
Hs-578-T	PIK3CB_PIK3CD	ADAM17	1	75	1	0.325112	27.5549	0.0075	0.1	71.4707	8.18274	1	ADAM17.PIK3CB_PIK3CD	ch1	train
MDA-MB-157	PIK3CB_PIK3CD	ADAM17	1	75	1	0.219944	0.963087	0.729082	10	87.9	4.98563	1	ADAM17.PIK3CB_PIK3CD	ch1	train
MDA-MB-468	PIK3CB_PIK3CD	ADAM17	1	75	0.0001	0.1	94.0745	1	0	100	13.5508	1	ADAM17.PIK3CB_PIK3CD	ch1	train
MFM-223	PIK3CB_PIK3CD	ADAM17	1	75	1	0.392615	45.6655	0.765202	10	92	-15.2284	1	ADAM17.PIK3CB_PIK3CD	ch1	train
M14	PIK3CB_PIK3CD	ADAM17	1	75	0.47535	0.675796	0	0.461424	1.47294	82.6727	31.8728	1	ADAM17.PIK3CB_PIK3CD	ch1	train
CAMA-1	AKT_1	AKT	1	1	0.204066	1.47506	47.9735	0.182192	2.52931	33.5049	13.0151	1	AKT.AKT_1	ch1	train
MDA-MB-175-VII	AKT_1	AKT	1	1	0.23275	3.48209	41.3401	0.295594	10	44.4996	-62.4563	-1	AKT.AKT_1	ch1	train
UACC-812	AKT_1	AKT	1	1	1	0	100	1	0	100	26.3557	-3	AKT.AKT_1	ch1	train
BFTC-905	ATR_4	AKT	3	3	0.980861	1.95141	0.871982	0.431347	1.36839	29.2977	-14.1991	1	AKT.ATR_4	ch1	train
HT-1197	ATR_4	AKT	3	1	3	0.74376	18.5099	0.119007	1.16777	48.626	-12.9067	1	AKT.ATR_4	ch1	train
HT-1376	ATR_4	AKT	3	3	0.997064	10	38.8989	0.184472	0.707903	23.2912	6.59968	1	AKT.ATR_4	ch1	train
J82	ATR_4	AKT	3	3	0.781542	2.76025	42.9668	0.716815	1.20082	27.1744	1.47303	1	AKT.ATR_4	ch1	train
KU-19-19	ATR_4	AKT	3	3	2.86155	10	0	1	0	100	-110.058	-1	AKT.ATR_4	ch1	train
SW780	ATR_4	AKT	3	3	3	0.824914	78.103	0.292448	1.42475	19.4757	-10.0006	1	AKT.ATR_4	ch1	train
T-24	ATR_4	AKT	3	3	1.02492	10	7.69795	1	0	100	-26.02	1	AKT.ATR_4	ch1	train
TCCSUP	ATR_4	AKT	3	3	0.640796	2.11076	19.0751	0.510841	0.763088	52.1338	-9.94047	1	AKT.ATR_4	ch1	train
Calu-3	CSNK2A1_2	AKT	0.03	3	0.03	10	3.00001	1.31323	10	47.9866	-29.0898	-1	AKT.CSNK2A1_2	ch1	train
Calu-6	CSNK2A1_2	AKT	0.03	3	0.0103948	1.37172	0	0.0363331	1.07205	70.0125	73.0245	1	AKT.CSNK2A1_2	ch1	train
DMS-114	CSNK2A1_2	AKT	0.03	3	0.00669556	2.52145	13.7206	2.26901	1.07468	0	2.96522	1	AKT.CSNK2A1_2	ch1	train
NCI-H1437	CSNK2A1_2	AKT	0.1	3	0.00933219	2.95693	13.1235	1.9509	2.33301	0	84.6117	1	AKT.CSNK2A1_2	ch1	train
NCI-H1703	CSNK2A1_2	AKT	0.1	3	0.0106327	3.21118	11.3338	0.00686519	0.66395	9.70858	20.9673	1	AKT.CSNK2A1_2	ch1	train
NCI-H1793	CSNK2A1_2	AKT	0.1	3	0.0117637	1.63876	5.02876	3	1.19222	44.4955	86.7953	1	AKT.CSNK2A1_2	ch1	train
NCI-H2085	CSNK2A1_2	AKT	0.03	3	0.0152719	1.04184	3.10996	3	0.621938	13.1469	27.4106	1	AKT.CSNK2A1_2	ch1	train
NCI-H2228	CSNK2A1_2	AKT	0.1	3	0.03012	0.736304	0	0.346265	0.59075	0	42.2183	1	AKT.CSNK2A1_2	ch1	train
NCI-H226	CSNK2A1_2	AKT	0.1	3	0.00469598	1.91895	0	0.217059	0.395664	0	64.2793	-2	AKT.CSNK2A1_2	ch1	train
NCI-H23	CSNK2A1_2	AKT	0.1	3	0.0062104	1.16274	5.59895	0.349213	0.362085	0	24.1632	1	AKT.CSNK2A1_2	ch1	train
NCI-H520	CSNK2A1_2	AKT	0.03	3	0.00780754	0.915461	0	0.548968	0.913053	34.5419	15.5284	1	AKT.CSNK2A1_2	ch1	train
NCI-H522	CSNK2A1_2	AKT	0.03	3	0.00304082	10	7.34964	0.175967	0.42014	0	25.7582	1	AKT.CSNK2A1_2	ch1	train
CAMA-1	Chloroquine	AKT	1	1	1	0	100	0.154731	3.46464	42.0674	13.5342	1	AKT.Chloroquine	ch1	train
HCC1419	Chloroquine	AKT	1	1	1	0	100	0.303735	10	56.2997	-24.0069	-1	AKT.Chloroquine	ch1	train
HCC1500	Chloroquine	AKT	1	1	0.356287	10	71.6991	1	1.45198	34.2598	4.3866	1	AKT.Chloroquine	ch1	train
MCF7	Chloroquine	AKT	1	1	1	0	100	0.335638	10	71.8995	24.8877	1	AKT.Chloroquine	ch1	train
MDA-MB-175-VII	Chloroquine	AKT	1	1	1	0	100	0.323681	10	49.7993	-72.8519	-1	AKT.Chloroquine	ch1	train
UACC-812	Chloroquine	AKT	1	1	0.0001	0.1	75.7725	0.0001	0.1	86.3768	-8.9672	-3	AKT.Chloroquine	ch1	train
647-V	ERBB	AKT	0.1	3	0.1	0.848618	49.8242	0.4071	1.35223	4.19655	-1.17251	1	AKT.ERBB	ch1	train
BFTC-905	ERBB	AKT	3	3	1	0	100	0.304682	10	54.6999	114.345	1	AKT.ERBB	ch1	train
HT-1376	ERBB	AKT	1	3	0.099033	0.871847	45.592	0.185525	0.717628	30.0026	58.8251	1	AKT.ERBB	ch1	train
J82	ERBB	AKT	3	3	0.0003	0.1	86.1355	1.50505	0.712245	0	23.4819	1	AKT.ERBB	ch1	train
KU-19-19	ERBB	AKT	3	3	1	0	100	1	0	100	-138.773	-1	AKT.ERBB	ch1	train
VCaP	ERBB	AKT	3	1	0.814719	2.56506	77.3424	0.437597	1.39631	57.8755	5.14211	1	AKT.ERBB	ch1	train
SW780	ERBB	AKT	3	3	1	0	100	0.274613	1.23184	17.2719	-253.144	-1	AKT.ERBB	ch1	train
T-24	ERBB	AKT	3	3	1.28477	10	84.0967	1	0	100	-12.3829	1	AKT.ERBB	ch1	train
UM-UC-3	ERBB	AKT	3	3	3	1.22117	38.0028	3	1.48744	48.3201	-4.02821	1	AKT.ERBB	ch1	train
VM-CUB-1	ERBB	AKT	3	3	0.542025	0.747393	54.94	0.0850457	1.49229	56.6055	-1.96076	-3	AKT.ERBB	ch1	train
647-V	FGFR	AKT	3	3	1	0	100	0.660361	1.78195	7.38899	-41.8794	1	AKT.FGFR	ch1	train
KU-19-19	FGFR	AKT	3	3	1	0	100	1	0	100	-90.5261	-1	AKT.FGFR	ch1	train
22RV1	FGFR	AKT	3	1	3	10	49.8002	0.0989008	10	75.5498	-13.8191	1	AKT.FGFR	ch1	train
22RV1	FGFR	AKT	3	1	3	1.11243	28.2332	0.245769	4.03601	64.6805	-3.38427	1	AKT.FGFR	ch1	train
SW780	FGFR	AKT	3	3	3	10	59.401	0.226544	1.03788	13.9834	-170.945	-1	AKT.FGFR	ch1	train
T-24	FGFR	AKT	3	3	1	0	100	1	0	100	-30.9545	1	AKT.FGFR	ch1	train
TCCSUP	FGFR	AKT	3	3	0.0317557	1.60485	57.9703	0.215065	1.29506	64.5862	74.1667	1	AKT.FGFR	ch1	train
UM-UC-3	FGFR	AKT	3	3	1	0	100	1.1086	10	78.699	-4.24846	1	AKT.FGFR	ch1	train
VM-CUB-1	FGFR	AKT	3	3	1	0	100	1	0	100	-267.18	-1	AKT.FGFR	ch1	train
BFTC-905	HDAC_4	AKT	3	3	0.555464	2.76126	19.3935	0.301714	10	50.7998	2.1331	1	AKT.HDAC_4	ch1	train
HCC1419	HDAC_4	AKT	1	1	1	0	100	0.299649	10	49.0995	-13.2466	-1	AKT.HDAC_4	ch1	train
HCC1500	HDAC_4	AKT	1	1	0.428483	1.78812	16.7783	0.325242	10	65.2995	-24.865	1	AKT.HDAC_4	ch1	train
HT-1376	HDAC_4	AKT	3	3	0.419383	2.76173	35.9524	0.0790295	0.989329	33.8909	-12.2019	1	AKT.HDAC_4	ch1	train
J82	HDAC_4	AKT	3	3	1.08798	1.60531	9.70792	1.66364	0.600246	0	-5.84747	1	AKT.HDAC_4	ch1	train
KU-19-19	HDAC_4	AKT	3	3	1.01262	10	8.89814	1	0	100	-39.0942	-1	AKT.HDAC_4	ch1	train
MDA-MB-175-VII	HDAC_4	AKT	1	1	0.296816	10	69.9998	0.288401	10	47.5997	-50.9057	-1	AKT.HDAC_4	ch1	train
SW780	HDAC_4	AKT	3	3	0.905738	0.472789	0	0.213524	1.81052	19.7589	20.3246	1	AKT.HDAC_4	ch1	train
T-24	HDAC_4	AKT	3	3	1.1207	10	10.8953	1	0	100	-9.99619	1	AKT.HDAC_4	ch1	train
TCCSUP	HDAC_4	AKT	3	3	0.601997	1.19947	0	0.0825563	0.667063	43.6944	-16.7053	1	AKT.HDAC_4	ch1	train
UACC-812	HDAC_4	AKT	1	1	1	2.63029	46.8116	1	2.129	2.08014	-22.219	1	AKT.HDAC_4	ch1	train
VM-CUB-1	HDAC_4	AKT	3	3	1.05202	2.59937	31.4817	0.414388	2.21876	76.8875	1.08123	-3	AKT.HDAC_4	ch1	train
BT-20	PIK3CA_4	AKT	1	1	0.208946	1.26317	58.796	0.190101	3.24122	78.7452	12.9116	1	AKT.PIK3CA_4	ch1	train
CAL-148	PIK3CA_4	AKT	1	1	1	0.977487	25.1926	0.135184	1.23942	0	9.59529	1	AKT.PIK3CA_4	ch1	train
CAMA-1	PIK3CA_4	AKT	1	1	0.295413	10	94.8	0.142178	1.29717	7.40033	10.9587	1	AKT.PIK3CA_4	ch1	train
DU-4475	PIK3CA_4	AKT	1	1	0.504696	1.00927	0	0.381481	10	54.197	22.0858	1	AKT.PIK3CA_4	ch1	train
HCC1187	PIK3CA_4	AKT	1	1	0.15558	1.44742	51.5935	1	0.89312	20.7304	2.60934	1	AKT.PIK3CA_4	ch1	train
HCC1937	PIK3CA_4	AKT	1	1	1	0.715142	71.4613	0.104668	1.04153	65.5174	2.64741	1	AKT.PIK3CA_4	ch1	train
MDA-MB-157	PIK3CA_4	AKT	1	1	1	0.386539	52.7435	0.203048	3.29771	52.6843	-5.72038	1	AKT.PIK3CA_4	ch1	train
MDA-MB-231	PIK3CA_4	AKT	1	1	0.293974	10	91.0999	1	0.888503	72.0667	-1.71837	1	AKT.PIK3CA_4	ch1	train
MDA-MB-436	PIK3CA_4	AKT	1	1	0.289316	3.00806	85.7678	0.189364	2.97931	72.9533	-9.45645	1	AKT.PIK3CA_4	ch1	train
MDA-MB-453	PIK3CA_4	AKT	1	1	0.148813	0.874294	0	0.316041	0.993165	0	6.01059	1	AKT.PIK3CA_4	ch1	train
MFM-223	PIK3CA_4	AKT	1	1	0.792366	0.526993	0	0.151882	0.984059	0	6.7841	1	AKT.PIK3CA_4	ch1	train
M14	PIK3CA_4	AKT	1	1	0.274531	10	75.9997	0.279012	10	34.3996	-0.742571	1	AKT.PIK3CA_4	ch1	train
BT-20	PIK3C_2	AKT	1	1	0.859818	1.28632	0	1	0.733921	44.0373	3.44307	1	AKT.PIK3C_2	ch1	train
BT-549	PIK3C_2	AKT	1	1	0.33107	10	40.399	0.234813	3.14958	52.691	3.14252	1	AKT.PIK3C_2	ch1	train
CAL-120	PIK3C_2	AKT	1	1	1	10	62.6002	0.244725	2.87777	70.1575	-0.538315	-1	AKT.PIK3C_2	ch1	train
CAMA-1	PIK3C_2	AKT	1	1	0.371594	10	44.8972	0.12638	1.1348	7.0953	-15.0741	1	AKT.PIK3C_2	ch1	train
HCC1143	PIK3C_2	AKT	1	1	0.325689	10	55.7994	1	0.664864	40.458	-18.281	1	AKT.PIK3C_2	ch1	train
HCC1428	PIK3C_2	AKT	1	1	0.297	10	38.2994	0.0001	0.1	93.9285	1.23168	1	AKT.PIK3C_2	ch1	train
HCC1806	PIK3C_2	AKT	1	1	0.348873	10	16.5978	0.322093	10	48.0994	-15.7088	1	AKT.PIK3C_2	ch1	train
HCC1937	PIK3C_2	AKT	1	1	0.326714	10	74.8997	0.233448	1.8318	67.6717	16.4284	1	AKT.PIK3C_2	ch1	train
HCC38	PIK3C_2	AKT	1	1	0.383621	10	42.8961	1	10	91.0003	-2.30333	1	AKT.PIK3C_2	ch1	train
HCC70	PIK3C_2	AKT	1	1	1	0	100	0.285229	10	18.6997	-12.0732	-1	AKT.PIK3C_2	ch1	train
Hs-578-T	PIK3C_2	AKT	1	1	0.320915	10	37.7993	0.294705	10	65.0997	0.228427	-1	AKT.PIK3C_2	ch1	train
MDA-MB-468	PIK3C_2	AKT	1	1	0.384201	10	61.3973	0.266782	2.09568	35.9616	3.04311	1	AKT.PIK3C_2	ch1	train
M14	PIK3C_2	AKT	1	1	0.312935	10	64.8997	0.233881	1.26934	20.4168	12.29	1	AKT.PIK3C_2	ch1	train
BFTC-905	TNF	AKT	0.1	3	0.00235539	1.35252	42.5847	0.134913	2.8429	43.8652	108.195	1	AKT.TNF	ch1	train
HT-1197	TNF	AKT	0.1	1	0.00102926	1.07889	53.2573	1	0.333353	13.371	35.0286	1	AKT.TNF	ch1	train
J82	TNF	AKT	0.1	3	0.1	0.389236	46.6311	0.635866	0.77915	21.3846	37.7156	1	AKT.TNF	ch1	train
KU-19-19	TNF	AKT	0.1	3	1	0	100	1	0	100	-105.409	-1	AKT.TNF	ch1	train
SW780	TNF	AKT	0.03	3	0.03	0.263195	2.24047	0.547331	1.19363	20.2577	24.3215	1	AKT.TNF	ch1	train
T-24	TNF	AKT	0.03	3	1	0	100	1	0	100	-5.95089	1	AKT.TNF	ch1	train
BT-20	AKT_1	AKT	1	1	0.25883	2.65229	63.933	0.457555	1.96264	80.8119	20.2649	1	AKT.AKT_1	ch1	train
CAL-51	AKT_1	AKT	1	1	0.350374	2.85491	61.3584	0.703134	0.663661	0	-14.6983	1	AKT.AKT_1	ch1	train
CAMA-1	AKT_1	AKT	1	1	0.351722	4.83872	29.5541	0.146381	1.25406	7.64445	4.07176	1	AKT.AKT_1	ch1	train
HCC1187	AKT_1	AKT	1	1	0.0973805	0.927517	43.2147	0.748323	0.921178	14.7617	10.3624	1	AKT.AKT_1	ch1	train
HCC1428	AKT_1	AKT	1	1	0.0001	0.1	84.3188	0.00813195	10	90.425	9.31767	1	AKT.AKT_1	ch1	train
HCC1806	AKT_1	AKT	1	1	0.219929	1.6997	23.8563	1	1.34341	8.97169	7.28174	1	AKT.AKT_1	ch1	train
HCC1937	AKT_1	AKT	1	1	0.173164	2.05672	77.2126	0.114822	1.27728	70.8753	2.24813	1	AKT.AKT_1	ch1	train
HCC70	AKT_1	AKT	1	1	0.310575	10	57.9994	0.256157	1.95782	11.2216	-15.5336	-1	AKT.AKT_1	ch1	train
Hs-578-T	AKT_1	AKT	1	1	0.266754	2.02594	56.7916	0.455055	2.74184	65.0891	12.7399	1	AKT.AKT_1	ch1	train
MDA-MB-157	AKT_1	AKT	1	1	0.273608	10	71.1993	1	0.524746	52.8295	10.6437	1	AKT.AKT_1	ch1	train
MDA-MB-231	AKT_1	AKT	1	1	0.224581	1.37417	74.8828	0.367318	10	81.9992	-1.24335	1	AKT.AKT_1	ch1	train
MDA-MB-436	AKT_1	AKT	1	1	0.155502	3.05096	80.9239	0.152422	1.80228	68.9914	-13.7083	1	AKT.AKT_1	ch1	train
MDA-MB-453	AKT_1	AKT	1	1	0.08256	1.25479	7.78984	0.208188	1.37561	20.8567	17.3021	1	AKT.AKT_1	ch1	train
MFM-223	AKT_1	AKT	1	1	0.216131	1.17437	14.47	0.165308	1.10145	3.59609	7.25458	1	AKT.AKT_1	ch1	train
M14	AKT_1	AKT	1	1	1	10	80.2	0.279933	2.1131	24.4218	-6.72942	1	AKT.AKT_1	ch1	train
BT-549	PIK3C	AKT_1	1	1	0.290923	1.59916	23.4706	0.852348	0.685446	0	22.9499	1	AKT_1.PIK3C	ch1	train
CAL-120	PIK3C	AKT_1	1	1	0.32508	10	77.6997	1	0	100	29.0582	1	AKT_1.PIK3C	ch1	train
CAMA-1	PIK3C	AKT_1	1	1	0.360271	10	54.3983	0.339574	3.33478	24.9059	56.2064	1	AKT_1.PIK3C	ch1	train
DU-4475	PIK3C	AKT_1	1	1	0.198447	3.72226	1.40404	0.237022	2.07013	2.88016	27.7939	1	AKT_1.PIK3C	ch1	train
HCC1187	PIK3C	AKT_1	1	1	0.284215	10	27.9994	0.142855	2.35509	45.5435	39.1977	1	AKT_1.PIK3C	ch1	train
HCC1806	PIK3C	AKT_1	1	1	0.308851	10	23.0993	0.32466	2.31104	30.1016	71.0996	1	AKT_1.PIK3C	ch1	train
HCC70	PIK3C	AKT_1	1	1	1	10	26.0005	0.329528	10	62.2994	48.6913	1	AKT_1.PIK3C	ch1	train
MDA-MB-157	PIK3C	AKT_1	1	1	0.0432587	0.806381	62.946	1	0.228164	50.5322	22.5169	1	AKT_1.PIK3C	ch1	train
MDA-MB-231	PIK3C	AKT_1	1	1	0.161138	0.867935	74.7408	0.554652	1.07586	71.4394	27.2666	1	AKT_1.PIK3C	ch1	train
MDA-MB-453	PIK3C	AKT_1	1	1	0.218407	2.79468	11.8724	0.0915688	1.29669	7.82684	34.5788	1	AKT_1.PIK3C	ch1	train
MDA-MB-468	PIK3C	AKT_1	1	1	1	10	88.8002	0.344365	10	65.1992	64.3903	1	AKT_1.PIK3C	ch1	train
MFM-223	PIK3C	AKT_1	1	1	0.349564	0.956036	21.4041	0.245337	0.813443	3.80159	33.4738	1	AKT_1.PIK3C	ch1	train
CAL-51	PIK3CB_PIK3CD	AKT_1	1	1	0.350489	10	89.0997	0.303868	2.61806	69.5286	0.33427	1	AKT_1.PIK3CB_PIK3CD	ch1	train
CAMA-1	PIK3CB_PIK3CD	AKT_1	1	1	0.155274	0.981129	12.4267	0.531905	1.33129	0	79.4143	1	AKT_1.PIK3CB_PIK3CD	ch1	train
DU-4475	PIK3CB_PIK3CD	AKT_1	1	1	1	10	25.6	0.27771	1.6489	0	42.9906	-1	AKT_1.PIK3CB_PIK3CD	ch1	train
HCC1143	PIK3CB_PIK3CD	AKT_1	1	1	1	0.517979	31.5832	1	0.612737	43.1393	-0.561607	1	AKT_1.PIK3CB_PIK3CD	ch1	train
HCC1428	PIK3CB_PIK3CD	AKT_1	1	1	1	10	89	0.129026	10	86.1488	-6.81129	1	AKT_1.PIK3CB_PIK3CD	ch1	train
HCC70	PIK3CB_PIK3CD	AKT_1	1	1	0.271532	10	12.7988	0.348293	10	63.499	57.4694	-1	AKT_1.PIK3CB_PIK3CD	ch1	train
MDA-MB-157	PIK3CB_PIK3CD	AKT_1	1	1	1	0.421566	10.8415	0.0284851	0.722903	78.6607	17.8679	1	AKT_1.PIK3CB_PIK3CD	ch1	train
MDA-MB-231	PIK3CB_PIK3CD	AKT_1	1	1	1	0.177495	60.5618	0.751907	0.454086	45.4559	8.80018	1	AKT_1.PIK3CB_PIK3CD	ch1	train
MDA-MB-436	PIK3CB_PIK3CD	AKT_1	1	1	0.174521	1.61991	70.6384	0.263881	10	91.6993	11.6282	1	AKT_1.PIK3CB_PIK3CD	ch1	train
MDA-MB-453	PIK3CB_PIK3CD	AKT_1	1	1	0.428618	0.801226	0	0.0752786	1.04047	4.06264	32.9962	1	AKT_1.PIK3CB_PIK3CD	ch1	train
MDA-MB-468	PIK3CB_PIK3CD	AKT_1	1	1	0.345229	10	85.7996	0.42149	1.88577	48.8482	54.8155	1	AKT_1.PIK3CB_PIK3CD	ch1	train
MFM-223	PIK3CB_PIK3CD	AKT_1	1	1	0.554612	1.83043	75.5142	0.209338	1.36356	22.8055	49.4756	1	AKT_1.PIK3CB_PIK3CD	ch1	train
M14	PIK3CB_PIK3CD	AKT_1	1	1	0.563091	1.64053	0	0.335848	10	90.9998	38.0055	1	AKT_1.PIK3CB_PIK3CD	ch1	train
CAL-148	PIK3C_2	AKT_1	1	1	1	0.875558	45.5718	0.261342	1.07177	0	32.0219	1	AKT_1.PIK3C_2	ch1	train
CAL-51	PIK3C_2	AKT_1	1	1	0.75605	1.91255	0	0.339476	10	76.8995	27.4007	1	AKT_1.PIK3C_2	ch1	train
DU-4475	PIK3C_2	AKT_1	1	1	0.143714	1.32562	0	0.23133	0.979728	0	20.9592	1	AKT_1.PIK3C_2	ch1	train
HCC1395	PIK3C_2	AKT_1	1	1	0.343621	10	52.5989	0.324678	1.0674	35.4835	3.22008	1	AKT_1.PIK3C_2	ch1	train
HCC1428	PIK3C_2	AKT_1	1	1	0.327171	1.54358	31.0639	1	0	100	1.056	1	AKT_1.PIK3C_2	ch1	train
HCC1806	PIK3C_2	AKT_1	1	1	0.402489	3.8461	13.5671	0.258454	2.42708	24.8222	43.4864	1	AKT_1.PIK3C_2	ch1	train
HCC38	PIK3C_2	AKT_1	1	1	0.836445	2.56056	0	0.0001	4.12982	92.04	17.8833	1	AKT_1.PIK3C_2	ch1	train
HCC70	PIK3C_2	AKT_1	1	1	1	0	100	0.326919	10	63.6994	10.2326	-1	AKT_1.PIK3C_2	ch1	train
Hs-578-T	PIK3C_2	AKT_1	1	1	0.45757	1.66006	31.1113	0.176616	2.04823	60.9634	36.1878	-1	AKT_1.PIK3C_2	ch1	train
MDA-MB-157	PIK3C_2	AKT_1	1	1	1	0.643938	21.753	0.110545	10	65.3496	-7.4713	1	AKT_1.PIK3C_2	ch1	train
MDA-MB-231	PIK3C_2	AKT_1	1	1	1	0.877904	16.5571	1	0.450594	56.8067	11.9109	1	AKT_1.PIK3C_2	ch1	train
MDA-MB-436	PIK3C_2	AKT_1	1	1	0.312692	10	52.9996	0.107492	10	87.1498	-7.98549	1	AKT_1.PIK3C_2	ch1	train
MFM-223	PIK3C_2	AKT_1	1	1	0.584176	2.07597	0	0.145078	1.64116	25.2307	17.6216	1	AKT_1.PIK3C_2	ch1	train
BT-20	BCL2_BCL2L1	AKT_SGK	1	1	0.951753	1.3557	60.2073	0.168187	1.4342	67.4405	6.61977	1	AKT_SGK.BCL2_BCL2L1	ch1	train
BT-549	BCL2_BCL2L1	AKT_SGK	1	1	1	0.433014	64.4092	0.193948	0.816743	46.8882	28.2863	1	AKT_SGK.BCL2_BCL2L1	ch1	train
CAMA-1	BCL2_BCL2L1	AKT_SGK	1	1	0.268071	2.69309	80.5504	0.128381	1.52231	7.71249	33.1404	1	AKT_SGK.BCL2_BCL2L1	ch1	train
HCC1143	BCL2_BCL2L1	AKT_SGK	1	1	0.310985	10	58.3996	0.18304	10	89.2693	-11.2742	1	AKT_SGK.BCL2_BCL2L1	ch1	train
HCC1187	BCL2_BCL2L1	AKT_SGK	1	1	1	0	100	0.127203	2.05562	50.4616	11.1943	1	AKT_SGK.BCL2_BCL2L1	ch1	train
HCC1428	BCL2_BCL2L1	AKT_SGK	1	1	0.0925869	0.88899	2.64462	0.010905	10	88.1749	23.9293	1	AKT_SGK.BCL2_BCL2L1	ch1	train
HCC70	BCL2_BCL2L1	AKT_SGK	1	1	1	10	90.8	0.418329	0.908778	0	-30.8387	1	AKT_SGK.BCL2_BCL2L1	ch1	train
Hs-578-T	BCL2_BCL2L1	AKT_SGK	1	1	1	0.361816	71.6215	0.17987	1.5255	34.6346	19.1011	1	AKT_SGK.BCL2_BCL2L1	ch1	train
MDA-MB-157	BCL2_BCL2L1	AKT_SGK	1	1	0.249972	2.97804	93.8083	1	10	90.6	20.2403	1	AKT_SGK.BCL2_BCL2L1	ch1	train
MDA-MB-436	BCL2_BCL2L1	AKT_SGK	1	1	0.282726	10	88.1999	0.249516	3.17949	67.3093	-0.381302	1	AKT_SGK.BCL2_BCL2L1	ch1	train
MDA-MB-468	BCL2_BCL2L1	AKT_SGK	1	1	1	0.696641	36.6054	0.374382	1.70268	50.3928	18.8977	1	AKT_SGK.BCL2_BCL2L1	ch1	train
M14	BCL2_BCL2L1	AKT_SGK	1	1	0.0472207	0.691222	7.6084	1	0.756315	40.365	15.9929	1	AKT_SGK.BCL2_BCL2L1	ch1	train
BT-20	FGFR	AKT_SGK	1	1	1	1.58485	66.7718	1	1.26202	21.7462	19.6484	1	AKT_SGK.FGFR	ch1	train
CAL-120	FGFR	AKT_SGK	1	1	0.265739	0.762264	48.2948	0.125689	1.22297	74.2336	-4.7234	1	AKT_SGK.FGFR	ch1	train
CAL-148	FGFR	AKT_SGK	1	1	1	0	100	0.128646	1.55004	0	-7.88401	-1	AKT_SGK.FGFR	ch1	train
DU-4475	FGFR	AKT_SGK	1	1	0.0105803	10	91.1749	0.294367	10	34.3996	-35.274	1	AKT_SGK.FGFR	ch1	train
HCC1143	FGFR	AKT_SGK	1	1	1	0	100	1	1.79421	47.1671	-38.3384	1	AKT_SGK.FGFR	ch1	train
HCC1187	FGFR	AKT_SGK	1	1	1	10	94.4	0.454402	0.840951	23.4542	8.02079	1	AKT_SGK.FGFR	ch1	train
HCC1395	FGFR	AKT_SGK	1	1	0.0129402	1.89042	50.3867	0.261484	0.78728	20.3149	63.7901	1	AKT_SGK.FGFR	ch1	train
HCC1428	FGFR	AKT_SGK	1	1	1	0	100	0.167006	10	88.7037	5.08375	1	AKT_SGK.FGFR	ch1	train
HCC1806	FGFR	AKT_SGK	1	1	1	0	100	0.353839	10	49.6985	12.8961	1	AKT_SGK.FGFR	ch1	train
MDA-MB-436	FGFR	AKT_SGK	1	1	1	0.731687	78.549	0.28662	10	62.0998	-11.1987	1	AKT_SGK.FGFR	ch1	train
MDA-MB-453	FGFR	AKT_SGK	1	1	0.234755	10	27.6853	0.204012	2.15647	14.1806	-6.49964	1	AKT_SGK.FGFR	ch1	train
MDA-MB-468	FGFR	AKT_SGK	1	1	0.391442	1.07695	84.4511	0.400123	1.71622	44.4944	-3.21111	1	AKT_SGK.FGFR	ch1	train
BT-20	MAP2K_1	AKT_SGK	1	1	0.0950937	0.708687	49.5196	0.616555	0.856176	36.6032	20.0996	1	AKT_SGK.MAP2K_1	ch1	train
BT-549	MAP2K_1	AKT_SGK	1	1	0.0966017	10	88.9	0.326404	0.900165	33.8031	28.6877	1	AKT_SGK.MAP2K_1	ch1	train
CAL-148	MAP2K_1	AKT_SGK	1	1	0.0001	0.1	87.7696	0.0828911	1.05647	0	6.67341	1	AKT_SGK.MAP2K_1	ch1	train
CAL-51	MAP2K_1	AKT_SGK	1	1	0.272118	1.81056	90.0698	0.174338	1.79279	30.5567	9.47785	1	AKT_SGK.MAP2K_1	ch1	train
CAMA-1	MAP2K_1	AKT_SGK	1	1	1	10	91.6001	0.117581	1.61512	9.9892	28.0551	1	AKT_SGK.MAP2K_1	ch1	train
DU-4475	MAP2K_1	AKT_SGK	1	1	0.02737	1.89642	0	0.345351	10	23.6982	7.07036	1	AKT_SGK.MAP2K_1	ch1	train
HCC1395	MAP2K_1	AKT_SGK	1	1	1	0.274438	57.2113	0.484626	0.589957	0	32.2342	1	AKT_SGK.MAP2K_1	ch1	train
HCC1937	MAP2K_1	AKT_SGK	1	1	1	0.294455	63.9464	0.49297	0.566231	48.5246	20.9137	1	AKT_SGK.MAP2K_1	ch1	train
HCC38	MAP2K_1	AKT_SGK	1	1	0.0172521	0.1	80.7016	0.597938	2.34261	84.4072	-13.1909	1	AKT_SGK.MAP2K_1	ch1	train
HCC70	MAP2K_1	AKT_SGK	1	1	1	0.784324	35.0336	0.445497	1.02402	0	34.5057	1	AKT_SGK.MAP2K_1	ch1	train
MFM-223	MAP2K_1	AKT_SGK	1	1	1	0.183281	92.4981	0.1595	1.36083	9.82648	17.4081	1	AKT_SGK.MAP2K_1	ch1	train
M14	MAP2K_1	AKT_SGK	1	1	0.163538	2.40856	29.8725	0.304531	10	78.5998	9.3129	1	AKT_SGK.MAP2K_1	ch1	train
BT-20	PIK3C	AKT_SGK	1	1	0.791208	0.735046	0	1	0.791657	24.5835	17.6852	1	AKT_SGK.PIK3C	ch1	train
CAL-120	PIK3C	AKT_SGK	1	1	1	0.168681	46.7524	1	0.657299	38.4646	26.768	1	AKT_SGK.PIK3C	ch1	train
CAL-51	PIK3C	AKT_SGK	1	1	1	0.920412	14.6474	0.178206	2.05448	28.6929	17.1586	1	AKT_SGK.PIK3C	ch1	train
DU-4475	PIK3C	AKT_SGK	1	1	0.212873	1.76187	0	0.310759	10	21.9993	-18.4146	1	AKT_SGK.PIK3C	ch1	train
HCC1806	PIK3C	AKT_SGK	1	1	0.30545	10	20.8994	0.339596	10	50.999	14.0232	1	AKT_SGK.PIK3C	ch1	train
HCC1937	PIK3C	AKT_SGK	1	1	0.544244	0.774646	44.9275	0.416392	0.707061	50.3897	10.8636	1	AKT_SGK.PIK3C	ch1	train
HCC70	PIK3C	AKT_SGK	1	1	0.688612	1.21648	0	0.471914	0.940141	0	4.56027	1	AKT_SGK.PIK3C	ch1	train
Hs-578-T	PIK3C	AKT_SGK	1	1	0.290115	3.41709	39.6352	0.0977919	6.05531	49.4643	-2.87989	1	AKT_SGK.PIK3C	ch1	train
MDA-MB-157	PIK3C	AKT_SGK	1	1	1	0.361753	15.8606	0.0643338	0.669342	78.9066	1.49642	1	AKT_SGK.PIK3C	ch1	train
MDA-MB-231	PIK3C	AKT_SGK	1	1	0.214675	1.10635	70.5296	1	0.575723	55.129	16.4596	1	AKT_SGK.PIK3C	ch1	train
MFM-223	PIK3C	AKT_SGK	1	1	0.341047	2.25117	48.9687	0.171092	1.48673	10.8628	28.3522	1	AKT_SGK.PIK3C	ch1	train
M14	PIK3C	AKT_SGK	1	1	0.379642	10	63.0977	1	10	87.0001	11.8318	-1	AKT_SGK.PIK3C	ch1	train
BT-20	ALK_IGFR	AKT	1	1	0.993678	1.62074	0	0.321897	10	86.6998	45.5183	1	AKT.ALK_IGFR	ch1	train
CAL-120	ALK_IGFR	AKT	1	1	1	10	57.8004	0.173221	10	74.6994	-0.327511	1	AKT.ALK_IGFR	ch1	train
CAL-148	ALK_IGFR	AKT	1	1	1	10	94.2	0.186777	1.38798	0	29.1901	1	AKT.ALK_IGFR	ch1	train
CAMA-1	ALK_IGFR	AKT	1	1	1	0	100	0.156818	1.18581	7.66886	31.2762	1	AKT.ALK_IGFR	ch1	train
DU-4475	ALK_IGFR	AKT	1	1	0.00715834	0.368006	0	1	0.540673	0.485398	-35.5294	1	AKT.ALK_IGFR	ch1	train
HCC1395	ALK_IGFR	AKT	1	1	0.320182	10	43.3994	0.330466	1.24168	50.4614	28.4987	1	AKT.ALK_IGFR	ch1	train
Hs-578-T	ALK_IGFR	AKT	1	1	1	10	72.0006	0.300913	10	66.8995	39.4112	1	AKT.ALK_IGFR	ch1	train
MDA-MB-157	ALK_IGFR	AKT	1	1	0.262518	1.46615	53.8398	0.141324	3.75882	85.4687	53.4416	1	AKT.ALK_IGFR	ch1	train
MDA-MB-231	ALK_IGFR	AKT	1	1	1	10	88.0001	1	10	79.6001	10.7962	1	AKT.ALK_IGFR	ch1	train
MDA-MB-436	ALK_IGFR	AKT	1	1	0.309843	10	59.9996	0.43922	1.92132	75.0828	-0.879721	1	AKT.ALK_IGFR	ch1	train
MDA-MB-468	ALK_IGFR	AKT	1	1	1	0	100	0.338674	10	54.1991	32.1855	1	AKT.ALK_IGFR	ch1	train
M14	ALK_IGFR	AKT	1	1	0.313155	10	39.8994	0.266064	1.29962	26.5389	0.811145	1	AKT.ALK_IGFR	ch1	train
BT-549	ALK_IGFR	AKT_1	1	1	1	0.753995	24.4482	0.674277	0.446982	0	9.03287	1	AKT_1.ALK_IGFR	ch1	train
CAL-120	ALK_IGFR	AKT_1	1	1	0.363098	10	60.4984	0.0140767	2.16613	92.3176	-10.4865	1	AKT_1.ALK_IGFR	ch1	train
CAL-148	ALK_IGFR	AKT_1	1	1	1	0	100	0.254794	1.28939	12.9807	-9.58441	1	AKT_1.ALK_IGFR	ch1	train
CAL-51	ALK_IGFR	AKT_1	1	1	1	0.611894	29.0664	1	0.833864	7.33101	4.47151	1	AKT_1.ALK_IGFR	ch1	train
CAMA-1	ALK_IGFR	AKT_1	1	1	1	0	100	0.318279	10	31.7993	5.73988	1	AKT_1.ALK_IGFR	ch1	train
DU-4475	ALK_IGFR	AKT_1	1	1	0.129294	3.43687	7.12329	0.0956769	0.717724	0	10.6854	-3	AKT_1.ALK_IGFR	ch1	train
HCC1143	ALK_IGFR	AKT_1	1	1	1	10	90.8001	1	0.732731	45.0819	14.5349	1	AKT_1.ALK_IGFR	ch1	train
HCC1395	ALK_IGFR	AKT_1	1	1	0.326423	10	40.7992	0.307941	1.50713	47.0392	11.7799	1	AKT_1.ALK_IGFR	ch1	train
HCC1428	ALK_IGFR	AKT_1	1	1	1	0	100	0.0001	0.1	94.8155	-20.6316	1	AKT_1.ALK_IGFR	ch1	train
HCC70	ALK_IGFR	AKT_1	1	1	0.0001	0.1	84.3187	0.215545	1.13364	15.1576	12.8963	1	AKT_1.ALK_IGFR	ch1	train
MDA-MB-453	ALK_IGFR	AKT_1	1	1	0.280453	10	22.3992	0.0792159	0.824337	0	-3.88088	1	AKT_1.ALK_IGFR	ch1	train
MDA-MB-468	ALK_IGFR	AKT_1	1	1	0.233556	1.29086	77.6402	0.499867	1.24552	34.3568	28.4879	1	AKT_1.ALK_IGFR	ch1	train
M14	ALK_IGFR	AKT_1	1	1	0.309656	10	51.5994	0.480667	4.62612	85.2175	-14.952	-1	AKT_1.ALK_IGFR	ch1	train
BT-549	MTOR_1	ALK_IGFR	1	1	0.401845	0.890605	0	0.858868	1.33639	42.4202	5.22171	1	ALK_IGFR.MTOR_1	ch1	train
CAL-51	MTOR_1	ALK_IGFR	1	1	0.243075	2.02937	27.5329	0.349765	10	85.8996	20.2111	1	ALK_IGFR.MTOR_1	ch1	train
CAMA-1	MTOR_1	ALK_IGFR	1	1	0.427797	1.918	12.0025	1	0	100	28.4415	1	ALK_IGFR.MTOR_1	ch1	train
HCC1187	MTOR_1	ALK_IGFR	1	1	0.270359	10	11.899	0.122556	2.14175	50.8593	13.2675	1	ALK_IGFR.MTOR_1	ch1	train
HCC1428	MTOR_1	ALK_IGFR	1	1	0.32817	1.84393	46.0692	1	0	100	-5.77415	1	ALK_IGFR.MTOR_1	ch1	train
HCC1806	MTOR_1	ALK_IGFR	1	1	0.238087	1.22353	0	0.316964	10	34.3993	36.1688	1	ALK_IGFR.MTOR_1	ch1	train
HCC38	MTOR_1	ALK_IGFR	1	1	0.354855	2.36496	64.8128	1	0.942963	45.3442	30.5399	1	ALK_IGFR.MTOR_1	ch1	train
HCC70	MTOR_1	ALK_IGFR	1	1	0.288115	3.23552	37.8162	1	0	100	12.1054	1	ALK_IGFR.MTOR_1	ch1	train
Hs-578-T	MTOR_1	ALK_IGFR	1	1	0.24763	1.87272	22.6432	0.303802	10	82.4999	8.06814	-1	ALK_IGFR.MTOR_1	ch1	train
MDA-MB-231	MTOR_1	ALK_IGFR	1	1	0.795062	0.809686	0	0.166415	1.51176	87.8094	42.2502	1	ALK_IGFR.MTOR_1	ch1	train
MDA-MB-436	MTOR_1	ALK_IGFR	1	1	0.135387	1.2881	23.7798	0.319981	10	63.0996	18.1924	1	ALK_IGFR.MTOR_1	ch1	train
MDA-MB-468	MTOR_1	ALK_IGFR	1	1	1	1.65828	41.7191	0.000317243	0.1	81.0381	12.077	1	ALK_IGFR.MTOR_1	ch1	train
M14	MTOR_1	ALK_IGFR	1	1	0.999975	10	45.0069	0.380501	10	58.7974	5.74955	-1	ALK_IGFR.MTOR_1	ch1	train
BT-549	PIK3CB_PIK3CD	ALK_IGFR	1	1	0.302951	0.70852	0	0.346391	10	62.9991	13.9366	1	ALK_IGFR.PIK3CB_PIK3CD	ch1	train
CAL-120	PIK3CB_PIK3CD	ALK_IGFR	1	1	0.276372	10	77.0998	1	10	45.8003	11.4841	-1	ALK_IGFR.PIK3CB_PIK3CD	ch1	train
CAL-148	PIK3CB_PIK3CD	ALK_IGFR	1	1	0.349004	10	24.098	1	0	100	3.04304	-1	ALK_IGFR.PIK3CB_PIK3CD	ch1	train
CAL-51	PIK3CB_PIK3CD	ALK_IGFR	1	1	0.0173694	1.4439	87.8546	1	1.01595	56.3849	9.01509	1	ALK_IGFR.PIK3CB_PIK3CD	ch1	train
HCC1143	PIK3CB_PIK3CD	ALK_IGFR	1	1	1	0.751241	12.7397	1	3.78079	86.0009	10.0287	1	ALK_IGFR.PIK3CB_PIK3CD	ch1	train
HCC38	PIK3CB_PIK3CD	ALK_IGFR	1	1	0.35074	10	72.2992	0.999996	10	37.4013	14.2415	1	ALK_IGFR.PIK3CB_PIK3CD	ch1	train
HCC70	PIK3CB_PIK3CD	ALK_IGFR	1	1	0.156336	1.20429	0	0.0001	0.1	93.2153	44.3231	1	ALK_IGFR.PIK3CB_PIK3CD	ch1	train
Hs-578-T	PIK3CB_PIK3CD	ALK_IGFR	1	1	0.72915	2.20342	61.3407	1	10	71.8	27.1428	-1	ALK_IGFR.PIK3CB_PIK3CD	ch1	train
MDA-MB-157	PIK3CB_PIK3CD	ALK_IGFR	1	1	1	0.521737	22.8379	0.57749	1.98285	0	52.8079	1	ALK_IGFR.PIK3CB_PIK3CD	ch1	train
MDA-MB-231	PIK3CB_PIK3CD	ALK_IGFR	1	1	0.34851	10	88.4997	1	10	84.2001	38.3344	1	ALK_IGFR.PIK3CB_PIK3CD	ch1	train
MDA-MB-436	PIK3CB_PIK3CD	ALK_IGFR	1	1	0.81906	0.752479	44.3743	0.307133	10	58.0997	30.6406	1	ALK_IGFR.PIK3CB_PIK3CD	ch1	train
MDA-MB-468	PIK3CB_PIK3CD	ALK_IGFR	1	1	1	10	51	1	0	100	92.8764	1	ALK_IGFR.PIK3CB_PIK3CD	ch1	train
M14	PIK3CB_PIK3CD	ALK_IGFR	1	1	0.262126	2.14171	18.4263	0.506268	2.22133	30.1923	30.2786	1	ALK_IGFR.PIK3CB_PIK3CD	ch1	train
BT-549	ATR_4	AKT	1	1	1	10	39.0003	0.17086	2.40479	54.1188	-49.6918	1	AKT.ATR_4	ch1	train
CAL-148	ATR_4	AKT	1	1	1	10	24.4	0.146142	1.64942	1.40514	10.1788	1	AKT.ATR_4	ch1	train
DU-4475	ATR_4	AKT	1	1	0.0562512	0.85574	0	0.33944	10	31.1986	-10.7695	1	AKT.ATR_4	ch1	train
HCC1806	ATR_4	AKT	1	1	0.510325	2.6349	0	1	1.99118	30.3574	14.6923	1	AKT.ATR_4	ch1	train
HCC38	ATR_4	AKT	1	1	0.324325	10	31.2991	1	0	100	-36.1669	-1	AKT.ATR_4	ch1	train
HCC70	ATR_4	AKT	1	1	1	10	62.6004	0.205834	1.93739	11.9068	6.56731	1	AKT.ATR_4	ch1	train
Hs-578-T	ATR_4	AKT	1	1	1	10	67.8009	0.346221	10	67.2992	-33.6442	-1	AKT.ATR_4	ch1	train
MDA-MB-157	ATR_4	AKT	1	1	0.319225	10	36.1993	1	0.826178	36.3228	32.2219	1	AKT.ATR_4	ch1	train
MDA-MB-453	ATR_4	AKT	1	1	0.224871	2.72843	6.03945	0.202547	1.57048	27.0223	15.7128	1	AKT.ATR_4	ch1	train
MFM-223	ATR_4	AKT	1	1	0.398411	10	71.0971	0.152015	1.36983	1.61681	-5.98072	1	AKT.ATR_4	ch1	train
M14	ATR_4	AKT	1	1	0.346779	2.21734	10.8858	0.481837	1.00854	0	-21.107	1	AKT.ATR_4	ch1	train
CAL-120	BCL2_BCL2L1	ATR_4	1	1	0.0596526	3.0223	37.9225	0.289851	3.29046	55.3504	-19.6339	1	ATR_4.BCL2_BCL2L1	ch1	train
CAL-51	BCL2_BCL2L1	ATR_4	1	1	1	0.779481	69.5977	0.236375	3.21063	3.16179	1.97932	1	ATR_4.BCL2_BCL2L1	ch1	train
CAMA-1	BCL2_BCL2L1	ATR_4	1	1	1	0	100	1	10	37.6001	20.5345	-1	ATR_4.BCL2_BCL2L1	ch1	train
HCC1143	BCL2_BCL2L1	ATR_4	1	1	0.332736	2.1665	59.0616	0.361339	10	35.3975	-29.9508	1	ATR_4.BCL2_BCL2L1	ch1	train
HCC1187	BCL2_BCL2L1	ATR_4	1	1	1	0	100	0.364652	10	58.9983	-1.63731	1	ATR_4.BCL2_BCL2L1	ch1	train
HCC38	BCL2_BCL2L1	ATR_4	1	1	0.161452	2.28379	7.58756	0.341203	0.928474	0	-12.108	1	ATR_4.BCL2_BCL2L1	ch1	train
HCC70	BCL2_BCL2L1	ATR_4	1	1	1	0	100	0.999896	10	12.2458	1.88849	1	ATR_4.BCL2_BCL2L1	ch1	train
MDA-MB-231	BCL2_BCL2L1	ATR_4	1	1	1	0.757933	1.70148	0.972413	9.99667	40.2945	-29.9361	1	ATR_4.BCL2_BCL2L1	ch1	train
MDA-MB-453	BCL2_BCL2L1	ATR_4	1	1	0.258604	10	86.9995	0.181518	2.19228	6.11112	33.057	1	ATR_4.BCL2_BCL2L1	ch1	train
MDA-MB-468	BCL2_BCL2L1	ATR_4	1	1	0.25797	1.24666	58.503	0.383291	10	78.5985	18.6757	1	ATR_4.BCL2_BCL2L1	ch1	train
BT-20	MAP2K_1	ATR_4	1	1	0.0587148	0.679493	43.2327	0.89466	1.67641	0	-11.7168	1	ATR_4.MAP2K_1	ch1	train
BT-549	MAP2K_1	ATR_4	1	1	1	0.160219	57.4443	1	10	30.2001	-23.596	1	ATR_4.MAP2K_1	ch1	train
CAL-148	MAP2K_1	ATR_4	1	1	0.0157665	0.867485	85.5324	0.342254	10	53.599	-11.9555	1	ATR_4.MAP2K_1	ch1	train
CAL-51	MAP2K_1	ATR_4	1	1	1	0.791895	76.547	0.269548	4.05324	3.42683	9.96992	1	ATR_4.MAP2K_1	ch1	train
DU-4475	MAP2K_1	ATR_4	1	1	0.0133507	2.87343	0.200151	0.112266	1.75336	0	-13.6	1	ATR_4.MAP2K_1	ch1	train
HCC1143	MAP2K_1	ATR_4	1	1	0.048078	0.721101	44.2656	0.397592	10	37.9939	-32.0669	1	ATR_4.MAP2K_1	ch1	train
HCC1937	MAP2K_1	ATR_4	1	1	0.0487441	0.735912	84.1017	1	0	100	-37.8388	1	ATR_4.MAP2K_1	ch1	train
HCC38	MAP2K_1	ATR_4	1	1	0.0001	0.1	92.9967	0.318302	10	35.6993	70.7862	1	ATR_4.MAP2K_1	ch1	train
Hs-578-T	MAP2K_1	ATR_4	1	1	0.255977	10	79.8942	1	10	6.80001	-39.5109	-1	ATR_4.MAP2K_1	ch1	train
MDA-MB-157	MAP2K_1	ATR_4	1	1	1	0.16617	32.7399	0.312226	10	30.9994	15.2161	1	ATR_4.MAP2K_1	ch1	train
MDA-MB-453	MAP2K_1	ATR_4	1	1	1	0	100	0.182331	2.19223	5.73031	-35.1047	1	ATR_4.MAP2K_1	ch1	train
MDA-MB-468	MAP2K_1	ATR_4	1	1	0.13568	1.94652	87.3218	0.381515	10	80.6987	4.14613	1	ATR_4.MAP2K_1	ch1	train
MFM-223	MAP2K_1	ATR_4	1	1	1	0	100	0.368849	10	75.0988	-19.0851	1	ATR_4.MAP2K_1	ch1	train
M14	MAP2K_1	ATR_4	1	1	0.154026	0.824122	14.5597	0.300081	10	24.6995	-28.6217	1	ATR_4.MAP2K_1	ch1	train
CAL-51	MTOR_1	ATR_4	1	1	0.269962	1.99927	19.846	0.26285	3.47139	3.06948	-12.5316	1	ATR_4.MTOR_1	ch1	train
DU-4475	MTOR_1	ATR_4	1	1	0.211192	1.47599	0	0.174299	3.09104	0	12.137	-2	ATR_4.MTOR_1	ch1	train
HCC1395	MTOR_1	ATR_4	1	1	0.251317	1.03836	24.84	0.381136	1.43101	0	-15.9558	1	ATR_4.MTOR_1	ch1	train
HCC1428	MTOR_1	ATR_4	1	1	0.358044	1.7429	33.0778	1	0.47062	14.3488	-35.0508	1	ATR_4.MTOR_1	ch1	train
HCC1937	MTOR_1	ATR_4	1	1	0.346892	10	88.3997	1	0	100	-36.2948	1	ATR_4.MTOR_1	ch1	train
HCC38	MTOR_1	ATR_4	1	1	0.423384	10	80.5964	0.30769	10	27.6994	-25.0592	1	ATR_4.MTOR_1	ch1	train
HCC70	MTOR_1	ATR_4	1	1	0.290338	10	35.2994	1	0.485465	24.2898	-33.2452	1	ATR_4.MTOR_1	ch1	train
Hs-578-T	MTOR_1	ATR_4	1	1	0.246583	0.817548	5.0534	0.397023	10	63.2964	-92.8783	-1	ATR_4.MTOR_1	ch1	train
MDA-MB-157	MTOR_1	ATR_4	1	1	0.286825	10	56.0991	0.363843	10	38.4975	-53.7861	-1	ATR_4.MTOR_1	ch1	train
MDA-MB-231	MTOR_1	ATR_4	1	1	0.709515	0.783528	0	1	10	60.6002	-29.8246	1	ATR_4.MTOR_1	ch1	train
MDA-MB-468	MTOR_1	ATR_4	1	1	0.315351	10	77.4998	0.342161	3.04187	70.3073	-17.8109	1	ATR_4.MTOR_1	ch1	train
MFM-223	MTOR_1	ATR_4	1	1	0.302083	10	18.9994	1	10	62.6002	-17.0545	-1	ATR_4.MTOR_1	ch1	train
M14	MTOR_1	ATR_4	1	1	0.355988	10	71.8991	0.277696	3.42573	17.0869	-37.9576	1	ATR_4.MTOR_1	ch1	train
A549	CarboTaxol	BCL2	0.01	3	0.00276647	10	17.7993	0.107296	0.971985	7.20703	21.7906	-2	BCL2.CarboTaxol	ch1	train
Calu-3	CarboTaxol	BCL2	0.003	3	0.003	10	19.0009	1	0	100	-23.9965	-1	BCL2.CarboTaxol	ch1	train
Calu-6	CarboTaxol	BCL2	0.01	3	0.00199206	3.36302	20.3096	1.43237	0.607851	7.77113	5.01508	1	BCL2.CarboTaxol	ch1	train
NCI-H1299	CarboTaxol	BCL2	0.01	3	0.00307762	10	25.9994	3	0.765962	80.0989	13.4404	1	BCL2.CarboTaxol	ch1	train
NCI-H1563	CarboTaxol	BCL2	0.003	3	0.000666342	1.48463	8.9822	3	0.405835	8.97958	-43.4956	1	BCL2.CarboTaxol	ch1	train
NCI-H1703	CarboTaxol	BCL2	0.01	3	0.00204291	2.15549	5.26289	3	1.26144	67.5394	-11.2669	1	BCL2.CarboTaxol	ch1	train
NCI-H1793	CarboTaxol	BCL2	0.01	3	0.00224456	10	17.1931	0.367526	1.54324	33.6943	34.0565	1	BCL2.CarboTaxol	ch1	train
NCI-H2085	CarboTaxol	BCL2	1	3	0.00365064	1.13562	40.9323	1.01193	1.21327	0	81.9146	1	BCL2.CarboTaxol	ch1	train
NCI-H2170	CarboTaxol	BCL2	0.01	3	0.00265087	10	9.6959	0.640701	2.83897	11.068	-25.2678	-3	BCL2.CarboTaxol	ch1	train
NCI-H226	CarboTaxol	BCL2	0.01	3	0.0015267	2.70406	20.4605	3	0.552872	11.0169	12.8578	1	BCL2.CarboTaxol	ch1	train
NCI-H3122	CarboTaxol	BCL2	0.01	3	0.00261657	10	0	0.326677	10	74.2499	-2.54159	-2	BCL2.CarboTaxol	ch1	train
NCI-H520	CarboTaxol	BCL2	0.01	3	0.0026937	2.02152	24.2566	1	0	100	2.67695	1	BCL2.CarboTaxol	ch1	train
SW900	CarboTaxol	BCL2	0.01	3	0.00284507	2.0434	11.8908	0.687075	0.400114	10.2727	45.0271	1	BCL2.CarboTaxol	ch1	train
COLO-205	IGFR_4	BCL2	10	3	0.301913	1.03718	2.06988	0.21572	1.78837	0.491748	1.20051	1	BCL2.IGFR_4	ch1	train
HCT-116	IGFR_4	BCL2	10	1	9.98419	10	0	0.113567	2.56392	51.7353	-322.917	-1	BCL2.IGFR_4	ch1	train
HT-29	IGFR_4	BCL2	10	3	0.269045	0.7475	0.843568	1	0	100	-18.9099	1	BCL2.IGFR_4	ch1	train
RKO	IGFR_4	BCL2	10	3	3.47039	10	12.6978	3	10	48.2006	-24.4001	1	BCL2.IGFR_4	ch1	train
SW620	IGFR_4	BCL2	3	0.3	3	1.61828	43.7443	0.00294663	10	93.575	9.37627	1	BCL2.IGFR_4	ch1	train
SW837	IGFR_4	BCL2	10	3	0.821924	0.589266	0	1	0	100	7.8915	1	BCL2.IGFR_4	ch1	train
HCT-116	MAP2K_1	BCL2	3	1	1	0	100	0.158369	1.98021	39.8906	-398.843	-1	BCL2.MAP2K_1	ch1	train
NCI-H747	MAP2K_1	BCL2	3	3	0.075657	0.874334	32.2332	1.44988	1.10496	0	23.4814	1	BCL2.MAP2K_1	ch1	train
RKO	MAP2K_1	BCL2	3	3	1.15627	4.19215	61.4036	3	10	72.6005	51.7969	1	BCL2.MAP2K_1	ch1	train
SW620	MAP2K_1	BCL2	0.3	0.3	0.3	0.554055	0	0.00277249	1.74441	94.2087	-17.5804	1	BCL2.MAP2K_1	ch1	train
SW837	MAP2K_1	BCL2	3	3	0.451906	0.809883	36.4804	1	0	100	16.7176	1	BCL2.MAP2K_1	ch1	train
SW948	MAP2K_1	BCL2	3	3	0.241827	0.706928	0	1.67306	3.11572	39.6864	57.3035	1	BCL2.MAP2K_1	ch1	train
COLO-205	Oxaliplatin	BCL2	10	3	0.376569	1.22891	0	0.291322	2.09134	2.95162	-4.1777	1	BCL2.Oxaliplatin	ch1	train
COLO-205	Oxaliplatin	BCL2	1	1	0.154431	1.05611	36.702	0.356587	2.5058	0	-8.29824	1	BCL2.Oxaliplatin	ch1	train
HCT-116	Oxaliplatin	BCL2	10	1	8.65119	10	0	0.0694754	0.834797	46.2281	-186.879	-1	BCL2.Oxaliplatin	ch1	train
HCT-116	Oxaliplatin	BCL2	1	3	0.285753	1.77269	4.36931	1.8338	1.34889	0	45.0912	1	BCL2.Oxaliplatin	ch1	train
RKO	Oxaliplatin	BCL2	3	3	1.31773	2.87655	0	3	1.6195	40.3037	-3.9001	1	BCL2.Oxaliplatin	ch1	train
RKO	Oxaliplatin	BCL2	3	3	2.78222	10	0	0.0288607	1.47166	86.9253	-88.019	-1	BCL2.Oxaliplatin	ch1	train
SW48	Oxaliplatin	BCL2	3	3	0.175281	0.904967	0	0.179331	1.11183	20.0595	59.1182	1	BCL2.Oxaliplatin	ch1	train
SW48	Oxaliplatin	BCL2	0.3	3	0.0366069	10	32.5988	0.63325	1.30493	41.4187	33.7206	1	BCL2.Oxaliplatin	ch1	train
SW620	Oxaliplatin	BCL2	10	0.3	0.408438	1.26437	2.15497	0.3	0.195173	85.7619	-1.12061	1	BCL2.Oxaliplatin	ch1	train
SW620	Oxaliplatin	BCL2	3	3	0.105606	1.98478	10.3715	1	0	100	13.3516	-1	BCL2.Oxaliplatin	ch1	train
SW948	Oxaliplatin	BCL2	10	3	0.276743	0.779064	0	3	2.07446	1.39032	-5.58889	-3	BCL2.Oxaliplatin	ch1	train
SW948	Oxaliplatin	BCL2	1	3	1	0.342725	17.8513	3	10	65.0009	-3.03152	-1	BCL2.Oxaliplatin	ch1	train
A549	Topotecan	BCL2	0.3	3	0.11706	10	13.6929	0.117613	0.874911	3.49126	33.011	-2	BCL2.Topotecan	ch1	train
Calu-3	Topotecan	BCL2	0.1	3	0.0903883	1.34779	0	1	0	100	-32.5647	-1	BCL2.Topotecan	ch1	train
Calu-6	Topotecan	BCL2	0.1	3	0.0355721	2.72608	36.8356	1.65879	0.583798	14.9597	20.6625	1	BCL2.Topotecan	ch1	train
NCI-H1299	Topotecan	BCL2	0.1	3	0.0207258	3.58507	29.5368	1.15155	10	94.8996	34.2877	1	BCL2.Topotecan	ch1	train
NCI-H1437	Topotecan	BCL2	0.1	3	0.0562315	0.716051	0	0.134233	1.18755	46.7163	-13.919	1	BCL2.Topotecan	ch1	train
NCI-H1975	Topotecan	BCL2	1	3	0.17076	3.46059	25.019	0.797019	2.26009	72.4081	28.8254	1	BCL2.Topotecan	ch1	train
NCI-H2085	Topotecan	BCL2	1	3	0.127319	0.999469	29.0003	1.30755	1.21473	0	13.3249	1	BCL2.Topotecan	ch1	train
NCI-H2170	Topotecan	BCL2	0.1	3	0.0916124	10	0	0.917308	10	12.6993	1.46378	-1	BCL2.Topotecan	ch1	train
NCI-H2228	Topotecan	BCL2	0.1	3	0.0623016	1.18122	0	2.01223	1.18962	0	21.5562	1	BCL2.Topotecan	ch1	train
NCI-H2291	Topotecan	BCL2	0.3	3	0.245843	0.573842	0	0.700885	3.00083	20.9989	-5.34366	1	BCL2.Topotecan	ch1	train
NCI-H522	Topotecan	BCL2	0.01	3	0.01	0.617851	6.24703	3	0.530787	26.9554	31.8923	1	BCL2.Topotecan	ch1	train
NCI-H838	Topotecan	BCL2	0.3	3	0.0584216	1.34323	0	1.0738	10	68.0989	27.1584	1	BCL2.Topotecan	ch1	train
SW900	Topotecan	BCL2	0.1	3	0.0453859	2.3061	40.1732	0.138926	1.23223	47.2118	37.3731	1	BCL2.Topotecan	ch1	train
BT-20	BCL2_2	AKT_1	3	3	3	10	83.8007	0.957644	1.4871	39.64	25.5336	1	AKT_1.BCL2_2	ch1	train
EVSA-T	BCL2_2	AKT_1	3	3	1.55777	7.16911	0	0.498925	2.48031	13.2949	-5.80606	1	AKT_1.BCL2_2	ch1	train
HCC1187	BCL2_2	AKT_1	3	3	2.97489	10	0	0.115414	1.31246	34.9587	11.6793	1	AKT_1.BCL2_2	ch1	train
HCC1419	BCL2_2	AKT_1	3	3	3	0.56796	77.4896	0.120246	1.26155	33.8824	8.92511	1	AKT_1.BCL2_2	ch1	train
HCC1569	BCL2_2	AKT_1	3	3	3	0.507908	29.0978	0.908359	0.4662	5.70408	-3.89767	1	AKT_1.BCL2_2	ch1	train
HCC1954	BCL2_2	AKT_1	3	3	1.47723	10	9.1239	1.42133	0.771193	0	-43.4271	-3	AKT_1.BCL2_2	ch1	train
MCF7	BCL2_2	AKT_1	3	3	1.17194	0.646068	0	0.0813274	1.17274	30.9971	22.4632	1	AKT_1.BCL2_2	ch1	train
MDA-MB-361	BCL2_2	AKT_1	3	3	3	0.404781	77.193	0.104979	0.964291	17.2709	6.18414	1	AKT_1.BCL2_2	ch1	train
MDA-MB-436	BCL2_2	AKT_1	3	3	3	0.849368	49.3698	3	0.486724	45.4539	16.6765	1	AKT_1.BCL2_2	ch1	train
MDA-MB-453	BCL2_2	AKT_1	3	3	3	10	47.2006	0.295095	10	49.5498	-15.338	1	AKT_1.BCL2_2	ch1	train
BT-549	BCL2_BCL2L1	AKT_1	1	1	0.05907	0.839212	80.8401	0.124891	0.83026	44.6894	8.52346	1	AKT_1.BCL2_BCL2L1	ch1	train
CAL-148	BCL2_BCL2L1	AKT_1	1	1	0.28147	2.78498	40.9077	0.199397	1.60791	19.7766	10.6422	1	AKT_1.BCL2_BCL2L1	ch1	train
CAMA-1	BCL2_BCL2L1	AKT_1	1	1	0.328915	1.57243	86.863	0.334438	3.00319	26.9769	15.1602	1	AKT_1.BCL2_BCL2L1	ch1	train
DU-4475	BCL2_BCL2L1	AKT_1	1	1	0.00707326	10	0.474988	0.250602	2.65948	2.53093	0.767434	1	AKT_1.BCL2_BCL2L1	ch1	train
HCC1187	BCL2_BCL2L1	AKT_1	1	1	1	0	100	0.0863708	1.74039	50.1688	-1.40555	1	AKT_1.BCL2_BCL2L1	ch1	train
HCC1937	BCL2_BCL2L1	AKT_1	1	1	1	0.822894	46.5677	0.0946278	0.743696	72.3176	14.9456	1	AKT_1.BCL2_BCL2L1	ch1	train
HCC38	BCL2_BCL2L1	AKT_1	1	1	0.181865	3.61852	7.67397	1	0.267073	80.4203	15.2156	1	AKT_1.BCL2_BCL2L1	ch1	train
HCC70	BCL2_BCL2L1	AKT_1	1	1	1	0	100	0.49607	0.862244	13.5822	-7.56576	1	AKT_1.BCL2_BCL2L1	ch1	train
Hs-578-T	BCL2_BCL2L1	AKT_1	1	1	0.164546	1.37592	53.7754	0.295465	10	48.6997	-2.61033	1	AKT_1.BCL2_BCL2L1	ch1	train
MDA-MB-468	BCL2_BCL2L1	AKT_1	1	1	0.140014	2.13158	75.7518	0.424691	1.42882	53.1588	29.662	1	AKT_1.BCL2_BCL2L1	ch1	train
MFM-223	BCL2_BCL2L1	AKT_1	1	1	0.445544	1.88507	49.7013	0.31013	0.783461	0	14.1686	1	AKT_1.BCL2_BCL2L1	ch1	train
M14	BCL2_BCL2L1	AKT_1	1	1	0.0355303	0.747128	14.9818	0.276115	10	86.4999	19.4639	1	AKT_1.BCL2_BCL2L1	ch1	train
647-V	BCL2_BCL2L1	ATR_4	3	3	1.75856	0.811783	37.6902	3	10	60.8	6.56766	1	ATR_4.BCL2_BCL2L1	ch1	train
BFTC-905	BCL2_BCL2L1	ATR_4	3	3	0.504078	0.731043	54.3154	1.0416	10	18.8979	20.5742	1	ATR_4.BCL2_BCL2L1	ch1	train
HT-1197	BCL2_BCL2L1	ATR_4	3	3	1	0	100	1.53823	10	84.9812	14.3023	-1	ATR_4.BCL2_BCL2L1	ch1	train
HT-1376	BCL2_BCL2L1	ATR_4	3	3	2.3115	1.0806	0	1.06595	10	34.5979	-9.03878	1	ATR_4.BCL2_BCL2L1	ch1	train
J82	BCL2_BCL2L1	ATR_4	3	3	3	0.234191	43.9865	2.11824	0.973735	0	-47.5512	1	ATR_4.BCL2_BCL2L1	ch1	train
KU-19-19	BCL2_BCL2L1	ATR_4	3	3	3	10	56.2002	3	10	0.402167	5.012	-1	ATR_4.BCL2_BCL2L1	ch1	train
TCCSUP	BCL2_BCL2L1	ATR_4	3	3	1	0	100	0.865695	4.01612	32.7467	12.5399	1	ATR_4.BCL2_BCL2L1	ch1	train
UM-UC-3	BCL2_BCL2L1	ATR_4	3	3	3	0.641737	8.89682	0.915422	2.43495	45.0175	40.9513	1	ATR_4.BCL2_BCL2L1	ch1	train
VM-CUB-1	BCL2_BCL2L1	ATR_4	3	3	0.328827	0.963829	74.2032	3	10	82.2005	2.39064	-3	ATR_4.BCL2_BCL2L1	ch1	train
CAL-51	FGFR	BCL2_BCL2L1	1	1	0.0869025	10	85.7999	1	1.16583	70.9004	4.53158	1	BCL2_BCL2L1.FGFR	ch1	train
CAMA-1	FGFR	BCL2_BCL2L1	1	1	1	0	100	0.105461	1.72386	86.6397	-24.9614	1	BCL2_BCL2L1.FGFR	ch1	train
DU-4475	FGFR	BCL2_BCL2L1	1	1	1	0	100	0.0001	1.1409	0.0961242	-1.52248	-1	BCL2_BCL2L1.FGFR	ch1	train
HCC1143	FGFR	BCL2_BCL2L1	1	1	1	0	100	0.93915	1.15663	0	-4.37862	1	BCL2_BCL2L1.FGFR	ch1	train
HCC1428	FGFR	BCL2_BCL2L1	1	1	1	0	100	0.122337	0.828071	0	-46.1111	1	BCL2_BCL2L1.FGFR	ch1	train
HCC1806	FGFR	BCL2_BCL2L1	1	1	1	0	100	1	0	100	2.45113	1	BCL2_BCL2L1.FGFR	ch1	train
HCC38	FGFR	BCL2_BCL2L1	1	1	0.298863	0.933062	59.7218	0.184503	3.39173	8.58565	8.29126	1	BCL2_BCL2L1.FGFR	ch1	train
HCC70	FGFR	BCL2_BCL2L1	1	1	1	0	100	1	0	100	-41.0205	1	BCL2_BCL2L1.FGFR	ch1	train
Hs-578-T	FGFR	BCL2_BCL2L1	1	1	1	0	100	0.119674	10	76.75	11.3732	1	BCL2_BCL2L1.FGFR	ch1	train
MDA-MB-157	FGFR	BCL2_BCL2L1	1	1	0.037093	2.84841	38.6222	1	0	100	24.0386	1	BCL2_BCL2L1.FGFR	ch1	train
MDA-MB-436	FGFR	BCL2_BCL2L1	1	1	0.350221	10	94.2998	0.262556	10	92.7991	-9.93122	1	BCL2_BCL2L1.FGFR	ch1	train
MDA-MB-453	FGFR	BCL2_BCL2L1	1	1	0.239884	10	30.2864	1	0	100	16.3189	1	BCL2_BCL2L1.FGFR	ch1	train
MDA-MB-468	FGFR	BCL2_BCL2L1	1	1	1	0	100	0.495946	2.17407	65.6725	28.8835	1	BCL2_BCL2L1.FGFR	ch1	train
BT-20	MAP2K_1	BCL2_BCL2L1	1	1	0.115954	0.756176	47.764	0.385057	10	80.2986	14.8565	1	BCL2_BCL2L1.MAP2K_1	ch1	train
BT-549	MAP2K_1	BCL2_BCL2L1	1	1	0.110054	0.762978	86.2379	0.309522	10	85.7998	19.3566	1	BCL2_BCL2L1.MAP2K_1	ch1	train
CAL-51	MAP2K_1	BCL2_BCL2L1	1	1	0.656251	0.688732	75.016	1	0.826357	68.0865	-1.69844	1	BCL2_BCL2L1.MAP2K_1	ch1	train
CAMA-1	MAP2K_1	BCL2_BCL2L1	1	1	1	1.74098	83.4029	1	0.64248	81.2254	12.9559	1	BCL2_BCL2L1.MAP2K_1	ch1	train
DU-4475	MAP2K_1	BCL2_BCL2L1	1	1	0.0170933	1.6576	0	0.00615883	10	0.524997	0.375842	1	BCL2_BCL2L1.MAP2K_1	ch1	train
HCC1187	MAP2K_1	BCL2_BCL2L1	1	1	0.0111098	0.966325	51.4566	1	0	100	-8.88599	1	BCL2_BCL2L1.MAP2K_1	ch1	train
HCC1395	MAP2K_1	BCL2_BCL2L1	1	1	0.0432811	1.86045	85.3096	1	0	100	-2.01211	1	BCL2_BCL2L1.MAP2K_1	ch1	train
HCC1806	MAP2K_1	BCL2_BCL2L1	1	1	0.375405	0.995064	11.0536	1	0	100	-0.164595	1	BCL2_BCL2L1.MAP2K_1	ch1	train
MDA-MB-231	MAP2K_1	BCL2_BCL2L1	1	1	0.873366	0.601048	0	1	0.763153	10.4184	-1.03502	1	BCL2_BCL2L1.MAP2K_1	ch1	train
MFM-223	MAP2K_1	BCL2_BCL2L1	1	1	1	0	100	0.330207	10	63.8994	-22.5119	1	BCL2_BCL2L1.MAP2K_1	ch1	train
M14	MAP2K_1	BCL2_BCL2L1	1	1	0.267028	0.698768	0	0.0837224	0.55655	0	33.0607	1	BCL2_BCL2L1.MAP2K_1	ch1	train
BT-20	PIK3CA_4	BCL2_BCL2L1	1	1	0.344559	1.29729	55.8634	1	1.45102	55.2005	17.2533	1	BCL2_BCL2L1.PIK3CA_4	ch1	train
CAL-148	PIK3CA_4	BCL2_BCL2L1	1	1	0.293728	10	61.9998	0.665989	0.911625	0	-7.16478	1	BCL2_BCL2L1.PIK3CA_4	ch1	train
CAL-51	PIK3CA_4	BCL2_BCL2L1	1	1	0.347185	10	70.7993	0.382507	2.88355	93.9443	14.9088	1	BCL2_BCL2L1.PIK3CA_4	ch1	train
CAMA-1	PIK3CA_4	BCL2_BCL2L1	1	1	1	0	100	0.311717	10	88.8998	-18.1301	1	BCL2_BCL2L1.PIK3CA_4	ch1	train
HCC1143	PIK3CA_4	BCL2_BCL2L1	1	1	1	0.683122	50.0583	1	0.958035	10.9193	6.66512	1	BCL2_BCL2L1.PIK3CA_4	ch1	train
HCC1395	PIK3CA_4	BCL2_BCL2L1	1	1	1	1.03773	83.8069	1	0.392697	79.8952	-17.5888	1	BCL2_BCL2L1.PIK3CA_4	ch1	train
HCC1428	PIK3CA_4	BCL2_BCL2L1	1	1	0.26558	10	93.3976	0.101601	0.722516	0	-1.85975	1	BCL2_BCL2L1.PIK3CA_4	ch1	train
HCC1806	PIK3CA_4	BCL2_BCL2L1	1	1	0.33284	10	67.0994	1	0	100	-9.87348	1	BCL2_BCL2L1.PIK3CA_4	ch1	train
HCC1937	PIK3CA_4	BCL2_BCL2L1	1	1	0.337817	10	92.2998	0.354109	1.81799	70.9906	11.0214	1	BCL2_BCL2L1.PIK3CA_4	ch1	train
MDA-MB-231	PIK3CA_4	BCL2_BCL2L1	1	1	1	10	94.8001	0.306949	10	61.3997	12.3904	1	BCL2_BCL2L1.PIK3CA_4	ch1	train
MDA-MB-453	PIK3CA_4	BCL2_BCL2L1	1	1	0.208745	0.920606	0	0.320005	10	87.4999	12.5429	1	BCL2_BCL2L1.PIK3CA_4	ch1	train
MDA-MB-468	PIK3CA_4	BCL2_BCL2L1	1	1	1	0	100	0.322252	1.01923	43.6763	-3.59369	1	BCL2_BCL2L1.PIK3CA_4	ch1	train
BT-20	BCL2L1	AKT	3	3	0.109377	2.39268	90.057	0.379083	1.47857	28.0639	90.445	1	AKT.BCL2L1	ch1	train
BT-474	BCL2L1	AKT	3	3	0.288792	10	76.0996	0.294129	1.62034	4.16271	118.151	1	AKT.BCL2L1	ch1	train
EVSA-T	BCL2L1	AKT	3	3	1	0	100	0.000678432	9.85199	0.64	-4.36532	1	AKT.BCL2L1	ch1	train
HCC1187	BCL2L1	AKT	3	3	3	0.232685	5.1666	0.380705	2.5315	11.4971	28.9386	1	AKT.BCL2L1	ch1	train
HCC1569	BCL2L1	AKT	3	3	0.0618068	0.639015	32.9266	1.31144	0.419002	0	58.2951	1	AKT.BCL2L1	ch1	train
HCC70	BCL2L1	AKT	3	3	0.000407621	0.167584	0	0.0309778	0.804645	0	2.54253	1	AKT.BCL2L1	ch1	train
MDA-MB-415	BCL2L1	AKT	3	3	3	0.452941	49.5298	0.00130828	0.426488	6.68231	14.2199	1	AKT.BCL2L1	ch1	train
MDA-MB-436	BCL2L1	AKT	3	3	0.0274641	10	92.65	1.76848	0.379073	4.10218	-9.10105	1	AKT.BCL2L1	ch1	train
MDA-MB-468	BCL2L1	AKT	3	3	3	0.807968	55.475	1.27372	10	6.9823	12.6491	-1	AKT.BCL2L1	ch1	train
T47D	BCL2L1	AKT	3	3	0.161468	5.30073	92.0032	0.146389	1.39338	31.9038	21.4914	1	AKT.BCL2L1	ch1	train
BT-20	BCL2L1	AKT_1	3	3	0.00781211	0.680491	65.4545	3	0.650211	0	28.3961	1	AKT_1.BCL2L1	ch1	train
BT-474	BCL2L1	AKT_1	3	3	0.423107	2.55317	68.0369	0.233788	1.8279	8.83725	68.9763	1	AKT_1.BCL2L1	ch1	train
EVSA-T	BCL2L1	AKT_1	3	3	1	0	100	0.457122	2.10691	11.8354	-6.22572	1	AKT_1.BCL2L1	ch1	train
HCC1395	BCL2L1	AKT_1	3	3	1	0	100	0.941314	10	37.9991	-36.1522	-1	AKT_1.BCL2L1	ch1	train
HCC1569	BCL2L1	AKT_1	3	3	0.094451	0.782371	30.8717	0.864395	0.398512	0	34.5681	1	AKT_1.BCL2L1	ch1	train
HCC1954	BCL2L1	AKT_1	3	3	0.138002	0.296847	43.9311	1.91025	0.850844	0	54.8598	1	AKT_1.BCL2L1	ch1	train
HCC70	BCL2L1	AKT_1	3	3	0.090416	2.80015	2.60818	0.00324841	0.1	78.0796	1.76888	1	AKT_1.BCL2L1	ch1	train
MCF7	BCL2L1	AKT_1	3	3	0.232634	2.13815	86.6156	0.177045	0.43828	19.5947	18.6746	1	AKT_1.BCL2L1	ch1	train
MDA-MB-468	BCL2L1	AKT_1	3	3	0.0955843	10	76.4332	0.25963	3.01506	73.4849	-26.7269	1	AKT_1.BCL2L1	ch1	train
T47D	BCL2L1	AKT_1	3	3	3	0.346811	72.8659	0.0440438	0.795074	28.5133	-2.33936	1	AKT_1.BCL2L1	ch1	train
BT-474	MTOR_1	BCL2L1	1	3	0.141945	4.42369	26.0963	0.411643	2.55704	66.0027	36.228	-1	BCL2L1.MTOR_1	ch1	train
HCC1419	MTOR_1	BCL2L1	1	3	0.160452	0.918635	4.14597	0.080641	0.947937	60.6028	-2.7106	1	BCL2L1.MTOR_1	ch1	train
HCC1569	MTOR_1	BCL2L1	1	3	0.186073	0.454985	0	0.0986689	1.07519	39.6678	32.7732	1	BCL2L1.MTOR_1	ch1	train
HCC1954	MTOR_1	BCL2L1	1	3	0.0622	1.02569	10.3273	0.0230275	2.46763	70.4733	62.0754	1	BCL2L1.MTOR_1	ch1	train
MCF7	MTOR_1	BCL2L1	1	3	0.0616802	0.933984	5.04653	0.0414375	10	79.8255	7.43903	1	BCL2L1.MTOR_1	ch1	train
MDA-MB-157	MTOR_1	BCL2L1	1	3	0.258992	0.588623	0	0.0003	0.1	77.6677	33.8917	1	BCL2L1.MTOR_1	ch1	train
MDA-MB-361	MTOR_1	BCL2L1	1	3	0.145472	0.925151	32.3803	0.205473	0.714268	54.6169	36.5331	1	BCL2L1.MTOR_1	ch1	train
MDA-MB-415	MTOR_1	BCL2L1	1	3	0.0599651	1.56162	21.4696	1.09191	0.469441	65.1974	56.2335	1	BCL2L1.MTOR_1	ch1	train
MDA-MB-468	MTOR_1	BCL2L1	1	3	0.2043	2.66345	25.0095	3	0.625173	58.082	-52.4316	-1	BCL2L1.MTOR_1	ch1	train
T47D	MTOR_1	BCL2L1	1	3	0.0749598	0.971065	19.1401	0.0376391	1.44056	84.8706	2.61055	1	BCL2L1.MTOR_1	ch1	train
BT-474	PIK3C	BCL2L1	3	3	0.634076	1.9372	0	0.303921	10	72.1998	80.8826	-1	BCL2L1.PIK3C	ch1	train
CAMA-1	PIK3C	BCL2L1	3	3	1.19224	10	31.2932	1	0	100	31.3383	1	BCL2L1.PIK3C	ch1	train
EVSA-T	PIK3C	BCL2L1	3	3	0.580388	1.44069	0	0.852181	10	86.299	-1.92454	-1	BCL2L1.PIK3C	ch1	train
HCC1187	PIK3C	BCL2L1	3	3	0.321926	1.04929	11.2256	0.0161488	0.28606	50.4196	42.939	1	BCL2L1.PIK3C	ch1	train
HCC1395	PIK3C	BCL2L1	3	3	0.560768	0.322064	0	0.00137685	9.41313	73.64	-35.2903	1	BCL2L1.PIK3C	ch1	train
HCC1569	PIK3C	BCL2L1	3	3	0.963148	0.502882	0	0.0722347	0.794457	33.5335	34.6991	1	BCL2L1.PIK3C	ch1	train
HCC70	PIK3C	BCL2L1	3	3	0.0652169	0.1	3.23837	0.00056706	0.134548	0	-49.9234	1	BCL2L1.PIK3C	ch1	train
MDA-MB-157	PIK3C	BCL2L1	3	3	0.587512	0.739892	49.4158	0.0003	0.1	75.042	40.4086	1	BCL2L1.PIK3C	ch1	train
MDA-MB-415	PIK3C	BCL2L1	3	3	2.26545	1.27842	0	0.332036	0.48284	73.5122	51.0385	1	BCL2L1.PIK3C	ch1	train
MDA-MB-468	PIK3C	BCL2L1	3	3	2.24612	1.27753	0	2.79829	0.357288	47.9494	-15.5653	1	BCL2L1.PIK3C	ch1	train
BT-474	MAP2K_1	BRAF_M2	3	3	0.908645	10	79.7995	1	0	100	57.905	-1	BRAF_M2.MAP2K_1	ch1	train
CAMA-1	MAP2K_1	BRAF_M2	3	3	3	0.393289	71.1596	3	0.367512	58.9637	15.8258	1	BRAF_M2.MAP2K_1	ch1	train
EVSA-T	MAP2K_1	BRAF_M2	3	0.1	3	0.119394	73.9083	0.1	0.317713	73.9792	2.7394	1	BRAF_M2.MAP2K_1	ch1	train
HCC1187	MAP2K_1	BRAF_M2	3	3	3	0.565876	38.4451	1	0	100	58.3304	1	BRAF_M2.MAP2K_1	ch1	train
HCC1395	MAP2K_1	BRAF_M2	3	3	3	1.39668	54.3873	3	10	83.6035	-105.215	-1	BRAF_M2.MAP2K_1	ch1	train
HCC1419	MAP2K_1	BRAF_M2	3	3	1.05099	0.643789	55.3513	3	0.729069	60.677	71.1182	1	BRAF_M2.MAP2K_1	ch1	train
HCC1569	MAP2K_1	BRAF_M2	3	3	0.0003	0.1	72.4011	0.00463214	0.23129	65.0847	24.4624	1	BRAF_M2.MAP2K_1	ch1	train
MCF7	MAP2K_1	BRAF_M2	3	3	1	0	100	1	0	100	19.7422	-1	BRAF_M2.MAP2K_1	ch1	train
MDA-MB-415	MAP2K_1	BRAF_M2	3	3	3	0.354286	58.0576	0.0003	0.1	93.7156	3.20146	-1	BRAF_M2.MAP2K_1	ch1	train
MDA-MB-436	MAP2K_1	BRAF_M2	3	3	1	0	100	1.62575	2.37499	72.6246	85.6308	1	BRAF_M2.MAP2K_1	ch1	train
MDA-MB-453	MAP2K_1	BRAF_M2	3	3	1.00352	10	88.5998	3	0.961963	67.3125	82.2102	1	BRAF_M2.MAP2K_1	ch1	train
MDA-MB-468	MAP2K_1	BRAF_M2	3	3	0.167284	0.563005	79.9032	0.453332	2.64438	52.0617	110.043	1	BRAF_M2.MAP2K_1	ch1	train
T47D	MAP2K_1	BRAF_M2	3	3	0.83181	0.720828	69.9298	0.977073	2.64122	80.5505	15.1531	1	BRAF_M2.MAP2K_1	ch1	train
A549	MAP2K_3	BRAF_M2	0.3	3	0.0126418	1.15606	6.147	3	10	65.2	72.1799	1	BRAF_M2.MAP2K_3	ch1	train
BT-20	MAP2K_3	BRAF_M2	0.3	3	0.00341195	0.527464	67.6513	1.06819	2.02822	78.5267	30.2716	1	BRAF_M2.MAP2K_3	ch1	train
BT-474	MAP2K_3	BRAF_M2	0.3	3	0.0196254	1.94117	57.2398	1	0	100	50.9503	-1	BRAF_M2.MAP2K_3	ch1	train
Calu-3	MAP2K_3	BRAF_M2	0.3	3	0.155113	0.701896	0	1	0	100	69.6012	1	BRAF_M2.MAP2K_3	ch1	train
DMS-114	MAP2K_3	BRAF_M2	0.3	3	0.165002	0.555248	0	3	0.565379	30.6216	100.737	1	BRAF_M2.MAP2K_3	ch1	train
EVSA-T	MAP2K_3	BRAF_M2	0.3	0.1	0.00777891	0.1	68.3156	0.1	0.239921	63.8342	-16.9583	1	BRAF_M2.MAP2K_3	ch1	train
HCC1395	MAP2K_3	BRAF_M2	0.3	3	0.3	0.197761	37.0374	1	0	100	-84.4874	-1	BRAF_M2.MAP2K_3	ch1	train
HCC1569	MAP2K_3	BRAF_M2	0.3	3	0.3	0.35207	38.11	0.0153501	0.440744	65.1431	14.6339	1	BRAF_M2.MAP2K_3	ch1	train
MCF7	MAP2K_3	BRAF_M2	0.3	3	0.00315215	1.10597	74.7723	1.06672	10	84.2995	25.6809	-1	BRAF_M2.MAP2K_3	ch1	train
MDA-MB-157	MAP2K_3	BRAF_M2	0.3	3	0.173058	0.219746	0	1.43843	0.273564	42.9065	21.292	1	BRAF_M2.MAP2K_3	ch1	train
MDA-MB-436	MAP2K_3	BRAF_M2	0.3	3	0.0467942	0.952113	70.2462	0.52405	1.55507	76.8324	59.0468	1	BRAF_M2.MAP2K_3	ch1	train
MDA-MB-453	MAP2K_3	BRAF_M2	0.3	3	0.0723125	1.56611	26.5372	1.30996	10	87.2968	95.2441	1	BRAF_M2.MAP2K_3	ch1	train
NCI-H1299	MAP2K_3	BRAF_M2	0.3	3	0.00695762	0.616444	6.45667	3	1.07722	18.8781	61.8743	1	BRAF_M2.MAP2K_3	ch1	train
NCI-H1437	MAP2K_3	BRAF_M2	0.3	3	0.00521224	0.287831	0	3	0.1	60.4799	9.59059	1	BRAF_M2.MAP2K_3	ch1	train
NCI-H1563	MAP2K_3	BRAF_M2	0.3	3	0.0354364	0.470409	0	3	10	56.0024	20.8518	-1	BRAF_M2.MAP2K_3	ch1	train
NCI-H1703	MAP2K_3	BRAF_M2	0.3	1	0.3	0.249192	29.1241	0.104291	1.78761	21.7761	36.3079	1	BRAF_M2.MAP2K_3	ch1	train
NCI-H1793	MAP2K_3	BRAF_M2	0.3	3	0.00261138	0.423497	15.7789	3	1.12292	41.0973	43.4211	1	BRAF_M2.MAP2K_3	ch1	train
NCI-H2170	MAP2K_3	BRAF_M2	0.3	3	0.3	0.283199	26.8854	0.000351302	0.1	92.3704	-3.90767	1	BRAF_M2.MAP2K_3	ch1	train
NCI-H2228	MAP2K_3	BRAF_M2	0.3	3	0.0354952	0.701341	0	3	0.401269	25.6908	64.5671	-2	BRAF_M2.MAP2K_3	ch1	train
NCI-H3122	MAP2K_3	BRAF_M2	0.3	3	0.00573492	0.615161	0	2.67324	0.735373	5.63418	75.2851	1	BRAF_M2.MAP2K_3	ch1	train
NCI-H520	MAP2K_3	BRAF_M2	0.3	3	0.0730561	3.22012	82.0075	1	0	100	104.757	1	BRAF_M2.MAP2K_3	ch1	train
NCI-H838	MAP2K_3	BRAF_M2	0.3	3	0.127669	10	84.9971	1	0	100	66.678	-1	BRAF_M2.MAP2K_3	ch1	train
T47D	MAP2K_3	BRAF_M2	0.3	3	0.00200166	0.661643	83.196	0.513232	1.60931	82.8795	28.4942	1	BRAF_M2.MAP2K_3	ch1	train
A549	CarboTaxol	ATR_4	0.01	3	0.00207742	4.46957	18.1268	2.70245	2.21487	0	3.71442	-3	ATR_4.CarboTaxol	ch1	train
BT-474	CarboTaxol	ATR_4	0.01	3	0.00311527	10	38.7993	1.29558	10	64.1919	-10.266	-1	ATR_4.CarboTaxol	ch1	train
Calu-3	CarboTaxol	ATR_4	0.003	3	0.003	10	28.2023	3	10	20.4018	-81.2288	-1	ATR_4.CarboTaxol	ch1	train
Calu-6	CarboTaxol	ATR_4	0.01	3	0.00212203	3.7785	21.8773	2.98573	3.32261	0	2.33529	1	ATR_4.CarboTaxol	ch1	train
CAMA-1	CarboTaxol	ATR_4	0.1	3	0.0165778	1.12456	15.4857	3	10	61.4001	15.461	1	ATR_4.CarboTaxol	ch1	train
DMS-114	CarboTaxol	ATR_4	0.01	3	0.00178859	2.93187	10.6396	1.06026	10	41.2982	34.9581	1	ATR_4.CarboTaxol	ch1	train
EVSA-T	CarboTaxol	ATR_4	0.1	3	0.0183092	4.92547	6.77536	3	0.331006	67.8498	42.2006	1	ATR_4.CarboTaxol	ch1	train
HCC1395	CarboTaxol	ATR_4	0.01	3	0.00202423	10	41.9221	1.06679	10	17.0973	0.073399	-1	ATR_4.CarboTaxol	ch1	train
HCC1954	CarboTaxol	ATR_4	0.01	3	0.00140913	0.897251	0	1.60626	1.96465	16.9941	-36.5812	1	ATR_4.CarboTaxol	ch1	train
MCF7	CarboTaxol	ATR_4	0.01	3	0.00133026	3.84156	32.0591	0.314282	10	25.3495	-6.97371	-1	ATR_4.CarboTaxol	ch1	train
MDA-MB-361	CarboTaxol	ATR_4	0.01	3	0.00222966	1.51799	26.7062	3	1.26213	7.98744	0.128397	1	ATR_4.CarboTaxol	ch1	train
MDA-MB-415	CarboTaxol	ATR_4	0.01	3	0.00181018	2.954	25.4013	1.59151	2.28972	52.111	-5.23497	1	ATR_4.CarboTaxol	ch1	train
NCI-H1437	CarboTaxol	ATR_4	0.003	3	0.00129313	1.50649	0	3	10	61.6003	13.4648	1	ATR_4.CarboTaxol	ch1	train
NCI-H1563	CarboTaxol	ATR_4	0.003	3	0.00115319	1.58194	0	3	10	22.4022	-42.298	-1	ATR_4.CarboTaxol	ch1	train
NCI-H1793	CarboTaxol	ATR_4	0.01	3	0.00230577	10	19.3957	3	1.04322	16.8996	-5.1195	1	ATR_4.CarboTaxol	ch1	train
NCI-H1975	CarboTaxol	ATR_4	0.01	3	0.00281682	3.89755	25.6723	3	1.61825	58.1813	-2.98799	1	ATR_4.CarboTaxol	ch1	train
NCI-H2170	CarboTaxol	ATR_4	0.01	3	0.00266311	10	7.69565	3	10	59.0007	-84.248	-1	ATR_4.CarboTaxol	ch1	train
NCI-H226	CarboTaxol	ATR_4	0.01	3	0.0017333	2.77415	22.7326	1.30286	1.99667	26.5222	9.07045	1	ATR_4.CarboTaxol	ch1	train
NCI-H2291	CarboTaxol	ATR_4	0.3	3	0.00449954	1.11272	53.2137	1.3073	10	48.5873	23.4364	1	ATR_4.CarboTaxol	ch1	train
NCI-H23	CarboTaxol	ATR_4	0.01	3	0.00153546	2.61414	13.1371	0.864523	3.90856	31.0757	-26.6317	-1	ATR_4.CarboTaxol	ch1	train
NCI-H358	CarboTaxol	ATR_4	0.01	3	0.00148903	2.26302	24.2106	1.13738	10	75.4985	-45.6816	1	ATR_4.CarboTaxol	ch1	train
NCI-H520	CarboTaxol	ATR_4	0.01	3	0.00262651	2.06485	30.0252	1.05242	10	74.3993	-22.2097	1	ATR_4.CarboTaxol	ch1	train
NCI-H522	CarboTaxol	ATR_4	0.01	3	0.00256027	10	10.5973	3	0.888941	29.5412	22.3705	1	ATR_4.CarboTaxol	ch1	train
NCI-H838	CarboTaxol	ATR_4	0.01	3	0.00250538	10	3.08864	1.07985	10	12.8968	-7.43625	-3	ATR_4.CarboTaxol	ch1	train
T47D	CarboTaxol	ATR_4	0.01	3	0.0027461	10	39.0998	1	0	100	-32.3922	-1	ATR_4.CarboTaxol	ch1	train
A549	CarboTaxol	BCL2L1	0.01	3	0.00248457	10	16.4974	0.0131106	0.478075	14.5196	22.4231	1	BCL2L1.CarboTaxol	ch1	train
Calu-3	CarboTaxol	BCL2L1	0.003	3	0.003	10	17.2003	1	0	100	4.40262	-1	BCL2L1.CarboTaxol	ch1	train
Calu-6	CarboTaxol	BCL2L1	0.01	3	0.0014734	3.58266	8.77436	0.0196701	1.0805	66.4259	6.41518	1	BCL2L1.CarboTaxol	ch1	train
DMS-114	CarboTaxol	BCL2L1	0.01	3	0.00161407	2.41865	8.67412	1	0	100	17.1796	1	BCL2L1.CarboTaxol	ch1	train
NCI-H1703	CarboTaxol	BCL2L1	0.01	3	0.00239073	3.2494	7.50978	0.0184173	0.328169	89.3486	15.652	1	BCL2L1.CarboTaxol	ch1	train
NCI-H2085	CarboTaxol	BCL2L1	1	3	0.0001	0.1	14.7757	0.0991232	1.89624	61.7165	95.2191	1	BCL2L1.CarboTaxol	ch1	train
NCI-H2170	CarboTaxol	BCL2L1	0.01	3	0.00267264	10	7.69768	0.346608	1.06623	13.6182	-66.0719	-1	BCL2L1.CarboTaxol	ch1	train
NCI-H226	CarboTaxol	BCL2L1	0.01	3	0.00160456	1.35329	13.9338	3	0.320022	19.438	36.8519	1	BCL2L1.CarboTaxol	ch1	train
NCI-H2291	CarboTaxol	BCL2L1	0.3	3	0.00359647	3.17238	51.5855	0.0972855	1.28087	22.6405	107.073	1	BCL2L1.CarboTaxol	ch1	train
NCI-H3122	CarboTaxol	BCL2L1	0.01	3	0.00225646	3.19548	0	0.0317604	1.40984	70.7315	19.0957	-3	BCL2L1.CarboTaxol	ch1	train
NCI-H358	CarboTaxol	BCL2L1	0.01	3	0.00171626	1.57073	18.0019	0.0003	0.1	91.8749	48.0228	1	BCL2L1.CarboTaxol	ch1	train
NCI-H520	CarboTaxol	BCL2L1	0.01	3	0.00269266	3.67024	33.7676	1	0	100	-15.0472	-1	BCL2L1.CarboTaxol	ch1	train
NCI-H522	CarboTaxol	BCL2L1	0.01	3	0.00168916	3.09716	10.062	3	0.392601	49.7379	42.11	1	BCL2L1.CarboTaxol	ch1	train
NCI-H838	CarboTaxol	BCL2L1	0.01	3	0.00238107	10	3.49579	1	0	100	10.4313	-3	BCL2L1.CarboTaxol	ch1	train
647-V	IAP	CHEK1	0.003	1	0.000596601	1.85844	10.2099	0.946541	10	0	29.2568	1	CHEK1.IAP	ch1	train
Calu-3	IAP	CHEK1	1	1	1	0	100	0.349881	10	32.6981	-50.9398	-1	CHEK1.IAP	ch1	train
Calu-6	IAP	CHEK1	1	1	0.0001	0.1	47.2474	0.206775	4.55488	15.1361	-7.59453	1	CHEK1.IAP	ch1	train
DMS-114	IAP	CHEK1	3	1	0.53666	1.24929	63.7342	0.236738	3.76758	20.4625	12.8399	1	CHEK1.IAP	ch1	train
HT-1376	IAP	CHEK1	3	1	0.0357837	0.201306	0	0.303563	2.63864	24.9864	27.6807	1	CHEK1.IAP	ch1	train
J82	IAP	CHEK1	3	1	0.00640359	0.79809	28.6823	0.324253	10	47.5993	14.5245	1	CHEK1.IAP	ch1	train
KU-19-19	IAP	CHEK1	3	1	1	0	100	0.340093	10	16.1982	-34.5853	-1	CHEK1.IAP	ch1	train
NCI-H1437	IAP	CHEK1	1	1	0.0196424	0.299091	49.9297	1	2.21992	16.5433	-29.8268	1	CHEK1.IAP	ch1	train
NCI-H1563	IAP	CHEK1	0.01	1	9.47e-05	1.63644	10.8843	0.389188	10	27.4942	-32.0663	1	CHEK1.IAP	ch1	train
NCI-H1975	IAP	CHEK1	3	1	3	0.233008	53.5433	1	1.22764	6.66656	-7.67987	1	CHEK1.IAP	ch1	train
NCI-H2085	IAP	CHEK1	3	1	0.672409	0.343692	0	0.303808	10	6.29922	-6.60871	-1	CHEK1.IAP	ch1	train
NCI-H2170	IAP	CHEK1	3	1	3	0.466211	53.2253	0.492981	1.97697	0	-28.3524	1	CHEK1.IAP	ch1	train
NCI-H2228	IAP	CHEK1	0.3	1	0.00469855	0.665719	22.6596	0.18145	1.03919	0	-2.46856	1	CHEK1.IAP	ch1	train
NCI-H226	IAP	CHEK1	3	1	0.0004594	0.1	7.12545	0.315491	10	27.7993	13.6941	1	CHEK1.IAP	ch1	train
NCI-H2291	IAP	CHEK1	3	1	0.858516	10	74.799	0.19971	2.33611	14.2027	22.0004	1	CHEK1.IAP	ch1	train
NCI-H358	IAP	CHEK1	3	1	0.0003	0.1	82.8162	0.428673	10	30.6855	34.8975	1	CHEK1.IAP	ch1	train
TCCSUP	IAP	CHEK1	0.03	1	0.000255534	0.782033	70.0957	0.208181	3.52815	4.98272	-9.25983	1	CHEK1.IAP	ch1	train
UM-UC-3	IAP	CHEK1	0.03	1	0.00136338	1.93389	66.89	0.375323	10	41.7968	-10.163	1	CHEK1.IAP	ch1	train
VM-CUB-1	IAP	CHEK1	0.03	1	0.00258115	1.34987	66.8679	0.38194	10	28.0952	-4.15125	1	CHEK1.IAP	ch1	train
BT-20	Chloroquine	AKT	3	3	1.06645	10	79.0993	0.352249	1.28207	22.8071	18.4181	1	AKT.Chloroquine	ch1	train
CAMA-1	Chloroquine	AKT	10	3	1	0	100	0.0341368	0.419634	0	-1.06342	1	AKT.Chloroquine	ch1	train
EVSA-T	Chloroquine	AKT	10	3	4.57183	0.804799	74.7409	0.000663646	9.22697	0.94	1.58914	1	AKT.Chloroquine	ch1	train
HCC1395	Chloroquine	AKT	10	3	1.68808	0.255378	0	0.0928255	0.141292	0	-17.8988	1	AKT.Chloroquine	ch1	train
HCC1419	Chloroquine	AKT	10	3	3.47713	10	78.4994	0.570797	0.451067	0	15.5945	1	AKT.Chloroquine	ch1	train
HCC70	Chloroquine	AKT	10	3	1	0	100	0.257552	2.6394	45.3327	64.5905	-1	AKT.Chloroquine	ch1	train
MCF7	Chloroquine	AKT	10	3	1	0	100	1.81817	1.89811	0	9.96757	-1	AKT.Chloroquine	ch1	train
MDA-MB-436	Chloroquine	AKT	10	3	1	0	100	0.0523615	0.456458	60.2286	4.17055	1	AKT.Chloroquine	ch1	train
MDA-MB-453	Chloroquine	AKT	10	3	0.265877	1.22196	88.641	3	0.359418	16.8284	20.2031	1	AKT.Chloroquine	ch1	train
MDA-MB-468	Chloroquine	AKT	10	3	10	10	94.2003	1.01248	10	12.7983	-43.2266	-1	AKT.Chloroquine	ch1	train
BT-474	Chloroquine	AKT_1	10	3	1	0	100	0.220535	1.13859	4.37861	-24.4966	1	AKT_1.Chloroquine	ch1	train
EVSA-T	Chloroquine	AKT_1	10	3	1	0	100	0.596487	1.19944	0	-5.37005	1	AKT_1.Chloroquine	ch1	train
HCC1395	Chloroquine	AKT_1	10	3	0.001	0.1	87.3053	0.410064	1.1173	42.4017	-18.588	1	AKT_1.Chloroquine	ch1	train
HCC1569	Chloroquine	AKT_1	10	3	3.23437	10	76.8997	0.978148	0.435863	0	20.3926	1	AKT_1.Chloroquine	ch1	train
HCC1954	Chloroquine	AKT_1	10	3	10	10	71.6001	1.74915	0.805001	0	40.2148	1	AKT_1.Chloroquine	ch1	train
MCF7	Chloroquine	AKT_1	10	3	1	0	100	0.120379	10	48.9983	-95.4036	-1	AKT_1.Chloroquine	ch1	train
MDA-MB-157	Chloroquine	AKT_1	10	3	0.118248	10	90.4749	0.0785363	1.13588	87.301	-8.99138	1	AKT_1.Chloroquine	ch1	train
MDA-MB-436	Chloroquine	AKT_1	10	3	1	0	100	0.758467	2.08424	77.4559	-20.3375	1	AKT_1.Chloroquine	ch1	train
MDA-MB-468	Chloroquine	AKT_1	10	3	1	0	100	1	0	100	-47.9561	-1	AKT_1.Chloroquine	ch1	train
T47D	Chloroquine	AKT_1	10	3	1	0	100	0.0225953	0.436415	16.0014	-46.7066	1	AKT_1.Chloroquine	ch1	train
BT-474	PIK3C	Chloroquine	3	10	0.339713	0.929141	0	10	0.173903	34.1491	-35.5123	1	Chloroquine.PIK3C	ch1	train
CAMA-1	PIK3C	Chloroquine	3	10	1.11959	10	34.8966	1	0	100	23.1871	1	Chloroquine.PIK3C	ch1	train
EVSA-T	PIK3C	Chloroquine	3	10	0.670316	1.59068	0	0.997071	10	89.75	32.079	1	Chloroquine.PIK3C	ch1	train
HCC1187	PIK3C	Chloroquine	3	10	0.27422	1.02235	4.33765	0.001	0.1	75.8443	8.91488	1	Chloroquine.PIK3C	ch1	train
HCC1395	PIK3C	Chloroquine	3	10	2.28424	0.552958	0	10	0.255516	23.3786	42.6777	-3	Chloroquine.PIK3C	ch1	train
HCC1954	PIK3C	Chloroquine	3	10	0.851049	2.16842	14.5786	0.032938	0.529352	80.7307	-11.0643	1	Chloroquine.PIK3C	ch1	train
HCC70	PIK3C	Chloroquine	3	10	0.916836	10	40.7995	1	0	100	24.4887	-1	Chloroquine.PIK3C	ch1	train
MCF7	PIK3C	Chloroquine	3	10	0.870961	10	15.7983	1	0	100	-19.2045	-1	Chloroquine.PIK3C	ch1	train
MDA-MB-361	PIK3C	Chloroquine	3	10	0.349987	0.907621	0	10	0.303098	63.9229	12.504	1	Chloroquine.PIK3C	ch1	train
MDA-MB-415	PIK3C	Chloroquine	3	10	1.02614	10	43.0987	1	0	100	24.1954	1	Chloroquine.PIK3C	ch1	train
MDA-MB-468	PIK3C	Chloroquine	3	10	3	10	12	1	0	100	14.3406	-1	Chloroquine.PIK3C	ch1	train
647-V	Cisplatin	AKT	3	3	1.18515	2.64789	0	0.439128	1.35824	2.02497	12.9685	1	AKT.Cisplatin	ch1	train
BFTC-905	Cisplatin	AKT	3	3	0.318569	0.979667	0	0.268384	10	42.7495	16.1246	1	AKT.Cisplatin	ch1	train
J82	Cisplatin	AKT	3	3	0.414945	1.10138	0	0.712248	0.81619	22.5591	3.02897	1	AKT.Cisplatin	ch1	train
KU-19-19	Cisplatin	AKT	3	3	3	10	22.0012	1	0	100	-1.03145	1	AKT.Cisplatin	ch1	train
TCCSUP	Cisplatin	AKT	3	3	0.512936	2.18958	14.2528	0.449856	1.10831	59.8511	33.9566	1	AKT.Cisplatin	ch1	train
UM-UC-3	Cisplatin	AKT	3	3	1.32858	2.53651	0	1.08511	10	87.5995	25.8221	1	AKT.Cisplatin	ch1	train
647-V	FGFR	Cisplatin	3	3	1	0	100	1.54759	3.63693	0	1.52958	1	Cisplatin.FGFR	ch1	train
BFTC-905	FGFR	Cisplatin	3	3	3	0.364798	19.4657	0.659357	2.29089	0.214348	23.2303	1	Cisplatin.FGFR	ch1	train
J82	FGFR	Cisplatin	3	3	0.110033	0.609024	48.9991	0.409708	1.26201	2.2463	26.2576	1	Cisplatin.FGFR	ch1	train
KU-19-19	FGFR	Cisplatin	3	3	0.0003	0.1	93.4585	3	10	46.6014	-57.7793	-1	Cisplatin.FGFR	ch1	train
SW780	FGFR	Cisplatin	3	3	3	10	68.2011	3	1.29869	44.7106	-4.29241	1	Cisplatin.FGFR	ch1	train
TCCSUP	FGFR	Cisplatin	3	3	0.0423871	0.485919	44.6624	0.413467	1.97703	11.512	12.235	1	Cisplatin.FGFR	ch1	train
BFTC-905	HDAC_4	Cisplatin	3	3	0.293837	2.86756	16.8164	0.610987	1.5852	0	-15.3125	1	Cisplatin.HDAC_4	ch1	train
J82	HDAC_4	Cisplatin	3	3	1.3165	1.50152	0	0.526369	1.42286	1.78843	22.9005	1	Cisplatin.HDAC_4	ch1	train
KU-19-19	HDAC_4	Cisplatin	3	3	1.04052	10	9.69768	3	10	39.2015	-59.9483	-1	Cisplatin.HDAC_4	ch1	train
T-24	HDAC_4	Cisplatin	3	3	1.1229	4.09889	6.36171	2.72556	10	0	-20.1918	1	Cisplatin.HDAC_4	ch1	train
TCCSUP	HDAC_4	Cisplatin	3	3	0.592358	1.31244	0.425621	0.460975	1.53017	7.76441	-3.98602	1	Cisplatin.HDAC_4	ch1	train
VM-CUB-1	HDAC_4	Cisplatin	3	3	2.02713	1.5959	0	2.0168	1.7782	0	-0.0207042	1	Cisplatin.HDAC_4	ch1	train
J82	PARP1	Cisplatin	3	3	0.219953	1.82703	84.2401	0.520296	1.15959	0	13.7689	1	Cisplatin.PARP1	ch1	train
KU-19-19	PARP1	Cisplatin	3	3	1	0	100	3	10	39.2023	-72.5793	-1	Cisplatin.PARP1	ch1	train
SW780	PARP1	Cisplatin	3	3	3	0.213131	85.074	1.45036	1.63487	49.404	4.37608	1	Cisplatin.PARP1	ch1	train
TCCSUP	PARP1	Cisplatin	3	3	3	0.825466	24.2074	0.458104	2.02415	12.6984	19.6272	1	Cisplatin.PARP1	ch1	train
UM-UC-3	PARP1	Cisplatin	3	3	3	1.04225	61.7268	1.34175	2.62245	0	25.2294	1	Cisplatin.PARP1	ch1	train
VM-CUB-1	PARP1	Cisplatin	3	3	2.91337	2.85294	0	2.73912	1.96323	0	-6.5167	1	Cisplatin.PARP1	ch1	train
HT-1376	PIK3C	Cisplatin	3	3	0.831707	0.945566	28.3029	1.65319	1.01445	0	7.99227	1	Cisplatin.PIK3C	ch1	train
KU-19-19	PIK3C	Cisplatin	3	3	1	0	100	3	10	19.0014	-75.4679	-1	Cisplatin.PIK3C	ch1	train
SW780	PIK3C	Cisplatin	3	3	3	10	88.2008	1.96552	1.30146	65.3194	-27.4616	1	Cisplatin.PIK3C	ch1	train
T-24	PIK3C	Cisplatin	3	3	1.10415	2.64073	53.5063	1.55142	10	26.3994	-1.49725	1	Cisplatin.PIK3C	ch1	train
TCCSUP	PIK3C	Cisplatin	1	3	0.344153	1.92719	51.7546	0.490599	1.77576	10.4476	2.46367	1	Cisplatin.PIK3C	ch1	train
VM-CUB-1	PIK3C	Cisplatin	3	3	3	1.87496	18.1633	1.22041	10	49.1937	8.92743	1	Cisplatin.PIK3C	ch1	train
BT-20	CSNK2A1_2	AKT	0.1	3	0.0115252	1.80665	5.73558	1.36793	0.982129	0	11.9726	1	AKT.CSNK2A1_2	ch1	train
BT-474	CSNK2A1_2	AKT	0.1	3	0.00963984	9.01466	24.048	0.264339	2.14386	7.76795	26.247	-1	AKT.CSNK2A1_2	ch1	train
CAMA-1	CSNK2A1_2	AKT	1	3	1	0.207455	70.3402	0.0366838	0.500828	0	9.03033	1	AKT.CSNK2A1_2	ch1	train
HCC1187	CSNK2A1_2	AKT	0.1	3	0.0066052	1.75674	13.1812	0.627398	3.65105	15.8657	17.5465	1	AKT.CSNK2A1_2	ch1	train
HCC70	CSNK2A1_2	AKT	0.1	3	1e-05	0.1	3.48619	0.906913	4.68006	20.3067	-5.61076	1	AKT.CSNK2A1_2	ch1	train
MCF7	CSNK2A1_2	AKT	0.1	3	0.0100928	1.48297	9.62328	1.08029	0.753921	0	35.2032	1	AKT.CSNK2A1_2	ch1	train
MDA-MB-361	CSNK2A1_2	AKT	0.1	3	1	0	100	0.305855	0.759656	0	8.78184	1	AKT.CSNK2A1_2	ch1	train
MDA-MB-415	CSNK2A1_2	AKT	0.1	3	0.0105531	1.47468	15.6181	0.00208339	0.746562	14.3686	15.6987	1	AKT.CSNK2A1_2	ch1	train
MDA-MB-453	CSNK2A1_2	AKT	0.1	3	0.0180419	2.25234	11.8336	2.71378	0.474004	0	31.0332	1	AKT.CSNK2A1_2	ch1	train
MDA-MB-468	CSNK2A1_2	AKT	0.1	3	0.0263796	10	2.99895	2.40558	10	0	73.5934	-1	AKT.CSNK2A1_2	ch1	train
Calu-6	CSNK2A1_2	ALK	0.03	3	0.00878812	1.81987	6.37977	1.22608	10	38.392	15.5307	1	ALK.CSNK2A1_2	ch1	train
DMS-114	CSNK2A1_2	ALK	0.03	3	0.0073534	2.67342	13.5893	0.466141	0.85177	0	6.1302	1	ALK.CSNK2A1_2	ch1	train
NCI-H1299	CSNK2A1_2	ALK	0.1	3	0.0274993	1.79797	4.50248	1.30567	1.24991	0	31.101	1	ALK.CSNK2A1_2	ch1	train
NCI-H1437	CSNK2A1_2	ALK	0.1	3	0.00993983	1.99115	8.49421	0.763935	0.96406	0	40.9041	1	ALK.CSNK2A1_2	ch1	train
NCI-H1703	CSNK2A1_2	ALK	0.1	3	0.011136	3.07126	11.4457	0.528615	1.97294	7.51394	-10.1305	1	ALK.CSNK2A1_2	ch1	train
NCI-H1793	CSNK2A1_2	ALK	0.1	3	0.0102022	1.74774	7.28928	1.51997	1.48624	0	64.7408	1	ALK.CSNK2A1_2	ch1	train
NCI-H1975	CSNK2A1_2	ALK	0.03	3	0.021076	2.48106	0	0.517871	1.23452	0	15.7526	1	ALK.CSNK2A1_2	ch1	train
NCI-H2170	CSNK2A1_2	ALK	0.03	3	0.0065717	2.67729	14.3441	1.309	10	25.8815	-11.0448	-3	ALK.CSNK2A1_2	ch1	train
NCI-H2228	CSNK2A1_2	ALK	0.1	3	0.0305359	0.529124	0	0.0375587	0.764798	0	8.89664	-2	ALK.CSNK2A1_2	ch1	train
NCI-H226	CSNK2A1_2	ALK	0.1	3	0.004661	2.01301	0	0.409738	1.69671	0	29.328	-2	ALK.CSNK2A1_2	ch1	train
NCI-H23	CSNK2A1_2	ALK	0.1	3	0.00875631	1.63061	11.3044	0.802996	1.23443	1.76776	30.4877	1	ALK.CSNK2A1_2	ch1	train
NCI-H3122	CSNK2A1_2	ALK	0.1	3	0.00747567	2.80481	0	0.0641948	4.12885	0	20.942	-2	ALK.CSNK2A1_2	ch1	train
NCI-H358	CSNK2A1_2	ALK	0.1	3	0.0110884	4.14336	18.1987	1.03005	1.03678	0	31.6567	1	ALK.CSNK2A1_2	ch1	train
Calu-3	CSNK2A1_2	BCL2	0.03	3	0.0117884	10	45.5952	1	0	100	-8.03861	-1	BCL2.CSNK2A1_2	ch1	train
DMS-114	CSNK2A1_2	BCL2	0.03	3	0.00750486	4.27183	16.6853	3	2.65422	94.0116	-14.1648	-1	BCL2.CSNK2A1_2	ch1	train
NCI-H1437	CSNK2A1_2	BCL2	0.1	3	0.0101988	2.1827	11.4828	3	0.754448	48.1559	69.1813	1	BCL2.CSNK2A1_2	ch1	train
NCI-H1563	CSNK2A1_2	BCL2	0.03	3	0.0125944	1.30661	0	3	1.49721	0	32.8318	1	BCL2.CSNK2A1_2	ch1	train
NCI-H1703	CSNK2A1_2	BCL2	0.1	3	0.0109286	3.1118	10.9684	3	1.39111	62.6102	6.98205	1	BCL2.CSNK2A1_2	ch1	train
NCI-H2085	CSNK2A1_2	BCL2	0.03	3	0.012435	0.83565	0	1.31227	1.54142	13.9929	22.0679	1	BCL2.CSNK2A1_2	ch1	train
NCI-H2228	CSNK2A1_2	BCL2	0.1	3	0.0350202	0.460911	0	2.67065	0.419279	0	10.0646	1	BCL2.CSNK2A1_2	ch1	train
NCI-H226	CSNK2A1_2	BCL2	0.1	3	0.00409844	2.03614	0	3	0.679831	15.462	37.6289	-2	BCL2.CSNK2A1_2	ch1	train
NCI-H2291	CSNK2A1_2	BCL2	0.01	3	0.0021334	2.20448	28.4394	0.948044	10	24.7991	15.507	1	BCL2.CSNK2A1_2	ch1	train
NCI-H3122	CSNK2A1_2	BCL2	0.1	3	0.00708399	2.69773	0.491349	0.316193	10	71.1999	-11.9893	1	BCL2.CSNK2A1_2	ch1	train
NCI-H520	CSNK2A1_2	BCL2	0.03	3	0.00721526	1.60131	15.4038	1	0	100	5.21301	1	BCL2.CSNK2A1_2	ch1	train
NCI-H522	CSNK2A1_2	BCL2	0.03	3	0.00414375	2.42384	3.51472	3	0.444772	21.684	31.0355	1	BCL2.CSNK2A1_2	ch1	train
SW900	CSNK2A1_2	BCL2	0.01	3	0.00259127	1.66767	25.8241	0.133801	0.721777	37.0707	25.1622	1	BCL2.CSNK2A1_2	ch1	train
A549	CSNK2A1_2	CarboTaxol	0.1	0.01	0.0155337	4.40541	7.78749	0.00239541	5.26713	17.3552	-12.3196	1	CarboTaxol.CSNK2A1_2	ch1	train
Calu-3	CSNK2A1_2	CarboTaxol	0.03	0.003	0.03	10	0	0.003	10	19.8006	-34.989	-1	CarboTaxol.CSNK2A1_2	ch1	train
Calu-6	CSNK2A1_2	CarboTaxol	0.03	0.01	0.0073456	1.71581	6.9129	0.00198744	3.84627	22.6386	-13.3258	1	CarboTaxol.CSNK2A1_2	ch1	train
DMS-114	CSNK2A1_2	CarboTaxol	0.03	0.01	0.00912912	10	17.6994	0.00184503	3.1887	11.4781	-23.035	-1	CarboTaxol.CSNK2A1_2	ch1	train
NCI-H1563	CSNK2A1_2	CarboTaxol	0.03	0.003	0.0101902	1.11035	0	0.00102289	1.3885	0	-18.0939	1	CarboTaxol.CSNK2A1_2	ch1	train
NCI-H1703	CSNK2A1_2	CarboTaxol	0.1	0.01	0.0106722	3.00444	10.5717	0.00230739	3.48425	6.73353	-23.3632	-3	CarboTaxol.CSNK2A1_2	ch1	train
NCI-H1793	CSNK2A1_2	CarboTaxol	0.1	0.01	0.0116552	2.56162	10.5714	0.0023287	10	18.0876	22.0403	1	CarboTaxol.CSNK2A1_2	ch1	train
NCI-H2085	CSNK2A1_2	CarboTaxol	0.03	1	0.00994351	0.737298	0	0.00598997	1.59212	38.6771	8.36975	1	CarboTaxol.CSNK2A1_2	ch1	train
NCI-H2170	CSNK2A1_2	CarboTaxol	0.03	0.01	0.00904745	2.97113	12.6315	0.00276183	10	10.8969	-37.6454	-1	CarboTaxol.CSNK2A1_2	ch1	train
NCI-H226	CSNK2A1_2	CarboTaxol	0.1	0.01	0.00426743	1.95794	0	0.00160555	3.19188	22.1661	4.9494	-2	CarboTaxol.CSNK2A1_2	ch1	train
NCI-H2291	CSNK2A1_2	CarboTaxol	0.01	0.3	0.00263784	0.864519	0	0.00275473	1.05286	46.9114	5.58775	1	CarboTaxol.CSNK2A1_2	ch1	train
NCI-H3122	CSNK2A1_2	CarboTaxol	0.1	0.01	0.00747915	3.75725	0	0.00269788	10	0	-34.2655	-3	CarboTaxol.CSNK2A1_2	ch1	train
NCI-H520	CSNK2A1_2	CarboTaxol	0.03	0.01	0.00589223	1.34619	15.4613	0.00255485	2.97577	34.6666	-17.5789	1	CarboTaxol.CSNK2A1_2	ch1	train
SW900	CSNK2A1_2	CarboTaxol	0.01	0.01	0.00325	1.60064	16.4518	0.00238391	1.82187	15.7481	-19.6116	1	CarboTaxol.CSNK2A1_2	ch1	train
Calu-6	CSNK2A1_2	Carboplatin	0.03	3	0.00899589	1.82581	9.28936	1.86336	2.13396	0	-3.08091	1	Carboplatin.CSNK2A1_2	ch1	train
DMS-114	CSNK2A1_2	Carboplatin	0.03	3	0.00909181	10	17.3993	1.20213	1.80993	6.79048	-21.3933	-1	Carboplatin.CSNK2A1_2	ch1	train
NCI-H1563	CSNK2A1_2	Carboplatin	0.03	3	0.0102606	10	17.8982	1.36431	2.27449	19.4075	14.5335	1	Carboplatin.CSNK2A1_2	ch1	train
NCI-H1793	CSNK2A1_2	Carboplatin	0.1	3	0.0108968	2.46563	10.5449	3	0.511219	78.5108	28.7801	1	Carboplatin.CSNK2A1_2	ch1	train
NCI-H2170	CSNK2A1_2	Carboplatin	0.03	3	0.00953444	10	18.7989	3	10	72.8008	-11.9106	-1	Carboplatin.CSNK2A1_2	ch1	train
NCI-H2228	CSNK2A1_2	Carboplatin	0.1	3	0.0262254	0.930133	8.73182	2.2774	1.3241	0	9.20387	1	Carboplatin.CSNK2A1_2	ch1	train
NCI-H226	CSNK2A1_2	Carboplatin	0.1	3	0.00527375	2.20962	0	2.53429	1.15054	0	13.9297	-2	Carboplatin.CSNK2A1_2	ch1	train
NCI-H2291	CSNK2A1_2	Carboplatin	0.01	3	0.00249197	1.40861	16.1781	0.0003	0.1	80.9806	10.0895	1	Carboplatin.CSNK2A1_2	ch1	train
NCI-H23	CSNK2A1_2	Carboplatin	0.1	3	0.00695104	1.44603	11.596	1.49682	1.60533	18.3458	-12.5648	1	Carboplatin.CSNK2A1_2	ch1	train
NCI-H3122	CSNK2A1_2	Carboplatin	0.1	3	0.0091154	10	4.64962	3	10	91.0012	-3.07201	-1	Carboplatin.CSNK2A1_2	ch1	train
NCI-H520	CSNK2A1_2	Carboplatin	0.03	3	0.0068099	1.43355	17.3192	3	1.25852	17.9947	-1.09106	1	Carboplatin.CSNK2A1_2	ch1	train
NCI-H522	CSNK2A1_2	Carboplatin	0.03	3	0.00455252	4.21112	7.10148	2.80847	1.34894	0	20.1578	1	Carboplatin.CSNK2A1_2	ch1	train
SW900	CSNK2A1_2	Carboplatin	0.01	3	0.00292677	2.3931	29.069	3	1.08422	4.23553	-14.667	1	Carboplatin.CSNK2A1_2	ch1	train
A549	Gemcitabine	CSNK2A1_2	0.03	0.1	0.0052809	10	0	0.0154498	3.9679	7.11958	-23.7696	-3	CSNK2A1_2.Gemcitabine	ch1	train
Calu-3	Gemcitabine	CSNK2A1_2	0.01	0.03	0.00352032	3.18866	29.8761	0.0299881	10	0	-27.849	1	CSNK2A1_2.Gemcitabine	ch1	train
DMS-114	Gemcitabine	CSNK2A1_2	0.03	0.03	0.03	10	93.0013	0.00914873	10	18.5991	-50.523	-1	CSNK2A1_2.Gemcitabine	ch1	train
NCI-H1563	Gemcitabine	CSNK2A1_2	0.03	0.03	0.00234951	6.60505	14.395	0.0149306	2.08874	0	17.3288	1	CSNK2A1_2.Gemcitabine	ch1	train
NCI-H1793	Gemcitabine	CSNK2A1_2	0.03	0.1	0.00639389	3.04117	4.22506	0.00814995	2.37432	11.379	14.3886	-3	CSNK2A1_2.Gemcitabine	ch1	train
NCI-H1975	Gemcitabine	CSNK2A1_2	0.1	0.03	0.00457119	3.09051	26.2008	0.0224136	2.39114	0	1.7359	1	CSNK2A1_2.Gemcitabine	ch1	train
NCI-H2170	Gemcitabine	CSNK2A1_2	0.01	0.03	0.0028874	10	8.99927	0.00669202	4.40714	17.8109	-53.6086	1	CSNK2A1_2.Gemcitabine	ch1	train
NCI-H2228	Gemcitabine	CSNK2A1_2	0.03	0.1	0.00299526	1.41511	4.74492	0.0609095	1.11269	0	21.1258	1	CSNK2A1_2.Gemcitabine	ch1	train
NCI-H226	Gemcitabine	CSNK2A1_2	0.1	0.1	0.0137799	1.96951	8.09399	0.00506148	2.24768	0	15.5826	-2	CSNK2A1_2.Gemcitabine	ch1	train
NCI-H2291	Gemcitabine	CSNK2A1_2	0.03	0.01	0.00181709	1.25032	21.1666	0.00292798	1.10108	5.3679	3.56437	1	CSNK2A1_2.Gemcitabine	ch1	train
NCI-H23	Gemcitabine	CSNK2A1_2	0.01	0.1	0.00148183	2.7753	11.6736	0.00805897	1.21697	6.60025	-25.0897	1	CSNK2A1_2.Gemcitabine	ch1	train
NCI-H3122	Gemcitabine	CSNK2A1_2	0.03	0.1	0.00224387	3.06828	0	0.00912799	10	0.349526	-10.6735	-2	CSNK2A1_2.Gemcitabine	ch1	train
NCI-H520	Gemcitabine	CSNK2A1_2	0.1	0.03	0.00894359	1.96025	15.1353	0.00806146	1.15868	9.9467	-5.089	1	CSNK2A1_2.Gemcitabine	ch1	train
NCI-H522	Gemcitabine	CSNK2A1_2	0.03	0.03	0.0024659	3.34812	7.96167	0.00413891	2.96184	4.76738	-11.4391	1	CSNK2A1_2.Gemcitabine	ch1	train
Calu-3	SYK	CSNK2A1_2	3	0.03	0.0003	0.1	94.8461	0.0294991	10	0	-13.9091	-1	CSNK2A1_2.SYK	ch1	train
DMS-114	SYK	CSNK2A1_2	3	0.03	1.93437	2.10346	0	0.00897977	10	17.3994	-9.06748	1	CSNK2A1_2.SYK	ch1	train
NCI-H1299	SYK	CSNK2A1_2	3	0.1	1.50435	10	39.6394	0.0227514	2.29189	10.7941	0.779923	1	CSNK2A1_2.SYK	ch1	train
NCI-H1563	SYK	CSNK2A1_2	3	0.03	0.711825	0.908353	0	0.00881481	1.01915	0	48.9705	1	CSNK2A1_2.SYK	ch1	train
NCI-H1703	SYK	CSNK2A1_2	3	0.1	0.320056	2.05982	14.4841	0.0115079	3.09961	10.6436	-9.17146	1	CSNK2A1_2.SYK	ch1	train
NCI-H1793	SYK	CSNK2A1_2	3	0.1	1.42408	0.636463	0	0.0103527	1.69338	7.24402	61.0585	1	CSNK2A1_2.SYK	ch1	train
NCI-H1975	SYK	CSNK2A1_2	3	0.03	1.59122	1.32489	3.77861	0.020251	2.06178	0	5.26699	1	CSNK2A1_2.SYK	ch1	train
NCI-H2170	SYK	CSNK2A1_2	3	0.03	1	0	100	0.00991217	10	16.0987	39.0889	1	CSNK2A1_2.SYK	ch1	train
NCI-H226	SYK	CSNK2A1_2	3	0.1	0.75697	1.94517	0	0.00540411	2.12802	0	29.066	-2	CSNK2A1_2.SYK	ch1	train
NCI-H3122	SYK	CSNK2A1_2	3	0.1	1	0	100	0.00958842	10	1.74932	-41.0618	-1	CSNK2A1_2.SYK	ch1	train
NCI-H358	SYK	CSNK2A1_2	3	0.1	0.404632	1.38988	68.2044	0.0105686	8.88039	18.3459	17.0897	1	CSNK2A1_2.SYK	ch1	train
NCI-H520	SYK	CSNK2A1_2	3	0.03	2.97847	10	0	0.00617293	1.66456	20.9431	-23.9757	1	CSNK2A1_2.SYK	ch1	train
NCI-H522	SYK	CSNK2A1_2	3	0.03	2.6516	3.72234	0	0.00522173	4.12441	7.41512	0.181241	-1	CSNK2A1_2.SYK	ch1	train
BFTC-905	PARP1	EG5	3	0.003	3	0.444321	36.6764	0.00229073	2.96912	0	-2.88879	1	EG5.PARP1	ch1	train
HT-1197	PARP1	EG5	3	3	3	1.00299	17.0346	0.0003	0.1	37.1602	1.69967	1	EG5.PARP1	ch1	train
J82	PARP1	EG5	3	3	1.09783	10	87.5995	0.0003	0.1	0.842645	5.01496	1	EG5.PARP1	ch1	train
KU-19-19	PARP1	EG5	3	0.01	1	0	100	0.00866175	10	0	-56.9865	-1	EG5.PARP1	ch1	train
T-24	PARP1	EG5	3	3	3	2.04123	6.09283	0.000394768	8.32279	1.12	-0.350417	1	EG5.PARP1	ch1	train
TCCSUP	PARP1	EG5	3	0.003	3	0.644628	26.4439	0.00245799	3.75802	0	-13.2763	1	EG5.PARP1	ch1	train
HT-1197	PIM1	EG5	3	3	0.542584	10	91.1914	0.0003	0.1	43.9164	45.1207	1	EG5.PIM1	ch1	train
HT-1376	PIM1	EG5	3	0.1	0.0309263	10	80.45	0.00169088	4.05335	32.1762	3.80165	1	EG5.PIM1	ch1	train
KU-19-19	PIM1	EG5	3	0.01	1	0	100	0.00863932	10	0	-96.5987	-1	EG5.PIM1	ch1	train
SW780	PIM1	EG5	3	0.003	1	0	100	1	0	100	-11.5801	1	EG5.PIM1	ch1	train
T-24	PIM1	EG5	3	3	0.0003	0.1	94.9902	0.00031734	7.64979	1.04	-3.10983	1	EG5.PIM1	ch1	train
TCCSUP	PIM1	EG5	3	0.003	0.378493	0.682761	77.9917	0.00211431	7.78139	32.4348	2.62838	1	EG5.PIM1	ch1	train
BT-20	EGFR	AKT	0.1	1	0.0287609	10	74.4999	0.223125	2.09311	88.4537	34.6497	1	AKT.EGFR	ch1	train
BT-549	EGFR	AKT	0.1	1	0.0180831	10	93.4532	0.393968	0.792628	31.0914	0.164194	1	AKT.EGFR	ch1	train
CAL-51	EGFR	AKT	0.1	1	1	0	100	0.362112	1.30263	26.5575	-4.15149	1	AKT.EGFR	ch1	train
DU-4475	EGFR	AKT	0.1	1	0.019229	10	82.7672	0.582621	0.508923	0	6.5533	1	AKT.EGFR	ch1	train
HCC1143	EGFR	AKT	0.1	1	0.00252994	3.89697	68.9125	0.213752	1.14924	71.0662	11.7181	1	AKT.EGFR	ch1	train
HCC1187	EGFR	AKT	0.1	1	1	0	100	0.295801	1.42572	55.7838	4.24655	1	AKT.EGFR	ch1	train
HCC1937	EGFR	AKT	0.1	1	0.0040571	0.541144	76.9886	0.135856	0.939183	65.8393	23.6856	1	AKT.EGFR	ch1	train
Hs-578-T	EGFR	AKT	0.1	1	1	0	100	1	0.881856	31.4295	-32.3149	-1	AKT.EGFR	ch1	train
MDA-MB-157	EGFR	AKT	0.1	1	0.1	2.00533	67.4758	0.0697913	4.73068	78.6283	3.24454	1	AKT.EGFR	ch1	train
MDA-MB-436	EGFR	AKT	0.1	1	0.1	0.384106	78.7225	0.201844	4.64909	75.7869	-3.51416	1	AKT.EGFR	ch1	train
MDA-MB-468	EGFR	AKT	0.1	1	0.0161322	2.30262	76.0214	0.595273	0.860238	0	34.8041	1	AKT.EGFR	ch1	train
MFM-223	EGFR	AKT	0.1	1	0.037109	10	87.7994	0.292692	1.13616	4.43343	-22.871	1	AKT.EGFR	ch1	train
BT-20	EGFR	AKT_1	0.1	1	0.0803552	0.828928	68.6138	0.332362	0.990613	61.5925	55.0624	1	AKT_1.EGFR	ch1	train
CAL-148	EGFR	AKT_1	0.1	1	1	0	100	0.201394	1.36299	18.6787	2.737	1	AKT_1.EGFR	ch1	train
HCC1143	EGFR	AKT_1	0.1	1	0.00228549	1.0905	65.6514	1	0.460287	48.6671	23.0157	1	AKT_1.EGFR	ch1	train
HCC1187	EGFR	AKT_1	0.1	1	1	0	100	0.0744959	1.04677	41.5441	-10.0194	1	AKT_1.EGFR	ch1	train
HCC1395	EGFR	AKT_1	0.1	1	1e-05	0.1	93.6363	1	0.660699	0.265019	9.61001	1	AKT_1.EGFR	ch1	train
HCC38	EGFR	AKT_1	0.1	1	1	0	100	1	0	100	22.763	1	AKT_1.EGFR	ch1	train
HCC70	EGFR	AKT_1	0.1	1	0.1	10	94.6001	0.208934	1.38427	24.3272	47.2154	1	AKT_1.EGFR	ch1	train
Hs-578-T	EGFR	AKT_1	0.1	1	1	0	100	0.11201	10	45.3489	-38.8331	1	AKT_1.EGFR	ch1	train
MDA-MB-157	EGFR	AKT_1	0.1	1	1	0	100	0.0962117	0.863435	70.4321	13.6794	-3	AKT_1.EGFR	ch1	train
MDA-MB-436	EGFR	AKT_1	0.1	1	0.0285584	10	94.2	1	0.789012	77.0376	12.5066	1	AKT_1.EGFR	ch1	train
MDA-MB-453	EGFR	AKT_1	0.1	1	0.0599301	0.5131	0	0.0644699	0.881806	3.10566	35.651	1	AKT_1.EGFR	ch1	train
MDA-MB-468	EGFR	AKT_1	0.1	1	0.0409874	0.955965	58.0854	1	0.74196	11.0348	69.067	1	AKT_1.EGFR	ch1	train
BT-20	EGFR	BCL2_BCL2L1	0.1	1	0.0102919	10	87.3999	1	10	77.2002	10.4119	1	BCL2_BCL2L1.EGFR	ch1	train
BT-549	EGFR	BCL2_BCL2L1	0.1	1	0.1	10	86.4001	0.256322	10	89.4986	-8.25387	1	BCL2_BCL2L1.EGFR	ch1	train
CAL-51	EGFR	BCL2_BCL2L1	0.1	1	0.000822315	6.82455	93.0503	0.181424	0.98549	83.2417	45.6842	-3	BCL2_BCL2L1.EGFR	ch1	train
HCC1143	EGFR	BCL2_BCL2L1	0.1	1	0.00334562	1.32596	64.9784	1	1.2342	13.8449	11.5064	1	BCL2_BCL2L1.EGFR	ch1	train
HCC1187	EGFR	BCL2_BCL2L1	0.1	1	1	0	100	1	0	100	-8.0176	1	BCL2_BCL2L1.EGFR	ch1	train
HCC1395	EGFR	BCL2_BCL2L1	0.1	1	1	0	100	1	0	100	25.2275	1	BCL2_BCL2L1.EGFR	ch1	train
HCC1428	EGFR	BCL2_BCL2L1	0.1	1	1	0	100	0.144687	0.873652	0	-0.23667	1	BCL2_BCL2L1.EGFR	ch1	train
HCC38	EGFR	BCL2_BCL2L1	0.1	1	0.1	10	93.8002	0.264045	10	10.5998	5.71735	1	BCL2_BCL2L1.EGFR	ch1	train
HCC70	EGFR	BCL2_BCL2L1	0.1	1	1	0	100	1	0	100	-17.2634	1	BCL2_BCL2L1.EGFR	ch1	train
MDA-MB-231	EGFR	BCL2_BCL2L1	0.1	1	1	0	100	0.315944	10	69.1997	14.3036	1	BCL2_BCL2L1.EGFR	ch1	train
MDA-MB-453	EGFR	BCL2_BCL2L1	0.1	1	0.0108577	1.4428	47.7107	1	0.514343	57.0041	35.515	1	BCL2_BCL2L1.EGFR	ch1	train
MFM-223	EGFR	BCL2_BCL2L1	0.1	1	1	0	100	1	0	100	-32.7518	1	BCL2_BCL2L1.EGFR	ch1	train
BT-20	FGFR	EGFR	1	0.1	1	10	88	0.0215278	1.83145	88.832	19.1995	1	EGFR.FGFR	ch1	train
BT-549	FGFR	EGFR	1	0.1	0.153596	2.70908	62.8543	0.00743314	10	93.5958	-3.29539	1	EGFR.FGFR	ch1	train
CAL-148	FGFR	EGFR	1	0.1	1	0	100	1e-05	0.1	88.3008	-47.3592	1	EGFR.FGFR	ch1	train
CAL-51	FGFR	EGFR	1	0.1	1	10	65.6002	0.00869202	10	91.9	29.0911	-3	EGFR.FGFR	ch1	train
CAMA-1	FGFR	EGFR	1	0.1	1	10	75.4002	0.000781695	1.90817	91.8214	-17.9289	1	EGFR.FGFR	ch1	train
HCC1395	FGFR	EGFR	1	0.1	0.0130347	2.18591	48.9673	0.0673894	1.2753	90.2101	51.9853	1	EGFR.FGFR	ch1	train
HCC1428	FGFR	EGFR	1	0.1	1	0	100	1	0	100	-32.0158	-1	EGFR.FGFR	ch1	train
HCC1937	FGFR	EGFR	1	0.1	1	0	100	0.0111199	0.751088	76.5946	30.0064	1	EGFR.FGFR	ch1	train
HCC70	FGFR	EGFR	1	0.1	1	0	100	1	0	100	-12.3589	1	EGFR.FGFR	ch1	train
Hs-578-T	FGFR	EGFR	1	0.1	1	1.37234	83.6169	1	0	100	9.53294	-1	EGFR.FGFR	ch1	train
MDA-MB-157	FGFR	EGFR	1	0.1	0.0302906	1.7043	36.6047	0.1	10	93.0001	14.6143	1	EGFR.FGFR	ch1	train
MDA-MB-231	FGFR	EGFR	1	0.1	1	0	100	1	0	100	-8.43381	1	EGFR.FGFR	ch1	train
MFM-223	FGFR	EGFR	1	0.1	0.245903	0.503019	0	1	0	100	-0.435217	1	EGFR.FGFR	ch1	train
M14	FGFR	EGFR	1	0.1	1	0	100	0.0329373	3.53407	50.9524	-4.76059	-1	EGFR.FGFR	ch1	train
BT-20	MAP2K_1	EGFR	1	0.1	0.129994	0.99914	49.2612	0.0152278	1.37368	76.1589	53.619	1	EGFR.MAP2K_1	ch1	train
BT-549	MAP2K_1	EGFR	1	0.1	0.0220193	4.28029	86.723	0.00109303	10	90.725	-5.55485	1	EGFR.MAP2K_1	ch1	train
CAL-120	MAP2K_1	EGFR	1	0.1	0.017952	10	93.9531	1	0	100	6.41633	1	EGFR.MAP2K_1	ch1	train
CAL-148	MAP2K_1	EGFR	1	0.1	0.00712793	1.59456	81.407	0.00961281	1.86056	88.8842	-4.48223	1	EGFR.MAP2K_1	ch1	train
CAL-51	MAP2K_1	EGFR	1	0.1	1	10	83.2001	0.1	10	78.4	3.35151	1	EGFR.MAP2K_1	ch1	train
CAMA-1	MAP2K_1	EGFR	1	0.1	1	0	100	1	0	100	17.715	1	EGFR.MAP2K_1	ch1	train
HCC1428	MAP2K_1	EGFR	1	0.1	1	0	100	1	0	100	-30.0134	1	EGFR.MAP2K_1	ch1	train
Hs-578-T	MAP2K_1	EGFR	1	0.1	1	0	100	1	0	100	-27.1992	-1	EGFR.MAP2K_1	ch1	train
MDA-MB-231	MAP2K_1	EGFR	1	0.1	0.896425	0.786111	5.76053	1	0	100	20.1463	1	EGFR.MAP2K_1	ch1	train
MDA-MB-453	MAP2K_1	EGFR	1	0.1	1	10	83.8001	0.0286895	0.960853	34.529	-18.6466	1	EGFR.MAP2K_1	ch1	train
MDA-MB-468	MAP2K_1	EGFR	1	0.1	0.194288	2.95718	92.2709	0.0283768	2.94167	81.2601	100.954	1	EGFR.MAP2K_1	ch1	train
M14	MAP2K_1	EGFR	1	0.1	0.185574	0.836212	4.68614	0.0959838	0.689475	0	32.811	1	EGFR.MAP2K_1	ch1	train
BT-474	EGFR_2	AKT_1	1	1	0.137811	1.43652	10.3699	0.183729	1.20672	0	43.6468	1	AKT_1.EGFR_2	ch1	train
BT-474	EGFR_2	AKT_1	3	3	0.235906	0.916833	0	0.206499	1.5424	7.04304	48.2257	1	AKT_1.EGFR_2	ch1	train
CAMA-1	EGFR_2	AKT_1	1	1	1	0	100	0.800611	0.886485	0	-6.89414	1	AKT_1.EGFR_2	ch1	train
CAMA-1	EGFR_2	AKT_1	3	3	1	0	100	1.42764	1.61332	0	7.75939	1	AKT_1.EGFR_2	ch1	train
HCC1395	EGFR_2	AKT_1	3	3	3	10	68.6007	0.737303	5.18968	50.5669	12.2365	-1	AKT_1.EGFR_2	ch1	train
HCC1419	EGFR_2	AKT_1	1	1	0.291665	10	67.8989	0.0770717	2.47596	44.6345	40.496	-1	AKT_1.EGFR_2	ch1	train
HCC1419	EGFR_2	AKT_1	3	3	0.528474	1.52484	36.9046	0.132235	1.01487	32.7251	32.5588	1	AKT_1.EGFR_2	ch1	train
HCC1500	EGFR_2	AKT_1	1	1	1	0	100	0.50252	1.29253	0	9.67023	1	AKT_1.EGFR_2	ch1	train
HCC1954	EGFR_2	AKT_1	3	3	0.223737	1.95757	43.2675	1.41299	0.911878	0	66.9609	1	AKT_1.EGFR_2	ch1	train
MDA-MB-175-VII	EGFR_2	AKT_1	1	1	0.18777	1.42784	2.76914	0.188729	2.8059	32.6251	34.931	-1	AKT_1.EGFR_2	ch1	train
MDA-MB-415	EGFR_2	AKT_1	3	3	1	0	100	0.192985	1.51936	40.3214	4.11722	1	AKT_1.EGFR_2	ch1	train
MDA-MB-436	EGFR_2	AKT_1	3	3	0.17128	10	91.8911	3	0.427936	60.0079	18.4442	1	AKT_1.EGFR_2	ch1	train
MDA-MB-453	EGFR_2	AKT_1	3	3	3	0.502693	47.18	0.595632	0.9565	23.1393	16.6922	1	AKT_1.EGFR_2	ch1	train
UACC-812	EGFR_2	AKT_1	1	1	0.0221811	2.93688	37.7088	1	0	100	34.0139	1	AKT_1.EGFR_2	ch1	train
A549	EGFR_2	ALK	1	3	1	0	100	1.47993	2.69995	0	25.5566	1	ALK.EGFR_2	ch1	train
Calu-3	EGFR_2	ALK	1	3	1	0.39027	80.2335	2.72149	10	0	-7.03085	-3	ALK.EGFR_2	ch1	train
Calu-6	EGFR_2	ALK	1	3	1	0	100	1.51964	10	33.3259	0.66483	1	ALK.EGFR_2	ch1	train
DMS-114	EGFR_2	ALK	1	3	1	10	93.8	0.5529	1.00453	0	6.77754	1	ALK.EGFR_2	ch1	train
NCI-H1299	EGFR_2	ALK	1	3	1	0	100	1.5393	1.69108	0	18.3091	1	ALK.EGFR_2	ch1	train
NCI-H1437	EGFR_2	ALK	1	3	0.0372873	0.296344	72.2909	0.704059	0.807068	0	-2.72994	1	ALK.EGFR_2	ch1	train
NCI-H1563	EGFR_2	ALK	1	3	1	0.565732	17.6374	0.695083	1.69425	1.42825	-1.68745	1	ALK.EGFR_2	ch1	train
NCI-H1975	EGFR_2	ALK	1	3	0.323377	3.77944	87.4263	0.547975	1.27469	0	0.797784	1	ALK.EGFR_2	ch1	train
NCI-H2170	EGFR_2	ALK	1	3	1	0.424887	71.2686	2.78093	10	0	-40.634	-1	ALK.EGFR_2	ch1	train
NCI-H2228	EGFR_2	ALK	1	3	1	0.148684	19.2814	0.0306965	0.848723	0	4.3569	1	ALK.EGFR_2	ch1	train
NCI-H23	EGFR_2	ALK	1	3	0.0001	0.1	80.7382	0.0483139	0.996378	36.6063	-13.2969	1	ALK.EGFR_2	ch1	train
NCI-H838	EGFR_2	ALK	1	3	1	0	100	0.94917	1.85912	0	23.0917	1	ALK.EGFR_2	ch1	train
HCC1187	EGFR_2	BCL2_2	3	3	1	0	100	1	0	100	6.17721	-3	BCL2_2.EGFR_2	ch1	train
BT-20	ERBB	AKT	3	3	0.0138795	0.873769	76.1974	1.18074	0.923729	1.90126	75.4032	1	AKT.ERBB	ch1	train
BT-20	ERBB	AKT	1	1	0.164627	10	77.5781	1	1.15635	44.9907	1.37176	1	AKT.ERBB	ch1	train
CAL-120	ERBB	AKT	1	1	1	10	93.2001	0.102681	1.26968	57.504	0.195993	1	AKT.ERBB	ch1	train
CAL-51	ERBB	AKT	1	1	1	2.25379	79.0116	0.306864	1.41594	41.7322	7.8161	1	AKT.ERBB	ch1	train
CAMA-1	ERBB	AKT	3	3	1	0	100	0.0709164	0.554179	0	10.1461	1	AKT.ERBB	ch1	train
CAMA-1	ERBB	AKT	1	1	1	0	100	0.206065	1.86867	14.6084	15.013	1	AKT.ERBB	ch1	train
DU-4475	ERBB	AKT	1	1	1	0	100	0.362529	2.50004	69.3626	17.9687	-1	AKT.ERBB	ch1	train
HCC1143	ERBB	AKT	1	1	0.0151286	0.675148	58.0347	1	0.329033	47.1098	19.8515	1	AKT.ERBB	ch1	train
HCC1395	ERBB	AKT	3	3	3	10	80.6008	0.04064	0.441693	40.3527	5.83378	-1	AKT.ERBB	ch1	train
HCC1395	ERBB	AKT	1	1	1	0	100	0.33884	1.3264	46.8886	23.0136	1	AKT.ERBB	ch1	train
HCC1419	ERBB	AKT	3	3	0.140781	1.10106	18.4533	0.623293	0.564782	0	32.6627	1	AKT.ERBB	ch1	train
HCC1428	ERBB	AKT	1	1	0.0418379	0.656588	80.6292	1	0	100	-7.97387	1	AKT.ERBB	ch1	train
HCC1954	ERBB	AKT	3	3	0.0725926	0.678137	23.0368	0.128993	0.385721	0	60.801	1	AKT.ERBB	ch1	train
Hs-578-T	ERBB	AKT	1	1	1	0	100	0.169302	1.16278	55.0915	5.71098	1	AKT.ERBB	ch1	train
MDA-MB-157	ERBB	AKT	3	3	3	0.383032	33.0715	0.297744	0.194886	0	-3.50567	1	AKT.ERBB	ch1	train
MDA-MB-157	ERBB	AKT	1	1	1	0.914037	62.3141	0.274667	10	83.5998	50.5145	1	AKT.ERBB	ch1	train
MDA-MB-453	ERBB	AKT	3	3	3	0.923652	13.6367	1.631	0.660663	0	17.3171	1	AKT.ERBB	ch1	train
MDA-MB-453	ERBB	AKT	1	1	0.287266	10	55.9992	0.304808	2.50793	33.7362	39.7802	1	AKT.ERBB	ch1	train
MDA-MB-468	ERBB	AKT	3	3	3	0.211717	36.9496	2.39236	10	0	106.825	1	AKT.ERBB	ch1	train
MDA-MB-468	ERBB	AKT	1	1	1	10	82	0.310561	10	45.6995	74.669	1	AKT.ERBB	ch1	train
M14	ERBB	AKT	1	1	0.166005	4.08887	40.0441	0.233113	3.08835	31.8896	-5.50475	-3	AKT.ERBB	ch1	train
647-V	FGFR	ERBB	3	0.1	1	0	100	0.0716464	1.41754	72.7351	13.6276	1	ERBB.FGFR	ch1	train
BT-20	FGFR	ERBB	1	1	1	0.460618	79.3335	0.267208	10	70.2993	-1.81518	1	ERBB.FGFR	ch1	train
BT-549	FGFR	ERBB	1	1	1	0.478145	13.3794	0.115481	10	86.9497	9.49432	1	ERBB.FGFR	ch1	train
CAL-120	FGFR	ERBB	1	1	0.0255263	10	86.9331	0.326953	10	92.5999	69.9698	1	ERBB.FGFR	ch1	train
CAL-148	FGFR	ERBB	1	1	1	0	100	1	0	100	-45.377	-1	ERBB.FGFR	ch1	train
DU-4475	FGFR	ERBB	1	1	0.027305	10	81.2333	1	0	100	-78.6911	-1	ERBB.FGFR	ch1	train
HCC1143	FGFR	ERBB	1	1	1	0.107987	84.5708	0.0193256	0.652354	55.6363	25.6345	1	ERBB.FGFR	ch1	train
HCC1395	FGFR	ERBB	1	1	0.00937474	1.41379	47.2135	1	0.321879	84.7907	64.3524	1	ERBB.FGFR	ch1	train
HCC1428	FGFR	ERBB	1	1	1	0	100	1	0	100	10.7837	1	ERBB.FGFR	ch1	train
HCC70	FGFR	ERBB	1	1	1	10	90.6002	1	0	100	-58.8669	-1	ERBB.FGFR	ch1	train
Hs-578-T	FGFR	ERBB	1	1	0.0001	0.1	82.8153	0.0001	0.1	89.8429	29.8933	1	ERBB.FGFR	ch1	train
HT-1197	FGFR	ERBB	3	3	3	10	52.2002	1	0	100	-39.5669	-1	ERBB.FGFR	ch1	train
HT-1376	FGFR	ERBB	3	1	1.44531	2.00931	77.7265	0.071167	0.949218	46.0643	2.59817	1	ERBB.FGFR	ch1	train
J82	FGFR	ERBB	3	3	0.485299	0.401346	45.3959	0.0003	0.1	83.7352	40.0434	1	ERBB.FGFR	ch1	train
KU-19-19	FGFR	ERBB	3	3	1	0	100	1	0	100	-50.4214	-1	ERBB.FGFR	ch1	train
MDA-MB-157	FGFR	ERBB	1	1	0.0369204	1.22525	30.9402	0.258405	10	72.199	39.6997	1	ERBB.FGFR	ch1	train
MDA-MB-231	FGFR	ERBB	1	1	0.325447	10	88.5998	1	0	100	-15.0808	1	ERBB.FGFR	ch1	train
MDA-MB-436	FGFR	ERBB	1	1	0.0958127	0.817213	87.0641	0.114823	10	84.5495	-5.82323	1	ERBB.FGFR	ch1	train
M14	FGFR	ERBB	1	1	1	0	100	0.199644	10	47.6332	-28.2755	-1	ERBB.FGFR	ch1	train
T-24	FGFR	ERBB	3	3	1	0	100	3	10	80.4001	-1.50873	1	ERBB.FGFR	ch1	train
647-V	IAP	ERBB	0.003	0.1	0.000605017	1.58617	3.71934	0.0987245	0.991494	58.2337	6.40712	1	ERBB.IAP	ch1	train
J82	IAP	ERBB	3	3	0.00514562	0.654388	21.5394	0.0003	0.1	84.8117	16.8316	1	ERBB.IAP	ch1	train
KU-19-19	IAP	ERBB	3	3	1	0	100	1	0	100	-95.8653	-1	ERBB.IAP	ch1	train
SW780	IAP	ERBB	0.03	3	0.00112419	0.752188	55.0861	1	0	100	-178.654	1	ERBB.IAP	ch1	train
T-24	IAP	ERBB	1	3	0.253578	10	86.5986	1.13114	10	84.4991	-18.5921	1	ERBB.IAP	ch1	train
TCCSUP	IAP	ERBB	0.03	3	0.000514951	0.297257	61.1725	3	0.130889	75.2549	21.8775	1	ERBB.IAP	ch1	train
BT-20	MAP2K_1	ERBB	1	1	0.026322	0.787449	52.4404	0.169858	1.06862	69.7284	26.8702	1	ERBB.MAP2K_1	ch1	train
CAL-120	MAP2K_1	ERBB	1	1	1	10	90.4001	1	0	100	-4.93777	-1	ERBB.MAP2K_1	ch1	train
CAL-148	MAP2K_1	ERBB	1	1	1	0	100	1	0	100	36.9506	1	ERBB.MAP2K_1	ch1	train
CAMA-1	MAP2K_1	ERBB	1	1	1	10	92	1	0	100	11.6775	1	ERBB.MAP2K_1	ch1	train
DU-4475	MAP2K_1	ERBB	1	1	0.0295582	10	0.566343	1	0	100	9.43266	-1	ERBB.MAP2K_1	ch1	train
HCC1806	MAP2K_1	ERBB	1	1	0.294224	1.33885	29.9388	1	0	100	50.8449	1	ERBB.MAP2K_1	ch1	train
HCC1937	MAP2K_1	ERBB	1	1	0.48596	0.667845	69.0987	0.010756	1.64263	85.2736	43.7842	1	ERBB.MAP2K_1	ch1	train
HCC38	MAP2K_1	ERBB	1	1	0.0420694	0.692034	77.699	0.0001	0.1	72.8227	34.0122	1	ERBB.MAP2K_1	ch1	train
HCC70	MAP2K_1	ERBB	1	1	0.232889	10	88.7882	1	0	100	40.7765	-1	ERBB.MAP2K_1	ch1	train
Hs-578-T	MAP2K_1	ERBB	1	1	0.102717	0.666285	49.6115	0.0174244	2.73437	81.4334	-3.74307	1	ERBB.MAP2K_1	ch1	train
HT-1197	MAP2K_1	ERBB	1	3	1	0.802278	67.9728	1	0	100	-0.233783	1	ERBB.MAP2K_1	ch1	train
HT-1376	MAP2K_1	ERBB	3	1	3	0.546135	16.2816	0.101207	1.34301	45.7417	56.2009	1	ERBB.MAP2K_1	ch1	train
KU-19-19	MAP2K_1	ERBB	3	3	0.990435	10	31.2989	1	0	100	-42.0975	-1	ERBB.MAP2K_1	ch1	train
MDA-MB-231	MAP2K_1	ERBB	1	1	1	0.664782	0.283498	1	10	91	28.1074	1	ERBB.MAP2K_1	ch1	train
MDA-MB-453	MAP2K_1	ERBB	1	1	1	0	100	0.287334	10	51.9992	-22.7319	1	ERBB.MAP2K_1	ch1	train
MDA-MB-468	MAP2K_1	ERBB	1	1	1	0	100	0.282733	10	94.0999	114.855	1	ERBB.MAP2K_1	ch1	train
M14	MAP2K_1	ERBB	1	1	0.170845	2.86837	34.1893	0.244247	10	49.4865	27.3213	-3	ERBB.MAP2K_1	ch1	train
SW780	MAP2K_1	ERBB	3	3	1.44373	2.44584	45.3899	1	0	100	83.7001	1	ERBB.MAP2K_1	ch1	train
UM-UC-3	MAP2K_1	ERBB	3	3	0.244339	5.05897	55.4755	3	1.88108	49.5438	27.5934	1	ERBB.MAP2K_1	ch1	train
VM-CUB-1	MAP2K_1	ERBB	3	3	0.295627	1.20742	74.8001	0.0003	0.1	60.1262	67.7942	1	ERBB.MAP2K_1	ch1	train
BT-20	MTOR_1	ERBB	1	3	0.079548	1.51105	30.3112	0.023267	10	72.6	38.6221	1	ERBB.MTOR_1	ch1	train
BT-20	MTOR_1	ERBB	1	1	0.303613	1.31023	17.2639	0.163463	3.24259	67.2413	7.1072	1	ERBB.MTOR_1	ch1	train
BT-474	MTOR_1	ERBB	1	3	0.107249	7.64379	27.9861	0.336326	1.19959	0	-11.5162	1	ERBB.MTOR_1	ch1	train
CAL-120	MTOR_1	ERBB	1	1	0.162564	1.07913	24.4475	0.0001	0.1	84.9702	11.4243	1	ERBB.MTOR_1	ch1	train
CAL-51	MTOR_1	ERBB	1	1	0.192463	1.38221	18.9765	0.447905	10	88.7964	-1.86922	1	ERBB.MTOR_1	ch1	train
CAMA-1	MTOR_1	ERBB	1	3	0.152224	2.30353	18.4866	1	0	100	5.194	1	ERBB.MTOR_1	ch1	train
CAMA-1	MTOR_1	ERBB	1	1	0.357952	1.80458	18.5894	0.425612	10	93.1987	-3.44826	1	ERBB.MTOR_1	ch1	train
DU-4475	MTOR_1	ERBB	1	1	0.178459	1.07542	0	1	0	100	-101.819	-1	ERBB.MTOR_1	ch1	train
HCC1143	MTOR_1	ERBB	1	1	0.305045	10	57.8995	0.0828938	0.803473	66.514	31.6106	-1	ERBB.MTOR_1	ch1	train
HCC1187	MTOR_1	ERBB	1	3	1	0	100	1	0	100	-48.7604	-1	ERBB.MTOR_1	ch1	train
HCC1187	MTOR_1	ERBB	1	1	0.26487	10	12.2998	1	0	100	-0.62422	1	ERBB.MTOR_1	ch1	train
HCC1395	MTOR_1	ERBB	1	3	0.25283	10	67.1906	3	0.651744	33.9254	-40.4788	-1	ERBB.MTOR_1	ch1	train
HCC1395	MTOR_1	ERBB	1	1	0.516375	0.760526	6.95156	1	0.394838	77.1187	-0.338398	1	ERBB.MTOR_1	ch1	train
HCC1569	MTOR_1	ERBB	1	3	0.0001	0.1	66.3352	3	0.215207	67.5687	6.16941	1	ERBB.MTOR_1	ch1	train
HCC1806	MTOR_1	ERBB	1	1	0.171634	1.47461	9.69665	1	0	100	3.97251	1	ERBB.MTOR_1	ch1	train
HCC1954	MTOR_1	ERBB	1	3	0.0750348	3.74036	18.8475	0.111945	0.89568	29.2322	58.9599	1	ERBB.MTOR_1	ch1	train
Hs-578-T	MTOR_1	ERBB	1	1	0.285209	0.803567	0	0.0001	0.1	91.256	1.69322	1	ERBB.MTOR_1	ch1	train
MDA-MB-231	MTOR_1	ERBB	1	1	0.323573	0.917472	24.7669	1	0	100	-2.9069	1	ERBB.MTOR_1	ch1	train
MDA-MB-361	MTOR_1	ERBB	1	3	0.13081	1.65203	27.8152	0.300627	0.86806	33.5074	48.0522	1	ERBB.MTOR_1	ch1	train
MDA-MB-415	MTOR_1	ERBB	1	3	0.0666856	1.61381	22.581	1	0	100	12.1743	1	ERBB.MTOR_1	ch1	train
MDA-MB-468	MTOR_1	ERBB	1	3	0.196391	2.00766	15.1632	3	0.212982	22.4152	53.9436	1	ERBB.MTOR_1	ch1	train
MDA-MB-468	MTOR_1	ERBB	1	1	1	1.118	53.0414	0.0615627	1.69276	86.946	45.4028	1	ERBB.MTOR_1	ch1	train
M14	MTOR_1	ERBB	1	1	0.323544	10	65.8995	0.214275	10	47.3859	-9.21672	-1	ERBB.MTOR_1	ch1	train
BT-20	PIK3CA_4	ERBB	1	1	0.221479	1.38255	61.1138	0.287679	3.51088	74.2813	22.2299	1	ERBB.PIK3CA_4	ch1	train
CAL-120	PIK3CA_4	ERBB	1	1	0.0371796	10	82.7998	0.0001	0.1	85.6628	-30.3002	1	ERBB.PIK3CA_4	ch1	train
CAL-148	PIK3CA_4	ERBB	1	1	1	1.23229	18.1229	1	0	100	-33.5886	-1	ERBB.PIK3CA_4	ch1	train
CAMA-1	PIK3CA_4	ERBB	1	1	1	0	100	1	0	100	-54.4884	1	ERBB.PIK3CA_4	ch1	train
DU-4475	PIK3CA_4	ERBB	1	1	0.142617	0.693816	14.1364	1	0	100	-33.7569	-1	ERBB.PIK3CA_4	ch1	train
HCC1187	PIK3CA_4	ERBB	1	1	0.189207	1.2369	50.1974	1	10	90	10.2743	1	ERBB.PIK3CA_4	ch1	train
HCC1428	PIK3CA_4	ERBB	1	1	1	0.178271	83.9375	0.0001	0.1	89.8671	4.72556	1	ERBB.PIK3CA_4	ch1	train
HCC1937	PIK3CA_4	ERBB	1	1	1	0.311282	72.6559	0.00687525	1.2243	77.9084	16.4814	1	ERBB.PIK3CA_4	ch1	train
HCC38	PIK3CA_4	ERBB	1	1	1	10	87.0003	0.0176708	10	94.4967	8.18666	1	ERBB.PIK3CA_4	ch1	train
Hs-578-T	PIK3CA_4	ERBB	1	1	0.304208	10	81.2998	0.173764	10	92.3558	5.8115	1	ERBB.PIK3CA_4	ch1	train
MDA-MB-436	PIK3CA_4	ERBB	1	1	0.26976	10	85.1995	0.288229	10	83.7999	-14.5143	1	ERBB.PIK3CA_4	ch1	train
MFM-223	PIK3CA_4	ERBB	1	1	0.705353	0.649608	0	1	1.02776	76.2462	-28.8177	1	ERBB.PIK3CA_4	ch1	train
M14	PIK3CA_4	ERBB	1	1	0.0800445	10	78.9496	0.221924	10	40.7176	-18.2101	-1	ERBB.PIK3CA_4	ch1	train
BT-549	ESR1	AKT_1	1	1	1	10	74.8001	0.913037	0.499711	0	-24.6739	1	AKT_1.ESR1	ch1	train
CAL-148	ESR1	AKT_1	1	1	1	0	100	0.261449	2.01968	23.1359	-36.1516	-1	AKT_1.ESR1	ch1	train
CAL-51	ESR1	AKT_1	1	1	1	0	100	1	1.29758	53.3173	9.7914	1	AKT_1.ESR1	ch1	train
CAMA-1	ESR1	AKT_1	1	1	0.054632	1.39994	56.8561	0.317909	10	29.7992	33.998	1	AKT_1.ESR1	ch1	train
DU-4475	ESR1	AKT_1	1	1	1	10	83.2001	0.222342	0.855354	0	-18.3423	1	AKT_1.ESR1	ch1	train
HCC1143	ESR1	AKT_1	1	1	1	0	100	0.16805	0.843434	68.4497	-13.3603	1	AKT_1.ESR1	ch1	train
HCC1937	ESR1	AKT_1	1	1	1	0	100	1	0.573938	43.5939	-12.8115	1	AKT_1.ESR1	ch1	train
HCC38	ESR1	AKT_1	1	1	1	0	100	0.100339	10	94.1	-11.5462	1	AKT_1.ESR1	ch1	train
Hs-578-T	ESR1	AKT_1	1	1	1	10	88.8001	1	0.564661	0.452092	-6.83907	1	AKT_1.ESR1	ch1	train
MDA-MB-231	ESR1	AKT_1	1	1	1	0	100	0.240753	1.69348	85.2304	1.7249	1	AKT_1.ESR1	ch1	train
MDA-MB-468	ESR1	AKT_1	1	1	1	0	100	0.582837	0.97245	32.8632	-5.47039	1	AKT_1.ESR1	ch1	train
MFM-223	ESR1	AKT_1	1	1	0.112109	10	90.8998	0.229423	0.862415	8.58164	-2.27603	1	AKT_1.ESR1	ch1	train
BT-20	FGFR	ESR1	1	1	1	2.36172	75.8452	0.282437	10	90.0998	2.88558	1	ESR1.FGFR	ch1	train
BT-549	FGFR	ESR1	1	1	0.102796	10	68.2497	0.0001	0.1	91.626	9.71846	1	ESR1.FGFR	ch1	train
CAL-148	FGFR	ESR1	1	1	1	0	100	1	0	100	-103.241	-1	ESR1.FGFR	ch1	train
CAL-51	FGFR	ESR1	1	1	1	10	90.4001	1	0	100	4.74658	1	ESR1.FGFR	ch1	train
DU-4475	FGFR	ESR1	1	1	0.310744	10	79.8998	1	0	100	-1.59962	1	ESR1.FGFR	ch1	train
HCC1187	FGFR	ESR1	1	1	1	10	91.8	1	0	100	2.28159	1	ESR1.FGFR	ch1	train
HCC1395	FGFR	ESR1	1	1	0.0145401	2.25729	53.3985	1	0	100	-0.729731	1	ESR1.FGFR	ch1	train
HCC1806	FGFR	ESR1	1	1	0.0001	0.1	92.283	0.0001	0.1	94.4258	3.38869	1	ESR1.FGFR	ch1	train
HCC1937	FGFR	ESR1	1	1	1	0	100	1	0	100	6.78833	1	ESR1.FGFR	ch1	train
HCC70	FGFR	ESR1	1	1	1	0	100	1	0	100	-24.9608	1	ESR1.FGFR	ch1	train
MDA-MB-157	FGFR	ESR1	1	1	0.0281201	1.24049	33.2613	1	0	100	1.10247	1	ESR1.FGFR	ch1	train
MDA-MB-436	FGFR	ESR1	1	1	1	10	88.4002	1	0	100	-16.3354	1	ESR1.FGFR	ch1	train
MFM-223	FGFR	ESR1	1	1	0.0993235	10	30.7495	1	0	100	60.7051	-3	ESR1.FGFR	ch1	train
CAL-120	MAP2K_1	ESR1	1	1	1	0.606189	63.8669	0.0288081	10	94.6667	13.947	1	ESR1.MAP2K_1	ch1	train
CAL-148	MAP2K_1	ESR1	1	1	0.0001	0.1	83.9092	1	0	100	-6.07736	1	ESR1.MAP2K_1	ch1	train
CAL-51	MAP2K_1	ESR1	1	1	0.0244184	1.35647	94.6452	1	0	100	2.21056	1	ESR1.MAP2K_1	ch1	train
DU-4475	MAP2K_1	ESR1	1	1	0.0298191	1.8516	0	1	0.969447	68.5976	11.2697	1	ESR1.MAP2K_1	ch1	train
HCC1187	MAP2K_1	ESR1	1	1	0.499981	0.561051	21.4172	1	0	100	26.2221	1	ESR1.MAP2K_1	ch1	train
HCC1428	MAP2K_1	ESR1	1	1	1	0	100	0.269289	10	56.9996	-20.2679	1	ESR1.MAP2K_1	ch1	train
HCC1937	MAP2K_1	ESR1	1	1	0.845731	0.60551	69.1098	1	0	100	3.26778	1	ESR1.MAP2K_1	ch1	train
Hs-578-T	MAP2K_1	ESR1	1	1	0.167322	10	93.8713	1	0	100	-24.0452	-1	ESR1.MAP2K_1	ch1	train
MDA-MB-157	MAP2K_1	ESR1	1	1	0.0782689	0.95917	61.7836	1	0	100	2.43499	1	ESR1.MAP2K_1	ch1	train
MDA-MB-231	MAP2K_1	ESR1	1	1	0.316059	1.64025	46.4681	1	0	100	10.0895	1	ESR1.MAP2K_1	ch1	train
MDA-MB-453	MAP2K_1	ESR1	1	1	0.587015	1.3012	45.9781	0.275304	10	87.8999	3.62541	1	ESR1.MAP2K_1	ch1	train
MDA-MB-468	MAP2K_1	ESR1	1	1	0.135672	2.91604	90.3868	1	10	94.2001	-0.621034	1	ESR1.MAP2K_1	ch1	train
MFM-223	MAP2K_1	ESR1	1	1	1	0	100	1	0	100	5.23205	-3	ESR1.MAP2K_1	ch1	train
BT-549	MTOR_1	ESR1	1	1	0.517857	0.849221	0	1	0	100	6.92779	1	ESR1.MTOR_1	ch1	train
CAL-120	MTOR_1	ESR1	1	1	0.170268	0.724954	16.8063	0.273329	10	90.7996	-19.5167	1	ESR1.MTOR_1	ch1	train
CAL-51	MTOR_1	ESR1	1	1	0.317726	1.7851	16.8208	0.917735	9.85297	85.2793	7.65017	1	ESR1.MTOR_1	ch1	train
CAMA-1	MTOR_1	ESR1	1	1	0.350565	3.12006	24.8526	0.0452902	1.3444	52.4331	44.1575	1	ESR1.MTOR_1	ch1	train
DU-4475	MTOR_1	ESR1	1	1	0.352599	1.67446	0	1	10	81.4	-1.13294	1	ESR1.MTOR_1	ch1	train
HCC1187	MTOR_1	ESR1	1	1	0.267435	10	11.8991	1	0	100	7.02808	1	ESR1.MTOR_1	ch1	train
HCC1806	MTOR_1	ESR1	1	1	0.211207	2.01557	14.2886	1	0	100	4.70819	1	ESR1.MTOR_1	ch1	train
HCC70	MTOR_1	ESR1	1	1	0.286185	1.79632	34.28	1	0	100	9.5913	1	ESR1.MTOR_1	ch1	train
Hs-578-T	MTOR_1	ESR1	1	1	0.269327	4.39491	33.7948	1	0	100	-19.0483	-1	ESR1.MTOR_1	ch1	train
MDA-MB-157	MTOR_1	ESR1	1	1	0.207681	1.72254	43.4828	1	0	100	-4.24594	1	ESR1.MTOR_1	ch1	train
MDA-MB-231	MTOR_1	ESR1	1	1	0.439341	1.10896	21.0862	1	0	100	14.1264	1	ESR1.MTOR_1	ch1	train
MDA-MB-453	MTOR_1	ESR1	1	1	0.226985	3.69888	12.5306	0.291495	10	92.9999	16.1169	1	ESR1.MTOR_1	ch1	train
BT-20	ESR1_1	AKT_1	3	3	1.44767	10	79.2858	1.69212	0.905353	22.0527	-12.6923	1	AKT_1.ESR1_1	ch1	train
BT-474	ESR1_1	AKT_1	3	3	0.0003	0.1	39.3962	0.187817	1.46236	6.415	25.4095	1	AKT_1.ESR1_1	ch1	train
CAMA-1	ESR1_1	AKT_1	3	3	0.283379	0.231355	0	1.57057	1.43197	0	47.2247	1	AKT_1.ESR1_1	ch1	train
EVSA-T	ESR1_1	AKT_1	3	3	3	0.383871	21.7863	0.240399	0.802707	0	-6.02409	1	AKT_1.ESR1_1	ch1	train
HCC1187	ESR1_1	AKT_1	3	3	1.02939	10	69.3993	0.0488496	0.585583	20.9512	5.11696	1	AKT_1.ESR1_1	ch1	train
HCC1569	ESR1_1	AKT_1	3	3	3	10	84.6002	2.05474	0.623187	0	12.5368	1	AKT_1.ESR1_1	ch1	train
MCF7	ESR1_1	AKT_1	3	3	0.0003	0.1	29.8725	0.146781	0.370087	19.519	127.292	1	AKT_1.ESR1_1	ch1	train
MDA-MB-415	ESR1_1	AKT_1	3	3	3	0.251399	61.4951	0.267076	1.1606	34.7258	49.0012	1	AKT_1.ESR1_1	ch1	train
MDA-MB-436	ESR1_1	AKT_1	10	3	10	10	90.6006	3	10	36.8012	-131.324	-1	AKT_1.ESR1_1	ch1	train
MDA-MB-468	ESR1_1	AKT_1	3	3	1	0	100	0.522698	10	89.1481	-37.6228	-1	AKT_1.ESR1_1	ch1	train
BT-474	MTOR_1	ESR1_1	1	3	0.108596	2.65946	25.2932	0.0003	0.1	43.1395	-8.31062	1	ESR1_1.MTOR_1	ch1	train
HCC1187	MTOR_1	ESR1_1	1	3	0.132717	2.10759	39.3678	1.41201	4.02141	75.4701	2.05643	-1	ESR1_1.MTOR_1	ch1	train
HCC1395	MTOR_1	ESR1_1	1	3	0.296024	10	59.4995	3	10	56.2003	-45.4629	-1	ESR1_1.MTOR_1	ch1	train
HCC1569	MTOR_1	ESR1_1	1	3	0.137214	0.40814	0	3	0.998326	49.9472	6.21804	1	ESR1_1.MTOR_1	ch1	train
HCC70	MTOR_1	ESR1_1	1	3	0.195423	10	85.474	0.165755	10	85.1004	-0.0411081	1	ESR1_1.MTOR_1	ch1	train
MDA-MB-361	MTOR_1	ESR1_1	1	3	0.295103	0.951644	25.791	3	0.193413	51.7496	25.5738	1	ESR1_1.MTOR_1	ch1	train
MDA-MB-415	MTOR_1	ESR1_1	1	3	0.0583236	1.12243	16.7937	3	0.150742	48.4397	14.362	1	ESR1_1.MTOR_1	ch1	train
MDA-MB-436	MTOR_1	ESR1_1	1	3	0.108999	0.517989	18.239	0.29471	10	91.55	-14.0698	1	ESR1_1.MTOR_1	ch1	train
MDA-MB-453	MTOR_1	ESR1_1	1	3	0.0690215	1.42449	7.43242	3	0.922947	44.0094	20.3469	1	ESR1_1.MTOR_1	ch1	train
MDA-MB-468	MTOR_1	ESR1_1	1	3	0.175366	2.764	25.5528	1	0	100	-42.7419	-1	ESR1_1.MTOR_1	ch1	train
T47D	MTOR_1	ESR1_1	1	3	0.102131	1.0957	20.0578	0.0003	0.1	31.6328	23.2616	1	ESR1_1.MTOR_1	ch1	train
BT-20	PIK3C	ESR1_1	3	0.1	1.02312	10	41.9988	1	0	100	47.0194	1	ESR1_1.PIK3C	ch1	train
BT-474	PIK3C	ESR1_1	3	3	0.626069	1.80268	0	0.0003	0.1	62.997	61.0212	1	ESR1_1.PIK3C	ch1	train
HCC1395	PIK3C	ESR1_1	3	3	0.15235	4.35025	43.4951	3	10	69.4027	-49.6298	-1	ESR1_1.PIK3C	ch1	train
HCC1569	PIK3C	ESR1_1	3	3	0.820422	0.413747	0	3	0.197272	38.7792	1.11613	1	ESR1_1.PIK3C	ch1	train
HCC1954	PIK3C	ESR1_1	3	3	0.979539	10	20.3989	3	1.80098	11.4021	-6.29441	1	ESR1_1.PIK3C	ch1	train
HCC70	PIK3C	ESR1_1	3	3	0.57974	1.4814	7.21308	0.103232	10	78.8665	18.4518	1	ESR1_1.PIK3C	ch1	train
MCF7	PIK3C	ESR1_1	3	3	0.339188	2.85816	13.7243	0.0003	0.1	27.2367	71.0681	1	ESR1_1.PIK3C	ch1	train
MDA-MB-361	PIK3C	ESR1_1	3	3	0.396542	0.919016	0	3	0.121748	47.0965	43.8741	1	ESR1_1.PIK3C	ch1	train
MDA-MB-453	PIK3C	ESR1_1	3	3	1.07428	1.3801	0	3	1.26798	49.6588	47.0962	1	ESR1_1.PIK3C	ch1	train
MDA-MB-468	PIK3C	ESR1_1	3	3	2.66306	1.12917	0	0.0003	0.1	81.8302	-22.435	1	ESR1_1.PIK3C	ch1	train
BT-474	MTOR_1	ESR1_3	1	3	0.176558	0.682695	0	2.3258	0.185	0	-29.9669	1	ESR1_3.MTOR_1	ch1	train
CAMA-1	MTOR_1	ESR1_3	1	3	0.119524	4.36337	21.1049	0.307582	5.5934	84.2456	27.6944	-1	ESR1_3.MTOR_1	ch1	train
EVSA-T	MTOR_1	ESR1_3	1	3	0.142019	1.38519	2.25844	3	0.604097	45.5693	17.9903	1	ESR1_3.MTOR_1	ch1	train
HCC1187	MTOR_1	ESR1_3	1	3	0.124905	0.934994	17.4644	0.0003	0.1	78.6128	41.056	1	ESR1_3.MTOR_1	ch1	train
HCC1395	MTOR_1	ESR1_3	1	3	1	0.121722	5.48877	0.0003	0.1	68.549	-48.1763	1	ESR1_3.MTOR_1	ch1	train
HCC1569	MTOR_1	ESR1_3	1	3	0.0896158	0.608836	19.8421	0.0003	0.1	75.619	-5.03604	1	ESR1_3.MTOR_1	ch1	train
MCF7	MTOR_1	ESR1_3	1	3	0.117166	1.79011	12.6872	0.103888	3.99923	63.3462	32.9849	1	ESR1_3.MTOR_1	ch1	train
MDA-MB-361	MTOR_1	ESR1_3	1	3	0.144848	1.32237	36.1958	0.0662834	0.596619	76.3313	19.573	1	ESR1_3.MTOR_1	ch1	train
MDA-MB-436	MTOR_1	ESR1_3	1	0.01	0.268587	10	66.5987	1e-06	0.1	87.0402	-125.782	-1	ESR1_3.MTOR_1	ch1	train
MDA-MB-468	MTOR_1	ESR1_3	1	3	0.315817	10	26.7992	1	0	100	-73.6542	-1	ESR1_3.MTOR_1	ch1	train
BT-20	FASN	BCL2_BCL2L1	1	1	0.633953	0.752823	32.4799	1	0.809473	49.8338	14.1061	1	BCL2_BCL2L1.FASN	ch1	train
CAL-148	FASN	BCL2_BCL2L1	1	1	0.302232	10	94.6	0.316075	1.87268	24.8937	8.72739	1	BCL2_BCL2L1.FASN	ch1	train
HCC1143	FASN	BCL2_BCL2L1	1	1	1	0.337524	83.7503	0.324375	10	60.1995	-31.6933	1	BCL2_BCL2L1.FASN	ch1	train
HCC1395	FASN	BCL2_BCL2L1	1	1	1	0	100	1	0.910594	81.6072	7.32555	-3	BCL2_BCL2L1.FASN	ch1	train
HCC1806	FASN	BCL2_BCL2L1	1	1	0.294044	10	91.9999	1	10	81.4001	8.15352	1	BCL2_BCL2L1.FASN	ch1	train
HCC1937	FASN	BCL2_BCL2L1	1	1	1	0	100	0.241393	1.44941	66.9511	13.649	1	BCL2_BCL2L1.FASN	ch1	train
HCC38	FASN	BCL2_BCL2L1	1	1	1	0	100	0.174261	2.30344	10.7887	15.195	1	BCL2_BCL2L1.FASN	ch1	train
HCC70	FASN	BCL2_BCL2L1	1	1	1	0	100	1	0	100	-58.161	-1	BCL2_BCL2L1.FASN	ch1	train
MDA-MB-231	FASN	BCL2_BCL2L1	1	1	0.324226	10	92.6999	1	0.758781	17.1652	25.9181	1	BCL2_BCL2L1.FASN	ch1	train
MDA-MB-436	FASN	BCL2_BCL2L1	1	1	1	0	100	0.308756	10	85.2999	0.552301	1	BCL2_BCL2L1.FASN	ch1	train
MDA-MB-468	FASN	BCL2_BCL2L1	1	1	0.0935572	10	88.9499	0.902379	0.659707	38.6408	45.5381	1	BCL2_BCL2L1.FASN	ch1	train
MFM-223	FASN	BCL2_BCL2L1	1	1	0.0204945	2.99766	91.5306	0.97441	1.59656	0	-20.6706	1	BCL2_BCL2L1.FASN	ch1	train
M14	FASN	BCL2_BCL2L1	1	1	1	0	100	0.491043	2.12983	22.8561	-25.0905	-1	BCL2_BCL2L1.FASN	ch1	train
BT-549	MAP2K_1	FASN	1	1	0.0184772	10	87.9521	1	0.456383	76.3155	0.573639	1	FASN.MAP2K_1	ch1	train
CAL-148	MAP2K_1	FASN	1	1	0.0512727	0.596155	85.3027	1	0	100	22.768	1	FASN.MAP2K_1	ch1	train
CAMA-1	MAP2K_1	FASN	1	1	1	0	100	0.0752491	10	86.3497	7.07216	1	FASN.MAP2K_1	ch1	train
HCC1143	MAP2K_1	FASN	1	1	0.306963	1.69747	64.8321	1	0	100	18.1027	-1	FASN.MAP2K_1	ch1	train
HCC1428	MAP2K_1	FASN	1	1	1	0	100	1	10	72.8001	-7.00439	1	FASN.MAP2K_1	ch1	train
HCC1937	MAP2K_1	FASN	1	1	1	0.30179	75.4922	1	0	100	5.8054	1	FASN.MAP2K_1	ch1	train
HCC38	MAP2K_1	FASN	1	1	1	0.307307	60.2068	0.0145312	10	93.7517	7.46453	1	FASN.MAP2K_1	ch1	train
Hs-578-T	MAP2K_1	FASN	1	1	1	0.611711	40.2175	0.0782659	10	89.1465	15.7752	1	FASN.MAP2K_1	ch1	train
MDA-MB-157	MAP2K_1	FASN	1	1	0.0374975	0.524592	58.0975	1	0.377984	78.4127	7.27909	1	FASN.MAP2K_1	ch1	train
MDA-MB-231	MAP2K_1	FASN	1	1	0.398821	1.3481	36.0164	1	0	100	24.9412	1	FASN.MAP2K_1	ch1	train
MDA-MB-436	MAP2K_1	FASN	1	1	1	0.368812	20.9105	1	0	100	-3.08885	1	FASN.MAP2K_1	ch1	train
MDA-MB-453	MAP2K_1	FASN	1	1	1	0	100	1	0	100	-36.4265	-1	FASN.MAP2K_1	ch1	train
MFM-223	MAP2K_1	FASN	1	1	1	0	100	1	0.788033	85.0406	3.96837	1	FASN.MAP2K_1	ch1	train
BT-549	MTOR_1	FASN	1	1	0.311978	1.62254	26.5002	1	0	100	17.6629	1	FASN.MTOR_1	ch1	train
CAL-148	MTOR_1	FASN	1	1	0.0817075	3.04221	81.185	1	0	100	-8.57972	1	FASN.MTOR_1	ch1	train
CAL-51	MTOR_1	FASN	1	1	0.315653	1.37026	15.3953	1	0	100	12.9818	1	FASN.MTOR_1	ch1	train
HCC1143	MTOR_1	FASN	1	1	0.306772	10	54.9995	1	0	100	-60.9158	-1	FASN.MTOR_1	ch1	train
HCC1187	MTOR_1	FASN	1	1	0.225291	4.41901	13.0785	1	0.21546	79.1087	-6.86054	1	FASN.MTOR_1	ch1	train
HCC1395	MTOR_1	FASN	1	1	0.48773	0.918759	15.6679	0.223242	5.49342	92.0981	-0.710176	1	FASN.MTOR_1	ch1	train
HCC1428	MTOR_1	FASN	1	1	1	0.703363	3.47073	0.179885	10	80.7627	0.79843	1	FASN.MTOR_1	ch1	train
HCC38	MTOR_1	FASN	1	1	1	1.44015	53.6824	1	0	100	-9.10591	1	FASN.MTOR_1	ch1	train
Hs-578-T	MTOR_1	FASN	1	1	0.239844	2.81578	26.7636	1	0	100	7.24632	1	FASN.MTOR_1	ch1	train
MDA-MB-157	MTOR_1	FASN	1	1	0.22548	1.84335	51.975	0.177902	10	93.4233	-0.213189	1	FASN.MTOR_1	ch1	train
MDA-MB-231	MTOR_1	FASN	1	1	0.402333	0.826757	13.0837	1	10	94.6	-9.3649	1	FASN.MTOR_1	ch1	train
M14	MTOR_1	FASN	1	1	1	0.471607	1.36484	0.0952904	10	57.9499	-19.8105	1	FASN.MTOR_1	ch1	train
BT-549	FGFR	AKT	1	1	0.101136	3.11363	68.9893	0.168647	1.07828	47.2138	37.3247	1	AKT.FGFR	ch1	train
CAL-120	FGFR	AKT	3	3	0.0361131	0.619999	41.3121	0.770776	0.88949	9.87359	3.15682	1	AKT.FGFR	ch1	train
CAL-120	FGFR	AKT	1	1	0.172476	10	87.1361	0.145435	2.78058	65.524	3.00648	1	AKT.FGFR	ch1	train
CAL-148	FGFR	AKT	1	1	1	0	100	0.158775	1.51106	0.912532	-4.11495	1	AKT.FGFR	ch1	train
CAL-51	FGFR	AKT	1	1	1	0.507232	60.8462	1	0.792261	0.171917	8.62453	1	AKT.FGFR	ch1	train
CAMA-1	FGFR	AKT	1	1	1	0	100	0.135637	1.28733	8.76524	-0.425595	1	AKT.FGFR	ch1	train
DMS-114	FGFR	AKT	3	3	0.150545	2.01954	15.7751	3	0.59506	2.91526	15.5706	1	AKT.FGFR	ch1	train
DU-4475	FGFR	AKT	1	1	1	0	100	0.331024	10	42.2991	12.5369	-1	AKT.FGFR	ch1	train
HCC1187	FGFR	AKT	1	1	1	10	90.8001	0.277754	4.89358	58.0207	10.5267	1	AKT.FGFR	ch1	train
HCC1395	FGFR	AKT	1	1	0.00946639	1.43501	48.155	0.37468	0.920986	40.5452	45.5056	1	AKT.FGFR	ch1	train
HCC1806	FGFR	AKT	1	1	1	0	100	0.386971	10	72.4979	-13.2341	1	AKT.FGFR	ch1	train
HCC1937	FGFR	AKT	1	1	1	0	100	1	0.963089	47.8517	27.6697	1	AKT.FGFR	ch1	train
HCC70	FGFR	AKT	1	1	1	0	100	0.285043	2.00006	9.96004	-37.6497	-1	AKT.FGFR	ch1	train
Hs-578-T	FGFR	AKT	1	1	0.0001	0.1	84.4339	0.276144	3.86684	55.4914	21.7547	1	AKT.FGFR	ch1	train
KMS-11	FGFR	AKT	0.03	3	0.03	10	28.2018	1.07869	10	64.5987	-52.5213	-1	AKT.FGFR	ch1	train
MDA-MB-453	FGFR	AKT	1	1	0.150654	5.75809	28.3324	0.250688	1.6062	21.9578	5.40904	1	AKT.FGFR	ch1	train
MFM-223	FGFR	AKT	1	1	0.124416	0.556192	2.73981	0.179201	1.03999	2.63833	33.7926	1	AKT.FGFR	ch1	train
M14	FGFR	AKT	1	1	1	0	100	0.304586	2.25057	28.8998	-3.89301	-1	AKT.FGFR	ch1	train
SW780	FGFR	AKT	3	3	0.701471	0.478859	0	0.998169	0.89773	0	-27.3342	1	AKT.FGFR	ch1	train
647-V	FGFR	BCL2_BCL2L1	3	3	3	10	94.0001	1.58602	0.917257	0	-24.7442	1	BCL2_BCL2L1.FGFR	ch1	train
DMS-114	FGFR	BCL2_BCL2L1	3	3	0.200635	2.95186	17.7535	3	10	88.6006	-12.8216	1	BCL2_BCL2L1.FGFR	ch1	train
HT-1197	FGFR	BCL2_BCL2L1	3	3	3	10	77.6006	1	0	100	-75.2447	-1	BCL2_BCL2L1.FGFR	ch1	train
HT-1376	FGFR	BCL2_BCL2L1	3	3	1.1986	10	70.0969	0.475208	3.7673	39.931	-93.6573	-1	BCL2_BCL2L1.FGFR	ch1	train
KATOIII	FGFR	BCL2_BCL2L1	0.01	3	0.00373506	10	17.5956	1	0	100	-6.05559	1	BCL2_BCL2L1.FGFR	ch1	train
KMS-11	FGFR	BCL2_BCL2L1	0.03	0.3	0.03	10	14.0014	0.120677	10	46.3941	-47.1989	-1	BCL2_BCL2L1.FGFR	ch1	train
KU-19-19	FGFR	BCL2_BCL2L1	3	3	1	0	100	3	2.08108	52.334	-11.9128	-1	BCL2_BCL2L1.FGFR	ch1	train
NCI-H520	FGFR	BCL2_BCL2L1	3	3	0.0679114	1.7896	62.1349	0.606626	1.17263	92.2598	-30.3351	1	BCL2_BCL2L1.FGFR	ch1	train
RT4	FGFR	BCL2_BCL2L1	3	3	0.676138	0.695311	9.6319	1.97597	1.10106	0	41.8255	1	BCL2_BCL2L1.FGFR	ch1	train
T-24	FGFR	BCL2_BCL2L1	3	0.3	1	0	100	0.3	10	87.2002	7.70447	1	BCL2_BCL2L1.FGFR	ch1	train
UM-UC-3	FGFR	BCL2_BCL2L1	3	3	3	2.50129	94.4046	0.198062	1.27119	51.7556	-24.0045	1	BCL2_BCL2L1.FGFR	ch1	train
CAMA-1	FGFR	BCL2_BCL2L1_BCL2L2	1	1	0.0813961	10	93.7995	1	0	100	-17.2007	1	BCL2_BCL2L1_BCL2L2.FGFR	ch1	train
HCC1419	FGFR	BCL2_BCL2L1_BCL2L2	1	1	1	0	100	0.201683	3.93751	71.8388	29.6952	1	BCL2_BCL2L1_BCL2L2.FGFR	ch1	train
KATOIII	FGFR	BCL2_BCL2L1_BCL2L2	0.01	3	0.00367584	10	18.3963	1.05716	10	79.6994	6.63429	1	BCL2_BCL2L1_BCL2L2.FGFR	ch1	train
KMS-11	FGFR	BCL2_BCL2L1_BCL2L2	0.03	0.3	0.03	10	13.8008	0.289039	10	0	-58.335	-1	BCL2_BCL2L1_BCL2L2.FGFR	ch1	train
MDA-MB-175-VII	FGFR	BCL2_BCL2L1_BCL2L2	1	1	1	0	100	0.208399	10	72.7202	-115.386	-1	BCL2_BCL2L1_BCL2L2.FGFR	ch1	train
MDA-MB-361	FGFR	BCL2_BCL2L1_BCL2L2	1	1	0.275798	10	91.6997	0.308438	10	77.4998	-0.331572	1	BCL2_BCL2L1_BCL2L2.FGFR	ch1	train
NCI-H520	FGFR	BCL2_BCL2L1_BCL2L2	3	3	0.0653306	1.72002	63.9071	3	10	93.6003	-24.1324	1	BCL2_BCL2L1_BCL2L2.FGFR	ch1	train
NCI-SNU-16	FGFR	BCL2_BCL2L1_BCL2L2	0.01	3	0.00840792	2.01821	0	3	1.63303	6.26666	9.71139	1	BCL2_BCL2L1_BCL2L2.FGFR	ch1	train
SW780	FGFR	BCL2_BCL2L1_BCL2L2	3	3	0.72007	0.49664	0	1.00651	0.782763	5.10005	52.6681	1	BCL2_BCL2L1_BCL2L2.FGFR	ch1	train
UACC-812	FGFR	BCL2_BCL2L1_BCL2L2	1	1	1	0	100	1	0.974536	59.8958	8.12088	1	BCL2_BCL2L1_BCL2L2.FGFR	ch1	train
BT-474	FGFR	Chloroquine	1	1	1	0	100	1	0	100	-27.3258	1	Chloroquine.FGFR	ch1	train
CAMA-1	FGFR	Chloroquine	1	1	0.064832	10	91.5989	1	0	100	20.5081	1	Chloroquine.FGFR	ch1	train
DMS-114	FGFR	Chloroquine	3	3	0.147587	2.105	14.1812	3	0.488823	31.5243	-24.2455	1	Chloroquine.FGFR	ch1	train
HCC1419	FGFR	Chloroquine	1	1	1	0	100	1	0	100	-49.4068	-1	Chloroquine.FGFR	ch1	train
KMS-11	FGFR	Chloroquine	0.03	3	0.0254908	2.06759	0	1	0	100	-37.1351	-1	Chloroquine.FGFR	ch1	train
MDA-MB-175-VII	FGFR	Chloroquine	1	1	1	0	100	1	0	100	-84.1557	-1	Chloroquine.FGFR	ch1	train
MDA-MB-361	FGFR	Chloroquine	1	1	0.28463	10	89.4998	0.316434	10	88.0999	-5.80374	1	Chloroquine.FGFR	ch1	train
RT4	FGFR	Chloroquine	3	3	0.342759	0.890145	29.9317	1	0	100	18.2005	1	Chloroquine.FGFR	ch1	train
SW780	FGFR	Chloroquine	3	3	0.495899	0.437802	0	3	0.744695	70.0412	-11.1959	1	Chloroquine.FGFR	ch1	train
T47D	FGFR	Chloroquine	1	1	1	0	100	1	0	100	0.82539	1	Chloroquine.FGFR	ch1	train
UACC-812	FGFR	Chloroquine	1	1	0.0001	0.1	89.0228	0.465734	0.55423	58.5309	-1.67202	1	Chloroquine.FGFR	ch1	train
CAL-120	FGFR	ERBB	3	3	0.0483483	0.747853	43.6705	1.03786	10	85.2996	86.108	1	ERBB.FGFR	ch1	train
DMS-114	FGFR	ERBB	3	3	0.159822	1.94605	14.0494	1	0	100	7.06391	1	ERBB.FGFR	ch1	train
NCI-H520	FGFR	ERBB	3	3	0.102622	10	68.4998	1	0	100	27.3001	1	ERBB.FGFR	ch1	train
RT4	FGFR	ERBB	3	3	0.412099	0.982321	31.5814	1	0	100	220.345	1	ERBB.FGFR	ch1	train
NCI-SNU-16	FGFR	ERBB	0.01	3	0.00738802	2.79738	0	1.02099	10	91.2998	15.7726	1	ERBB.FGFR	ch1	train
CAL-148	MTOR_1	FGFR	1	1	0.234056	2.45058	70.3558	1	0	100	3.41037	1	FGFR.MTOR_1	ch1	train
CAL-51	MTOR_1	FGFR	1	1	0.297151	1.3447	7.7077	1	0.297191	71.4981	18.7878	1	FGFR.MTOR_1	ch1	train
DMS-114	MTOR_1	FGFR	1	3	0.618544	0.910832	0	0.159942	2.19426	14.6707	7.98602	1	FGFR.MTOR_1	ch1	train
HCC1143	MTOR_1	FGFR	1	1	0.413838	1.33123	22.3895	1	0	100	3.57885	1	FGFR.MTOR_1	ch1	train
HCC1187	MTOR_1	FGFR	1	1	0.267308	10	11.9991	0.344613	10	94.9999	3.21157	1	FGFR.MTOR_1	ch1	train
HCC1395	MTOR_1	FGFR	1	1	0.362513	1.32971	30.7664	0.012555	1.77057	51.9826	47.2114	1	FGFR.MTOR_1	ch1	train
HCC1428	MTOR_1	FGFR	1	1	0.820615	1.09356	0	0.0001	0.1	89.2173	-2.54593	1	FGFR.MTOR_1	ch1	train
HCC1937	MTOR_1	FGFR	1	1	0.356456	2.45171	76.683	1	0	100	4.2307	1	FGFR.MTOR_1	ch1	train
HCC70	MTOR_1	FGFR	1	1	1	10	27.6003	1	0	100	-35.9142	-1	FGFR.MTOR_1	ch1	train
Hs-578-T	MTOR_1	FGFR	1	1	0.329907	1.2507	12.2717	1	0	100	21.5203	1	FGFR.MTOR_1	ch1	train
KMS-11	MTOR_1	FGFR	1	0.03	0.335521	10	34.1988	0.03	10	10.4003	0.248445	1	FGFR.MTOR_1	ch1	train
MCF7	MTOR_1	FGFR	0.3	3	0.087849	1.26214	0	1.58573	2.6417	40.8399	14.2144	1	FGFR.MTOR_1	ch1	train
MDA-MB-157	MTOR_1	FGFR	1	1	0.287348	10	54.2993	0.0389299	2.10241	35.7247	39.6543	1	FGFR.MTOR_1	ch1	train
MDA-MB-231	MTOR_1	FGFR	1	1	0.347293	1.42569	36.1276	1	0	100	18.3443	1	FGFR.MTOR_1	ch1	train
MDA-MB-453	MTOR_1	FGFR	1	1	0.269529	10	12.999	0.232155	10	29.8939	11.8102	-3	FGFR.MTOR_1	ch1	train
RT4	MTOR_1	FGFR	1	3	1	10	1.00024	0.304768	1.04111	32.9946	-18.8083	1	FGFR.MTOR_1	ch1	train
NCI-SNU-16	MTOR_1	FGFR	1	0.01	0.487432	2.02194	9.80069	0.00751283	2.71588	0	4.67039	1	FGFR.MTOR_1	ch1	train
M14	MTOR_1	FGFR	1	1	0.319125	10	62.5995	1	0	100	-42.7315	-1	FGFR.MTOR_1	ch1	train
KATOIII	MTOR_3	FGFR	3	0.01	0.343296	0.227492	0	0.00514557	10	22.1989	-6.63269	1	FGFR.MTOR_3	ch1	train
KMS-11	MTOR_3	FGFR	0.3	0.03	0.000282117	0.170538	8.93674	0.03	10	0.800237	15.7095	-1	FGFR.MTOR_3	ch1	train
MCF7	MTOR_3	FGFR	1	1	0.0001	0.12802	3.29101	1	0.866167	84.3805	10.5827	1	FGFR.MTOR_3	ch1	train
MCF7	MTOR_3	FGFR	1	3	0.00832452	3.97549	38.3308	3	10	54.0018	-15.5593	-1	FGFR.MTOR_3	ch1	train
MDA-MB-175-VII	MTOR_3	FGFR	1	1	0.0435269	1.61722	79.3776	1	0	100	27.6584	-1	FGFR.MTOR_3	ch1	train
NCI-H1703	MTOR_3	FGFR	3	3	0.00037037	0.117601	0	1.74732	1.18512	3.78848	8.90123	1	FGFR.MTOR_3	ch1	train
NCI-H520	MTOR_3	FGFR	3	3	0.00037037	0.1	26.0713	0.0466328	10	70.2488	78.0893	1	FGFR.MTOR_3	ch1	train
RT4	MTOR_3	FGFR	3	3	3	0.349573	6.1878	1.22935	0.592396	0	72.7489	1	FGFR.MTOR_3	ch1	train
NCI-SNU-16	MTOR_3	FGFR	3	0.01	0.0876558	0.703263	17.4275	0.0039457	10	35.9941	-15.3354	1	FGFR.MTOR_3	ch1	train
SW780	MTOR_3	FGFR	3	3	0.0003	0.1	37.9551	1.08626	10	40.4977	-82.696	-1	FGFR.MTOR_3	ch1	train
T47D	MTOR_3	FGFR	1	1	0.0001	0.1	4.01068	1	10	86.2004	-27.6731	1	FGFR.MTOR_3	ch1	train
UACC-812	MTOR_3	FGFR	1	1	1	0	100	1	0	100	-28.1963	1	FGFR.MTOR_3	ch1	train
CAL-120	PIK3C_MTOR	FGFR	1	3	0.0001	0.1	94.9434	0.0821949	0.478881	38.1926	4.90275	1	FGFR.PIK3C_MTOR	ch1	train
DMS-114	PIK3C_MTOR	FGFR	1	3	1	0.83142	38.1302	0.148702	1.27317	9.59482	-43.9256	1	FGFR.PIK3C_MTOR	ch1	train
HCC1500	PIK3C_MTOR	FGFR	1	1	0.100894	1.75936	0	0.783117	0.581593	0	38.961	1	FGFR.PIK3C_MTOR	ch1	train
KATOIII	PIK3C_MTOR	FGFR	1	0.01	1	0	100	0.00450311	3.27828	12.7545	20.0893	1	FGFR.PIK3C_MTOR	ch1	train
MCF7	PIK3C_MTOR	FGFR	1	1	0.063229	1.66899	1.40012	1	0	100	8.49539	1	FGFR.PIK3C_MTOR	ch1	train
MCF7	PIK3C_MTOR	FGFR	1	3	1	10	58.2003	3	10	47.8016	-89.6974	-1	FGFR.PIK3C_MTOR	ch1	train
MDA-MB-175-VII	PIK3C_MTOR	FGFR	1	1	0.26995	10	7.39694	1	0	100	-58.399	-1	FGFR.PIK3C_MTOR	ch1	train
MDA-MB-361	PIK3C_MTOR	FGFR	1	1	0.106373	1.10266	4.45221	0.0481883	1.16842	88.9178	2.82614	1	FGFR.PIK3C_MTOR	ch1	train
RT4	PIK3C_MTOR	FGFR	1	3	1	0	100	0.426747	0.988771	32.4304	37.2578	1	FGFR.PIK3C_MTOR	ch1	train
NCI-SNU-16	PIK3C_MTOR	FGFR	1	0.01	0.391545	10	80.1983	0.00777454	2.689	0	17.6481	1	FGFR.PIK3C_MTOR	ch1	train
SW780	PIK3C_MTOR	FGFR	1	3	1	0	100	1.19424	10	58.5959	-109.835	-1	FGFR.PIK3C_MTOR	ch1	train
UACC-812	PIK3C_MTOR	FGFR	1	1	0.278688	10	17.1995	1	0	100	-1.50217	-3	FGFR.PIK3C_MTOR	ch1	train
BT-474	Proteasome_2	FGFR	1	1	0.00886255	2.93804	3.70358	1	0	100	0.0393011	1	FGFR.Proteasome_2	ch1	train
DMS-114	Proteasome_2	FGFR	0.3	3	0.00656136	2.50367	2.33157	0.142502	1.43884	9.84129	-23.6416	1	FGFR.Proteasome_2	ch1	train
KMS-11	Proteasome_2	FGFR	0.03	0.03	0.00125798	4.1615	0.408675	0.0285509	1.73984	0	-15.559	1	FGFR.Proteasome_2	ch1	train
MCF7	Proteasome_2	FGFR	1	1	0.0001	0.492973	1.27657	1	10	89.4	4.36529	1	FGFR.Proteasome_2	ch1	train
MCF7	Proteasome_2	FGFR	0.3	3	0.000344866	0.65831	0	3	10	56.2017	-2.9836	-1	FGFR.Proteasome_2	ch1	train
MDA-MB-175-VII	Proteasome_2	FGFR	1	1	0.0160082	2.87657	6.50321	1	0	100	6.91194	-1	FGFR.Proteasome_2	ch1	train
MDA-MB-361	Proteasome_2	FGFR	1	1	0.00715433	0.449924	0	1	0.948132	73.51	-10.2094	1	FGFR.Proteasome_2	ch1	train
NCI-H520	Proteasome_2	FGFR	0.1	3	0.00272996	2.69925	3.65286	3	0.41212	22.8386	4.85033	1	FGFR.Proteasome_2	ch1	train
NCI-SNU-16	Proteasome_2	FGFR	0.1	0.01	0.00224585	5.09862	0.390186	0.00788549	3.24402	0	-10.7516	1	FGFR.Proteasome_2	ch1	train
SW780	Proteasome_2	FGFR	0.3	3	0.0185627	4.81642	0	1.07075	10	53.1984	-62.1338	-1	FGFR.Proteasome_2	ch1	train
UACC-812	Proteasome_2	FGFR	1	1	0.000327257	9.7986	0	0.230813	0.1	94.7386	4.40231	1	FGFR.Proteasome_2	ch1	train
KATOIII	WNT	FGFR	3	0.01	0.298754	1.28865	8.14691	0.00378063	10	18.5951	3.94674	1	FGFR.WNT	ch1	train
KMS-11	WNT	FGFR	3	0.03	1.03584	1.6152	0	0.03	10	1.4003	-18.0896	1	FGFR.WNT	ch1	train
MCF7	WNT	FGFR	3	3	0.0616973	0.708503	2.64957	2.94291	0.581953	0	-7.76396	1	FGFR.WNT	ch1	train
NCI-H520	WNT	FGFR	3	3	0.145917	0.841363	10.3608	0.0734348	2.28055	62.7276	31.1716	1	FGFR.WNT	ch1	train
SW780	WNT	FGFR	3	3	0.329744	1.45603	0	0.6335	0.453002	0	21.284	1	FGFR.WNT	ch1	train
J82	Gemcitabine	ATM	0.1	3	0.00516315	3.66682	5.57463	0.715523	5.40209	74.3907	-0.0457174	1	ATM.Gemcitabine	ch1	train
KU-19-19	Gemcitabine	ATM	0.1	3	0.00289412	10	8.29983	3	10	85.8001	5.38105	1	ATM.Gemcitabine	ch1	train
SW780	Gemcitabine	ATM	0.1	3	0.00305681	2.13985	20.1758	1	0	100	2.63547	1	ATM.Gemcitabine	ch1	train
T-24	Gemcitabine	ATM	0.1	3	0.00182205	5.79352	50.0664	1.33085	0.924346	38.2211	27.8597	1	ATM.Gemcitabine	ch1	train
TCCSUP	Gemcitabine	ATM	0.1	3	0.00289079	2.37234	7.29039	0.881918	10	83.2999	16.461	1	ATM.Gemcitabine	ch1	train
VM-CUB-1	Gemcitabine	ATM	0.1	3	0.00584714	3.39976	8.54778	1	0	100	15.2629	1	ATM.Gemcitabine	ch1	train
647-V	Gemcitabine	BCL2_BCL2L1	0.1	3	0.00410983	3.37888	0	1.41743	0.778438	47.4945	9.3887	1	BCL2_BCL2L1.Gemcitabine	ch1	train
BFTC-905	Gemcitabine	BCL2_BCL2L1	0.1	3	0.00126913	3.99361	1.62609	3	0.642569	47.7219	8.73131	1	BCL2_BCL2L1.Gemcitabine	ch1	train
HT-1376	Gemcitabine	BCL2_BCL2L1	0.1	3	0.00191982	1.07007	14.9021	0.912318	10	51.9995	-45.0401	1	BCL2_BCL2L1.Gemcitabine	ch1	train
J82	Gemcitabine	BCL2_BCL2L1	0.1	3	0.00477756	3.35518	4.48371	3	0.786677	38.4262	11.7205	1	BCL2_BCL2L1.Gemcitabine	ch1	train
T-24	Gemcitabine	BCL2_BCL2L1	0.1	0.3	0.00216107	10	48.2308	0.00395667	2.90197	91.0959	-1.53025	1	BCL2_BCL2L1.Gemcitabine	ch1	train
UM-UC-3	Gemcitabine	BCL2_BCL2L1	0.1	3	0.0078858	2.98184	1.89305	1.56106	0.537943	17.8859	20.6478	1	BCL2_BCL2L1.Gemcitabine	ch1	train
BFTC-905	Gemcitabine	ERBB	0.1	3	0.000972456	3.81331	1.06403	0.275348	10	84.0498	-1.62827	1	ERBB.Gemcitabine	ch1	train
HT-1197	Gemcitabine	ERBB	0.1	3	0.0066513	2.30669	25.658	1	0	100	-2.97807	1	ERBB.Gemcitabine	ch1	train
HT-1376	Gemcitabine	ERBB	0.1	1	0.00494126	3.22707	25.7272	0.0810708	1.66648	36.9936	-24.9926	1	ERBB.Gemcitabine	ch1	train
J82	Gemcitabine	ERBB	0.1	3	0.00483086	3.58833	5.05724	0.382447	0.978367	91.1277	-2.78077	1	ERBB.Gemcitabine	ch1	train
SW780	Gemcitabine	ERBB	0.1	3	0.00268199	2.22792	19.721	1	0	100	-3.95483	1	ERBB.Gemcitabine	ch1	train
T-24	Gemcitabine	ERBB	0.1	3	0.00217681	10	50.8483	3	0.748298	68.5762	10.2932	1	ERBB.Gemcitabine	ch1	train
BFTC-905	PARP1	Gemcitabine	3	0.1	3	0.486137	10.4945	0.00153433	4.01432	1.3464	0.917846	1	Gemcitabine.PARP1	ch1	train
HT-1197	PARP1	Gemcitabine	3	0.1	3	0.614359	36.701	0.00838843	2.47323	24.1302	4.00052	1	Gemcitabine.PARP1	ch1	train
HT-1376	PARP1	Gemcitabine	3	0.1	3	10	85.2001	0.00858048	4.20993	26.275	3.23766	1	Gemcitabine.PARP1	ch1	train
J82	PARP1	Gemcitabine	3	0.1	3	0.387919	56.2094	0.00454876	2.85608	4.07065	-5.53338	1	Gemcitabine.PARP1	ch1	train
KU-19-19	PARP1	Gemcitabine	3	0.1	1	0	100	0.0037728	2.51038	8.06896	6.44655	1	Gemcitabine.PARP1	ch1	train
UM-UC-3	PARP1	Gemcitabine	3	0.1	3	1.30356	67.7591	0.00955474	3.64068	2.04953	-1.44718	1	Gemcitabine.PARP1	ch1	train
647-V	HDAC_4	ATR_4	3	3	1.79315	1.54971	0	3	10	52.8001	-19.9551	1	ATR_4.HDAC_4	ch1	train
HT-1197	HDAC_4	ATR_4	3	3	0.655751	2.53895	23.8858	1.43798	10	65.0777	-14.7917	1	ATR_4.HDAC_4	ch1	train
HT-1376	HDAC_4	ATR_4	3	3	0.557112	1.7865	8.30781	1.34772	2.03609	13.1683	-47.1186	1	ATR_4.HDAC_4	ch1	train
T-24	HDAC_4	ATR_4	3	3	1.15614	10	10.9936	1.11021	10	8.49559	-33.4468	1	ATR_4.HDAC_4	ch1	train
TCCSUP	HDAC_4	ATR_4	3	3	0.58947	1.40375	8.99914	0.985759	0.95823	0	9.20245	1	ATR_4.HDAC_4	ch1	train
VM-CUB-1	HDAC_4	ATR_4	3	3	3	0.398338	24.3314	3	10	27.0005	-42.2145	-3	ATR_4.HDAC_4	ch1	train
HT-1376	PARP1	HDAC_4	3	3	0.0003	0.1	60.3824	0.515198	0.638494	0	-5.84358	1	HDAC_4.PARP1	ch1	train
J82	PARP1	HDAC_4	3	3	0.326805	10	94.2999	1.05413	10	27.7979	15.3247	1	HDAC_4.PARP1	ch1	train
KU-19-19	PARP1	HDAC_4	3	3	3	10	79.0004	0.970725	10	7.79869	-2.60927	1	HDAC_4.PARP1	ch1	train
T-24	PARP1	HDAC_4	3	3	3	1.60224	12.4891	1.10693	10	11.5959	-16.1457	1	HDAC_4.PARP1	ch1	train
TCCSUP	PARP1	HDAC_4	3	3	3	0.413616	30.9234	0.649387	0.992648	0	26.0432	1	HDAC_4.PARP1	ch1	train
UM-UC-3	PARP1	HDAC_4	3	3	3	0.95301	78.5495	1.15787	10	27.4947	11.9623	1	HDAC_4.PARP1	ch1	train
VM-CUB-1	PARP1	HDAC_4	3	3	0.132934	10	76.9702	2.55889	2.6722	0	-11.0542	-3	HDAC_4.PARP1	ch1	train
647-V	PARP1	HSP90	3	3	3	1.19633	75.3086	0.136082	3.55308	4.05979	21.6358	1	HSP90.PARP1	ch1	train
BFTC-905	PARP1	HSP90	3	3	3	1.12626	41.0706	0.110748	1.91782	0	17.1402	1	HSP90.PARP1	ch1	train
HT-1376	PARP1	HSP90	3	3	0.159648	2.83368	75.1884	0.0532755	1.96444	8.07588	-1.11671	1	HSP90.PARP1	ch1	train
J82	PARP1	HSP90	3	3	2.87797	2.08965	76.4303	0.122913	3.03905	23.0906	28.8805	1	HSP90.PARP1	ch1	train
KU-19-19	PARP1	HSP90	3	3	1	0	100	0.256377	10	9.19459	0.393249	-1	HSP90.PARP1	ch1	train
SW780	PARP1	HSP90	3	0.3	1	0	100	0.133412	10	47.184	13.0396	1	HSP90.PARP1	ch1	train
T-24	PARP1	HSP90	3	0.3	3	10	21.8002	0.0980115	10	9.09867	7.53797	1	HSP90.PARP1	ch1	train
VM-CUB-1	PARP1	HSP90	3	0.3	3	0.31691	74.5549	0.0883133	3.1106	17.3952	-20.9476	1	HSP90.PARP1	ch1	train
647-V	IAP	ATR_4	0.003	3	0.00080908	2.13722	11.9717	3	10	72.8004	32.4381	1	ATR_4.IAP	ch1	train
BFTC-905	IAP	ATR_4	3	3	0.0003	0.417185	8.00341	1.10269	10	18.7963	0.143041	1	ATR_4.IAP	ch1	train
Calu-3	IAP	ATR_4	1	3	1	0	100	3	10	33.6008	-65.9394	-1	ATR_4.IAP	ch1	train
DMS-114	IAP	ATR_4	3	3	3	0.668473	41.3258	0.775992	2.51091	45.46	27.1427	1	ATR_4.IAP	ch1	train
HT-1197	IAP	ATR_4	3	3	3	2.66193	3.20297	3	10	33.4005	21.2683	1	ATR_4.IAP	ch1	train
HT-1376	IAP	ATR_4	3	3	0.0134386	0.260475	0	0.998574	10	30.4985	4.55246	-1	ATR_4.IAP	ch1	train
KU-19-19	IAP	ATR_4	3	3	1	0	100	3	10	0.402798	-69.1333	-1	ATR_4.IAP	ch1	train
NCI-H1563	IAP	ATR_4	1	3	0.00894258	1.66889	20.8752	1.064	10	81.6994	-17.2795	1	ATR_4.IAP	ch1	train
NCI-H1793	IAP	ATR_4	3	3	3	0.496751	33.5965	1.27982	2.36224	51.7219	26.5312	1	ATR_4.IAP	ch1	train
NCI-H1975	IAP	ATR_4	3	3	3	0.197486	38.3328	1.74086	1.2987	60.0313	-22.6127	1	ATR_4.IAP	ch1	train
NCI-H226	IAP	ATR_4	3	3	0.0003	0.11291	0	0.999839	1.43193	29.4175	18.0249	1	ATR_4.IAP	ch1	train
NCI-H2291	IAP	ATR_4	3	3	3	1.37495	40.1657	1.11429	10	51.7976	2.85889	1	ATR_4.IAP	ch1	train
NCI-H358	IAP	ATR_4	3	3	0.000300027	6.75771	89.64	3	2.52442	47.2008	25.4532	1	ATR_4.IAP	ch1	train
NCI-H520	IAP	ATR_4	3	3	0.00476335	0.248854	87.3038	1.64598	1.50528	55.3415	-5.01312	1	ATR_4.IAP	ch1	train
NCI-H522	IAP	ATR_4	0.3	3	0.00693165	0.293182	2.4787	0.979009	10	63.0995	-1.66672	1	ATR_4.IAP	ch1	train
NCI-H838	IAP	ATR_4	1	3	0.00396295	0.54982	13.9141	0.757097	1.34337	0	2.04199	1	ATR_4.IAP	ch1	train
T-24	IAP	ATR_4	1	3	1	0	100	1.05563	10	10.2973	37.8044	-1	ATR_4.IAP	ch1	train
UM-UC-3	IAP	ATR_4	0.03	3	0.00189671	1.64613	71.3486	1.01927	10	56.8991	30.9324	1	ATR_4.IAP	ch1	train
VM-CUB-1	IAP	ATR_4	0.03	3	0.00459034	3.97374	88.4811	0.0003	0.1	89.5521	-22.5867	1	ATR_4.IAP	ch1	train
BT-474	IAP	BCL2L1	3	3	3	10	24.8005	0.595864	4.09895	85.0201	121.939	-1	BCL2L1.IAP	ch1	train
Calu-3	IAP	BCL2L1	1	3	1	0	100	1	0	100	57.9075	-1	BCL2L1.IAP	ch1	train
Calu-6	IAP	BCL2L1	1	3	0.0001	0.1	49.4262	0.0170691	1.54307	69.5005	62.0219	1	BCL2L1.IAP	ch1	train
HCC1395	IAP	BCL2L1	3	3	0.116644	10	33.7319	1	0	100	12.0189	1	BCL2L1.IAP	ch1	train
HCC1419	IAP	BCL2L1	3	3	3	0.119659	29.2635	0.0577476	1.18351	73.3831	62.4256	1	BCL2L1.IAP	ch1	train
MDA-MB-361	IAP	BCL2L1	3	3	0.0003	0.1	74.9856	0.0774177	2.90051	68.8617	51.3085	1	BCL2L1.IAP	ch1	train
MDA-MB-453	IAP	BCL2L1	3	3	3	0.140237	27.3518	3	0.347703	68.0787	17.2872	1	BCL2L1.IAP	ch1	train
NCI-H1299	IAP	BCL2L1	1	3	0.0719514	1.16448	34.9368	1	0	100	43.4476	1	BCL2L1.IAP	ch1	train
NCI-H1437	IAP	BCL2L1	1	3	1	0.419677	34.0754	3	0.268782	64.5718	58.5201	1	BCL2L1.IAP	ch1	train
NCI-H1563	IAP	BCL2L1	1	3	0.0106058	1.04357	19.1634	0.0493092	1.86356	86.5512	29.4293	1	BCL2L1.IAP	ch1	train
NCI-H1703	IAP	BCL2L1	0.01	3	0.000481144	1.81915	19.4926	0.0003	0.1	89.1799	25.7295	1	BCL2L1.IAP	ch1	train
NCI-H1793	IAP	BCL2L1	3	3	3	0.436163	48.5489	3	0.408417	9.02484	52.0714	1	BCL2L1.IAP	ch1	train
NCI-H1975	IAP	BCL2L1	3	3	3	0.246128	48.2421	1.00557	0.757335	60.3368	27.4147	1	BCL2L1.IAP	ch1	train
NCI-H2085	IAP	BCL2L1	3	3	0.895484	0.310145	0	0.180155	1.59431	75.2105	31.9036	1	BCL2L1.IAP	ch1	train
NCI-H2291	IAP	BCL2L1	3	3	1.16703	10	80.0984	0.0942501	10	30.2663	93.2684	1	BCL2L1.IAP	ch1	train
NCI-H23	IAP	BCL2L1	1	3	0.219145	0.146453	0	0.0268927	10	80.775	48.4731	1	BCL2L1.IAP	ch1	train
NCI-H3122	IAP	BCL2L1	0.3	3	0.3	0.227464	71.0485	0.0420193	1.64384	77.055	48.7578	1	BCL2L1.IAP	ch1	train
NCI-H358	IAP	BCL2L1	3	3	0.0214232	1.40391	83.6333	0.192452	4.4107	87.4099	5.63274	1	BCL2L1.IAP	ch1	train
NCI-H520	IAP	BCL2L1	3	3	0.0003	0.1	89.2172	1	0	100	-26.5247	1	BCL2L1.IAP	ch1	train
NCI-H838	IAP	BCL2L1	1	3	0.00593946	0.584055	17.6268	3	0.700368	84.4859	66.4736	1	BCL2L1.IAP	ch1	train
T47D	IAP	BCL2L1	3	3	0.0003	0.1	69.5421	0.133285	0.1	69.9345	37.3667	1	BCL2L1.IAP	ch1	train
647-V	IAP	BCL2_BCL2L1	0.003	3	0.000605369	1.55317	3.92557	2.43327	0.717803	29.9502	44.1032	1	BCL2_BCL2L1.IAP	ch1	train
HT-1197	IAP	BCL2_BCL2L1	3	3	3	1.11826	9.9207	0.0003	0.1	78.851	76.2917	1	BCL2_BCL2L1.IAP	ch1	train
HT-1376	IAP	BCL2_BCL2L1	3	3	0.0143682	0.183028	0	3	0.812073	20.7603	34.4516	1	BCL2_BCL2L1.IAP	ch1	train
J82	IAP	BCL2_BCL2L1	3	3	0.00684996	1.01182	25.8153	1.02798	10	80.2995	-21.1172	1	BCL2_BCL2L1.IAP	ch1	train
KU-19-19	IAP	BCL2_BCL2L1	3	3	1	0	100	3	1.25146	44.6863	-119.364	-1	BCL2_BCL2L1.IAP	ch1	train
TCCSUP	IAP	BCL2_BCL2L1	0.03	3	0.00855453	0.272854	47.6234	3	10	85.0003	-42.7736	1	BCL2_BCL2L1.IAP	ch1	train
C32	IAP	CHEK1	1	1	0.00164506	2.1373	11.3746	0.600844	2.91259	0	-1.49849	1	CHEK1.IAP	ch1	train
COLO-205	IAP	CHEK1	1	1	1	0.205926	41.5265	0.308373	1.31299	0	-27.5942	1	CHEK1.IAP	ch1	train
HCT-116	IAP	CHEK1	0.1	1	1	0	100	0.919199	10	0	14.5152	-1	CHEK1.IAP	ch1	train
HT-29	IAP	CHEK1	1	1	1	10	94.4003	0.183519	4.05867	5.70495	-9.15378	1	CHEK1.IAP	ch1	train
NCI-H747	IAP	CHEK1	1	1	0.337433	0.368972	0	0.962264	10	0	-82.2863	-1	CHEK1.IAP	ch1	train
SW948	IAP	CHEK1	1	1	0.316797	10	84.1998	0.402907	2.90627	0	3.34328	-1	CHEK1.IAP	ch1	train
Calu-3	IAP	Doxorubicin	1	0.01	1	0	100	0.00313855	10	56.2996	-32.9821	-1	Doxorubicin.IAP	ch1	train
Calu-6	IAP	Doxorubicin	1	0.3	0.0001	0.1	36.7496	0.0419087	1.7037	23.6693	42.5856	1	Doxorubicin.IAP	ch1	train
NCI-H1437	IAP	Doxorubicin	1	0.3	1	0.148644	26.4505	0.0296298	2.21334	6.84071	32.1986	1	Doxorubicin.IAP	ch1	train
NCI-H1563	IAP	Doxorubicin	1	0.03	0.00840749	0.947476	17.937	0.00992445	10	41.999	7.54065	1	Doxorubicin.IAP	ch1	train
NCI-H1703	IAP	Doxorubicin	0.01	0.1	0.000440141	1.93008	20.9081	0.0217458	2.15117	13.605	3.49541	1	Doxorubicin.IAP	ch1	train
NCI-H1793	IAP	Doxorubicin	3	0.1	3	0.503257	31.7538	0.0542946	2.18836	9.46181	38.5941	1	Doxorubicin.IAP	ch1	train
NCI-H2170	IAP	Doxorubicin	3	0.1	0.0520649	0.80875	75.2548	0.1	0.73447	11.6819	18.7016	1	Doxorubicin.IAP	ch1	train
NCI-H226	IAP	Doxorubicin	3	0.03	0.0003	0.1	5.72549	0.00795027	1.13559	1.09259	21.9482	1	Doxorubicin.IAP	ch1	train
NCI-H3122	IAP	Doxorubicin	0.3	0.1	0.00366284	1.95639	73.113	0.0146467	2.08268	7.10327	19.6624	1	Doxorubicin.IAP	ch1	train
NCI-H358	IAP	Doxorubicin	3	0.1	0.0003	0.1	75.118	0.0206191	2.05799	20.6908	16.5926	1	Doxorubicin.IAP	ch1	train
NCI-H522	IAP	Doxorubicin	0.3	0.1	0.000602675	0.394654	26.3894	0.0207589	2.16813	8.32714	42.2311	1	Doxorubicin.IAP	ch1	train
NCI-H838	IAP	Doxorubicin	1	0.1	0.00562594	0.726477	18.858	0.0206364	2.89058	6.71589	8.5456	1	Doxorubicin.IAP	ch1	train
C32	IGFR_3	IAP	10	1	10	1.81332	28.5226	0.000689373	1.29841	8.09378	-7.39954	1	IAP.IGFR_3	ch1	train
COLO-205	IGFR_3	IAP	10	1	0.572456	1.74276	27.3172	1	10	49.2001	4.85805	1	IAP.IGFR_3	ch1	train
HCT-116	IGFR_3	IAP	10	0.1	1	0	100	1	0	100	-61.7259	-1	IAP.IGFR_3	ch1	train
SW48	IGFR_3	IAP	10	1	0.319964	1.41056	33.8381	0.0001	0.1	92.8059	-38.6174	1	IAP.IGFR_3	ch1	train
SW620	IGFR_3	IAP	3	1	1	0	100	1	0	100	-5.99769	1	IAP.IGFR_3	ch1	train
SW837	IGFR_3	IAP	10	1	4.63554	0.59294	57.5241	0.0613216	1.39327	83.7433	16.6051	1	IAP.IGFR_3	ch1	train
COLO-205	IGFR_4	IAP	10	1	0.213376	1.0383	4.76906	1	0.525328	46.125	11.2553	1	IAP.IGFR_4	ch1	train
HCT-116	IGFR_4	IAP	10	0.1	10	10	4.60397	0.00248018	10	88.3988	-317.647	-1	IAP.IGFR_4	ch1	train
HT-29	IGFR_4	IAP	10	1	0.042611	0.44095	0	1	10	93.8001	-20.7405	1	IAP.IGFR_4	ch1	train
SW620	IGFR_4	IAP	3	1	0.943745	10	85.7998	1	0	100	-1.77355	1	IAP.IGFR_4	ch1	train
SW837	IGFR_4	IAP	10	1	0.949774	0.672925	0	1	0.805084	32.9098	46.1725	1	IAP.IGFR_4	ch1	train
SW948	IGFR_4	IAP	10	1	0.421382	0.721136	0.146124	0.194424	2.92791	70.5633	31.8663	1	IAP.IGFR_4	ch1	train
HCT-116	JAK	IAP	3	0.1	2.91561	10	0	1	0	100	-94.1444	-1	IAP.JAK	ch1	train
HT-29	JAK	IAP	3	1	2.79238	10	0	1	0	100	-4.91609	1	IAP.JAK	ch1	train
LS-513	JAK	IAP	3	1	1.35101	10	14.9708	1	0.85381	83.2142	-0.668572	1	IAP.JAK	ch1	train
RKO	JAK	IAP	3	1	2.91425	10	0	0.0177317	1.45247	83.2186	-1.02376	1	IAP.JAK	ch1	train
SW620	JAK	IAP	1	1	0.0176647	10	92.2525	1	0	100	-4.53358	1	IAP.JAK	ch1	train
SW948	JAK	IAP	3	1	1.15518	10	16.294	0.118496	10	83.1995	-0.545209	1	IAP.JAK	ch1	train
COLO-205	Oxaliplatin	IAP	10	1	0.284067	1.05237	0	0.0289871	0.952206	76.0065	28.541	1	IAP.Oxaliplatin	ch1	train
HCT-116	Oxaliplatin	IAP	10	0.1	8.58288	10	0	0.00595229	1.55752	92.9609	-154.765	-1	IAP.Oxaliplatin	ch1	train
HT-29	Oxaliplatin	IAP	10	1	2.67329	1.33189	0	0.332443	2.88253	81.8781	11.1245	1	IAP.Oxaliplatin	ch1	train
NCI-H747	Oxaliplatin	IAP	10	1	1.46814	1.08575	12.3694	0.16904	0.332825	20.6834	55.2422	1	IAP.Oxaliplatin	ch1	train
RKO	Oxaliplatin	IAP	3	1	1.20293	10	8.19014	0.0179612	1.19527	84.1113	60.5588	1	IAP.Oxaliplatin	ch1	train
SW48	Oxaliplatin	IAP	3	1	0.194493	0.985286	0.469058	0.0001	0.1	86.5792	27.2476	1	IAP.Oxaliplatin	ch1	train
BFTC-905	PARP1	IAP	3	3	3	1.42539	46.178	0.0003	0.267009	0	11.3704	1	IAP.PARP1	ch1	train
COLO-205	PARP1	IAP	10	1	2.62346	1.14432	0	1	0.792057	37.273	14.8161	1	IAP.PARP1	ch1	train
HCT-116	PARP1	IAP	10	0.1	0.113971	10	0	1e-05	1.3686	12.9596	1198.91	-1	IAP.PARP1	ch1	train
HT-1376	PARP1	IAP	3	3	0.0467161	1.37575	77.9319	0.00259605	0.177728	0	3.64694	1	IAP.PARP1	ch1	train
KU-19-19	PARP1	IAP	3	3	1	0	100	1	0	100	-93.8253	-1	IAP.PARP1	ch1	train
LS-513	PARP1	IAP	10	1	5.48273	1.72633	43.1357	0.328282	10	90.9999	-2.96803	1	IAP.PARP1	ch1	train
NCI-H747	PARP1	IAP	10	1	1.70492	0.594113	28.7912	0.799162	0.233768	0	20.6335	1	IAP.PARP1	ch1	train
RKO	PARP1	IAP	10	1	4.12389	10	42.2918	0.00993124	1.01675	83.4092	68.7268	1	IAP.PARP1	ch1	train
SW48	PARP1	IAP	10	1	6.99303	1.30174	0	0.00160259	0.433795	88.2679	-15.4961	1	IAP.PARP1	ch1	train
SW620	PARP1	IAP	3	1	0.053954	10	92.7221	1	0	100	-10.4596	1	IAP.PARP1	ch1	train
T-24	PARP1	IAP	3	1	3	10	20.6005	1	10	81.6001	53.8554	-1	IAP.PARP1	ch1	train
TCCSUP	PARP1	IAP	3	0.03	3	0.960874	37.6832	0.03	0.173312	42.3168	65.0391	1	IAP.PARP1	ch1	train
VM-CUB-1	PARP1	IAP	3	0.03	0.152387	10	86.0218	0.00454642	2.54003	79.9738	-7.19606	-3	IAP.PARP1	ch1	train
Calu-3	PIK3C	IAP	3	1	3	10	56.6003	1	0	100	-44.0051	-1	IAP.PIK3C	ch1	train
COLO-205	PIK3C	IAP	10	1	0.936699	1.33773	8.66736	0.0310226	10	72.9	27.1958	1	IAP.PIK3C	ch1	train
DMS-114	PIK3C	IAP	3	3	1.12905	0.894676	0	3	0.516386	29.6496	-9.14114	1	IAP.PIK3C	ch1	train
HCC1187	PIK3C	IAP	3	3	3	10	92.0013	2.99527	10	92.6594	-37.3129	1	IAP.PIK3C	ch1	train
HCT-116	PIK3C	IAP	3	0.1	1	0	100	1	0	100	-163.089	-1	IAP.PIK3C	ch1	train
HT-29	PIK3C	IAP	10	1	0.256178	0.870674	1.45855	1	10	78.2001	2.62155	1	IAP.PIK3C	ch1	train
NCI-H1563	PIK3C	IAP	3	0.01	1.59793	0.780365	0	8.52e-05	1.47995	4.41618	12.2015	1	IAP.PIK3C	ch1	train
NCI-H1793	PIK3C	IAP	3	3	0.653751	0.923425	1.80183	3	0.423406	41.7203	26.4461	1	IAP.PIK3C	ch1	train
NCI-H2085	PIK3C	IAP	3	3	0.428344	2.15741	21.5352	0.823644	0.271932	0	27.6416	1	IAP.PIK3C	ch1	train
NCI-H2170	PIK3C	IAP	3	3	0.29005	1.04808	36.2642	3	0.209824	61.2595	16.6811	1	IAP.PIK3C	ch1	train
NCI-H2291	PIK3C	IAP	3	3	0.349202	1.34756	43.5545	3	10	47.2001	-10.9341	1	IAP.PIK3C	ch1	train
NCI-H3122	PIK3C	IAP	1	0.3	0.331228	10	60.4993	0.3	0.424436	55.3088	-18.6858	1	IAP.PIK3C	ch1	train
NCI-H358	PIK3C	IAP	3	3	0.616999	1.17058	63.264	0.0003	0.1	82.5654	5.12031	1	IAP.PIK3C	ch1	train
NCI-H520	PIK3C	IAP	1	3	0.234329	3.26571	39.9794	1	0	100	21.1074	1	IAP.PIK3C	ch1	train
NCI-H838	PIK3C	IAP	3	1	0.805203	0.910303	0	0.00565056	0.778365	19.3471	29.866	1	IAP.PIK3C	ch1	train
SW48	PIK3C	IAP	10	1	0.12809	1.04136	11.3027	0.0001	0.1	82.2829	-22.1068	1	IAP.PIK3C	ch1	train
SW837	PIK3C	IAP	10	1	0.629975	1.08644	46.5117	0.213341	1.28689	57.8308	42.6676	1	IAP.PIK3C	ch1	train
SW948	PIK3C	IAP	10	1	0.435275	1.67347	5.35029	0.0607618	10	81.0606	11.5224	1	IAP.PIK3C	ch1	train
A549	PIK3CA_3	IAP	3	3	0.146313	2.36127	80.6663	0.0146025	0.812595	87.5253	9.75513	1	IAP.PIK3CA_3	ch1	train
Calu-3	PIK3CA_3	IAP	3	1	1	0	100	1	0	100	-74.0776	-1	IAP.PIK3CA_3	ch1	train
NCI-H1299	PIK3CA_3	IAP	3	1	1.17113	10	60.1967	0.0610411	0.830996	30.3455	59.5263	1	IAP.PIK3CA_3	ch1	train
NCI-H1703	PIK3CA_3	IAP	3	0.01	1.15128	0.795025	0	0.000528646	2.05018	19.9804	12.8942	1	IAP.PIK3CA_3	ch1	train
NCI-H1793	PIK3CA_3	IAP	3	3	1.4422	2.43133	64.2447	3	0.479454	39.3914	48.2398	1	IAP.PIK3CA_3	ch1	train
NCI-H1975	PIK3CA_3	IAP	3	3	3	0.770716	7.91594	0.279866	0.240349	29.4801	30.2023	1	IAP.PIK3CA_3	ch1	train
NCI-H2170	PIK3CA_3	IAP	3	3	1.12729	1.07908	40.9062	3	0.414544	50.4626	11.4357	1	IAP.PIK3CA_3	ch1	train
NCI-H226	PIK3CA_3	IAP	3	3	3	0.477202	7.20735	0.0003	0.148999	15.8853	24.7168	1	IAP.PIK3CA_3	ch1	train
NCI-H2291	PIK3CA_3	IAP	3	3	0.995699	10	72.1995	0.969016	10	76.2996	11.2301	1	IAP.PIK3CA_3	ch1	train
NCI-H23	PIK3CA_3	IAP	3	1	3	0.785243	20.7674	0.00678897	1.46368	46.1667	29.2097	1	IAP.PIK3CA_3	ch1	train
NCI-H520	PIK3CA_3	IAP	3	3	0.952379	10	83.6998	1	0	100	12.9174	1	IAP.PIK3CA_3	ch1	train
SW900	PIK3CA_3	IAP	3	3	3	0.541249	35.4288	0.456069	0.193818	0	36.1949	1	IAP.PIK3CA_3	ch1	train
A549	PIK3CB	IAP	3	3	1	0	100	3	0.208747	61.4746	7.52678	1	IAP.PIK3CB	ch1	train
Calu-3	PIK3CB	IAP	3	1	0.0003	0.1	92.994	1	0	100	-119.405	-1	IAP.PIK3CB	ch1	train
DMS-114	PIK3CB	IAP	3	3	3	0.323061	68.008	3	0.666796	27.2368	0.785399	1	IAP.PIK3CB	ch1	train
HCT-116	PIK3CB	IAP	10	0.1	1	0	100	0.00170895	10	93.1496	-88.1251	-1	IAP.PIK3CB	ch1	train
HT-29	PIK3CB	IAP	10	1	1	0	100	1	10	80.4002	-30.984	1	IAP.PIK3CB	ch1	train
LS-513	PIK3CB	IAP	10	1	10	10	43.6002	0.300245	2.81297	87.5006	-8.84613	1	IAP.PIK3CB	ch1	train
NCI-H1299	PIK3CB	IAP	3	1	1.08104	1.62018	77.5001	0.0638526	1.16488	32.0788	37.8717	1	IAP.PIK3CB	ch1	train
NCI-H1563	PIK3CB	IAP	3	1	3	0.278749	0.0547495	0.0101513	1.10752	15.9602	43.2008	1	IAP.PIK3CB	ch1	train
NCI-H1703	PIK3CB	IAP	3	0.01	1.59901	0.572313	0	0.000497233	1.98264	18.3168	6.62851	1	IAP.PIK3CB	ch1	train
NCI-H2085	PIK3CB	IAP	0.03	3	0.00419097	1.04644	53.0552	0.598226	0.425238	12.3945	27.3105	1	IAP.PIK3CB	ch1	train
NCI-H2170	PIK3CB	IAP	3	3	3	0.332729	64.6281	3	0.480559	47.6016	10.5616	1	IAP.PIK3CB	ch1	train
NCI-H226	PIK3CB	IAP	3	3	3	0.869075	36.9002	0.0003	0.1	12.9222	35.5784	1	IAP.PIK3CB	ch1	train
NCI-H2291	PIK3CB	IAP	3	3	3	0.382639	63.6451	3	10	52.8	6.38578	1	IAP.PIK3CB	ch1	train
NCI-H522	PIK3CB	IAP	3	0.3	3	1.34734	21.3255	0.0135579	0.299819	0	29.0038	1	IAP.PIK3CB	ch1	train
RKO	PIK3CB	IAP	10	1	10	10	40.2	0.0268814	10	93.4665	8.75349	1	IAP.PIK3CB	ch1	train
SW620	PIK3CB	IAP	10	1	0.00100229	0.1	94.0365	1	0	100	-10.2294	1	IAP.PIK3CB	ch1	train
SW837	PIK3CB	IAP	10	1	1.13281	0.657427	84.1787	0.204232	2.1993	73.0002	5.73725	1	IAP.PIK3CB	ch1	train
SW948	PIK3CB	IAP	10	1	2.01295	10	91.4291	0.832457	1.29297	39.6322	-13.001	-1	IAP.PIK3CB	ch1	train
COLO-205	PTK2	IAP	3	1	0.505807	1.93367	0	1	0.469585	51.4709	48.5853	1	IAP.PTK2	ch1	train
HCT-116	PTK2	IAP	3	0.1	0.0329703	10	0	1.01e-05	7.2221	0	6737.18	-1	IAP.PTK2	ch1	train
HT-29	PTK2	IAP	10	1	0.454888	1.79722	4.11247	1	10	94.8	57.6948	1	IAP.PTK2	ch1	train
NCI-H747	PTK2	IAP	3	1	0.396067	1.56439	21.303	0.00622049	0.39839	48.4455	49.0374	1	IAP.PTK2	ch1	train
RKO	PTK2	IAP	3	1	0.554513	2.92636	4.07459	0.0123737	0.751274	81.2643	50.7199	1	IAP.PTK2	ch1	train
SW48	PTK2	IAP	1	1	0.288218	1.55442	6.23671	0.00658271	1.01751	87.8993	0.974521	1	IAP.PTK2	ch1	train
C32	SN38	IAP	0.03	1	0.00210988	3.32339	2.31499	0.000112995	7.97882	10.44	20.4823	1	IAP.SN38	ch1	train
HCT-116	SN38	IAP	0.03	0.1	0.00777815	10	14.2878	0.00435357	0.855082	91.2641	-44.4049	-1	IAP.SN38	ch1	train
RKO	SN38	IAP	0.03	1	0.0024039	10	3.84683	0.0546848	4.96231	90.8534	48.0444	1	IAP.SN38	ch1	train
SW48	SN38	IAP	0.03	1	0.00180178	1.13097	0	0.0001	0.1	79.4205	6.20227	1	IAP.SN38	ch1	train
SW837	SN38	IAP	0.03	1	0.00205743	1.65824	15.7478	0.175301	2.06447	81.2904	48.2203	1	IAP.SN38	ch1	train
SW948	SN38	IAP	0.03	1	0.00296062	10	2.24972	0.334384	10	70.6995	31.4461	1	IAP.SN38	ch1	train
HT-1197	TNF	IAP	0.1	3	0.00114049	0.891332	50.6797	3	1.58075	1.67286	15.6484	1	IAP.TNF	ch1	train
HT-1376	TNF	IAP	0.1	3	0.00175243	0.1	37.7543	0.00267813	0.191588	0	4.55023	1	IAP.TNF	ch1	train
KATOIII	TNF	IAP	0.1	3	1.23e-05	0.1	50.8436	0.0138768	0.981331	53.9277	134.181	1	IAP.TNF	ch1	train
KMS-11	TNF	IAP	0.1	3	0.1	1.73758	67.9176	1	0	100	0.765687	1	IAP.TNF	ch1	train
KU-19-19	TNF	IAP	0.1	3	0.00284485	9.00396	94.1668	1	0	100	-89.1217	-1	IAP.TNF	ch1	train
MCF7	TNF	IAP	0.1	3	0.000811159	3.30127	13.3847	2.75237	10	0	14.7824	-1	IAP.TNF	ch1	train
NCI-H520	TNF	IAP	0.1	3	1	0	100	1	0	100	81.7472	-1	IAP.TNF	ch1	train
NCI-SNU-16	TNF	IAP	0.1	3	0.00464375	0.767583	53.5259	3	1.72104	6.16116	237.376	1	IAP.TNF	ch1	train
SW780	TNF	IAP	0.1	3	0.00291455	10	40.5332	0.0224296	0.11947	0	164.874	-2	IAP.TNF	ch1	train
SW780	TNF	IAP	0.03	0.03	0.03	0.207672	18.5109	0.00177196	0.768588	48.3591	25.0708	1	IAP.TNF	ch1	train
T-24	TNF	IAP	0.03	1	0.0103469	10	92.2998	0.616968	0.747726	66.829	116.467	1	IAP.TNF	ch1	train
TCCSUP	TNF	IAP	0.03	0.03	3e-06	0.1	88.9578	0.000806127	0.459325	65.5055	49.0817	1	IAP.TNF	ch1	train
UM-UC-3	TNF	IAP	0.03	0.03	0.03	0.138861	42.6916	0.00244333	1.50352	65.2381	128.072	-3	IAP.TNF	ch1	train
Calu-3	TOP2_2	IAP	0.1	1	0.0297213	10	50.6996	1	0	100	-52.6998	-1	IAP.TOP2_2	ch1	train
Calu-6	TOP2_2	IAP	3	1	0.614579	1.71181	13.1763	0.0929392	0.1	31.3913	48.7759	1	IAP.TOP2_2	ch1	train
NCI-H1437	TOP2_2	IAP	3	1	0.507669	1.18038	1.75051	1	0.327638	26.1879	43.3266	1	IAP.TOP2_2	ch1	train
NCI-H1563	TOP2_2	IAP	0.3	1	0.3	10	3.40015	0.0104969	3.26883	24.3751	2.65689	1	IAP.TOP2_2	ch1	train
NCI-H1703	TOP2_2	IAP	1	0.01	0.326679	1.80826	6.34554	0.000490484	2.34544	20.2016	6.33987	1	IAP.TOP2_2	ch1	train
NCI-H2085	TOP2_2	IAP	3	3	1.14619	0.709879	0	0.873266	0.278107	0	23.8799	1	IAP.TOP2_2	ch1	train
NCI-H2170	TOP2_2	IAP	3	3	1.31965	1.01214	0	3	0.326616	49.7596	24.08	1	IAP.TOP2_2	ch1	train
NCI-H226	TOP2_2	IAP	1	3	0.142063	1.05487	1.45646	0.0003	0.1	11.4896	35.0935	1	IAP.TOP2_2	ch1	train
NCI-H2291	TOP2_2	IAP	3	3	1.25317	0.790159	0	0.321065	10	89.8999	9.96198	1	IAP.TOP2_2	ch1	train
NCI-H23	TOP2_2	IAP	1	1	0.114594	1.39795	9.4781	0.00176209	0.378432	45.5358	34.7733	1	IAP.TOP2_2	ch1	train
NCI-H358	TOP2_2	IAP	1	3	0.182675	1.39629	27.9114	0.0003	0.1	67.7016	15.8493	1	IAP.TOP2_2	ch1	train
NCI-H838	TOP2_2	IAP	1	1	0.304688	1.83716	0	0.00562715	0.599092	15.4191	15.9895	1	IAP.TOP2_2	ch1	train
Calu-3	Topotecan	IAP	0.1	1	0.0295011	10	49.7997	1	0	100	-22.2064	-1	IAP.Topotecan	ch1	train
Calu-6	Topotecan	IAP	0.1	1	0.034594	1.64112	21.6205	0.0001	0.1	37.1692	46.4981	1	IAP.Topotecan	ch1	train
DMS-114	Topotecan	IAP	0.1	3	0.0379459	1.74337	0	3	0.366964	42.7103	7.78622	1	IAP.Topotecan	ch1	train
NCI-H1793	Topotecan	IAP	0.3	3	0.201202	2.09853	0	3	0.422503	35.5329	43.7452	1	IAP.Topotecan	ch1	train
NCI-H2170	Topotecan	IAP	0.1	3	0.0544224	0.884449	0	0.0490529	0.1	63.8151	16.0289	1	IAP.Topotecan	ch1	train
NCI-H2291	Topotecan	IAP	0.3	3	0.0742826	1.09652	41.0623	2.09927	1.18085	74.239	7.96808	1	IAP.Topotecan	ch1	train
NCI-H23	Topotecan	IAP	0.1	1	0.1	0.698787	23.1196	0.0653796	0.135972	0	14.1038	1	IAP.Topotecan	ch1	train
NCI-H3122	Topotecan	IAP	0.1	0.3	0.0183249	1.42867	0	0.00310505	2.23699	75.9149	17.0055	1	IAP.Topotecan	ch1	train
NCI-H358	Topotecan	IAP	0.1	3	0.0405934	0.879041	0	0.0003	0.1	73.7918	32.7807	1	IAP.Topotecan	ch1	train
NCI-H520	Topotecan	IAP	0.03	3	0.0114533	2.73002	43.3934	1	0	100	17.9823	1	IAP.Topotecan	ch1	train
NCI-H522	Topotecan	IAP	0.01	0.3	0.01	0.436385	21.8636	0.00301307	0.217917	0	37.8646	1	IAP.Topotecan	ch1	train
NCI-H838	Topotecan	IAP	0.3	1	0.0829869	1.77888	0	0.00422376	0.499457	16.3493	36.2923	1	IAP.Topotecan	ch1	train
Calu-3	Vinorelbine	IAP	0.03	1	1	0	100	1	0	100	-90.0857	-1	IAP.Vinorelbine	ch1	train
NCI-H1563	Vinorelbine	IAP	0.03	1	0.03	1.82137	31.7662	0.0103547	0.960285	16.1846	4.97032	1	IAP.Vinorelbine	ch1	train
NCI-H1703	Vinorelbine	IAP	0.03	0.01	0.0173797	2.84813	0	0.000545184	1.81387	18.4687	8.70708	1	IAP.Vinorelbine	ch1	train
NCI-H1975	Vinorelbine	IAP	0.03	3	0.0270763	3.22211	0	3	0.216873	44.3951	0.240729	1	IAP.Vinorelbine	ch1	train
NCI-H2170	Vinorelbine	IAP	0.03	3	0.0104812	2.40175	43.0735	3	0.267287	61.1131	35.4382	1	IAP.Vinorelbine	ch1	train
NCI-H2228	Vinorelbine	IAP	0.1	0.3	0.0358792	2.66738	31.9578	0.0144438	0.844313	29.4751	31.6159	1	IAP.Vinorelbine	ch1	train
NCI-H226	Vinorelbine	IAP	0.03	3	0.00895687	1.47116	6.48864	0.0003	0.1	0.371516	35.226	1	IAP.Vinorelbine	ch1	train
NCI-H2291	Vinorelbine	IAP	1	3	0.0227028	1.84324	44.5383	3	0.960842	58.9244	13.4588	1	IAP.Vinorelbine	ch1	train
NCI-H23	Vinorelbine	IAP	0.1	1	0.024527	2.39975	9.72077	0.00694128	0.861031	45.6668	25.3801	1	IAP.Vinorelbine	ch1	train
NCI-H3122	Vinorelbine	IAP	0.1	0.3	0.0252159	10	7.69367	1	0	100	20.1947	1	IAP.Vinorelbine	ch1	train
NCI-H520	Vinorelbine	IAP	0.01	3	0.01	1.03435	56.8742	0.000304176	7.63487	92.14	8.01483	1	IAP.Vinorelbine	ch1	train
SW900	Vinorelbine	IAP	0.1	3	0.0196451	2.97231	32.8622	2.07871	0.160256	0	50.3246	1	IAP.Vinorelbine	ch1	train
HCT-116	MTOR	JAK	0.3	3	1	0	100	2.89883	10	0	-165.196	-1	JAK.MTOR	ch1	train
RKO	MTOR	JAK	0.3	3	0.0963438	10	36.9993	1.45796	10	51.1641	-16.4935	1	JAK.MTOR	ch1	train
SW48	MTOR	JAK	0.3	3	0.0658966	0.658581	0	0.604255	1.69835	0	-18.8731	1	JAK.MTOR	ch1	train
SW620	MTOR	JAK	0.3	1	0.104203	10	72.8993	1	2.33184	64.2592	-4.73583	1	JAK.MTOR	ch1	train
SW837	MTOR	JAK	0.3	3	0.3	0.991981	1.73082	1.96315	1.61443	11.9295	-17.8563	1	JAK.MTOR	ch1	train
SW948	MTOR	JAK	0.3	3	0.104099	1.95192	5.69676	1.05961	10	12.2973	-31.0763	1	JAK.MTOR	ch1	train
BFTC-905	MAP2K_1	ATR_4	3	3	1.21803	1.36338	12.2796	1.03334	10	15.698	-25.5069	1	ATR_4.MAP2K_1	ch1	train
HT-1197	MAP2K_1	ATR_4	1	3	0.296992	2.93008	64.3123	1.17869	10	64.7969	-0.58172	1	ATR_4.MAP2K_1	ch1	train
KU-19-19	MAP2K_1	ATR_4	3	3	0.996631	10	34.8989	2.97611	10	0	-67.0073	-1	ATR_4.MAP2K_1	ch1	train
UM-UC-3	MAP2K_1	ATR_4	3	3	0.233863	3.52703	56.3595	0.887167	2.53876	51.382	-10.4396	1	ATR_4.MAP2K_1	ch1	train
647-V	MAP2K_1	BCL2_BCL2L1	1	3	0.325998	4.12346	83.136	1.12925	1.06532	46.5623	25.703	1	BCL2_BCL2L1.MAP2K_1	ch1	train
HT-1197	MAP2K_1	BCL2_BCL2L1	1	3	0.104695	10	74.95	0.0003	0.1	91.1318	1.75691	1	BCL2_BCL2L1.MAP2K_1	ch1	train
KU-19-19	MAP2K_1	BCL2_BCL2L1	3	3	0.955571	10	35.0992	3	1.31645	48.1833	-19.1857	-1	BCL2_BCL2L1.MAP2K_1	ch1	train
SW780	MAP2K_1	BCL2_BCL2L1	3	0.3	0.533369	0.474443	0	0.0157368	1.11004	21.6487	57.3265	1	BCL2_BCL2L1.MAP2K_1	ch1	train
T-24	MAP2K_1	BCL2_BCL2L1	3	0.3	0.784025	0.755239	0	0.3	0.955747	87.621	-11.0254	1	BCL2_BCL2L1.MAP2K_1	ch1	train
TCCSUP	MAP2K_1	BCL2_BCL2L1	3	3	1.89901	0.314778	19.622	3	0.337064	79.4322	-9.47286	1	BCL2_BCL2L1.MAP2K_1	ch1	train
UM-UC-3	MAP2K_1	BCL2_BCL2L1	3	3	0.212141	3.32898	58.0105	0.375647	0.854331	31.6871	-16.0868	1	BCL2_BCL2L1.MAP2K_1	ch1	train
A549	MAP2K_1	BRAF_M	3	3	3	0.650081	53.5808	1	0	100	-26.343	1	BRAF_M.MAP2K_1	ch1	train
Calu-3	MAP2K_1	BRAF_M	3	3	0.389176	10	89.8496	1	0	100	-13.9923	1	BRAF_M.MAP2K_1	ch1	train
Calu-6	MAP2K_1	BRAF_M	3	3	1.15872	10	51.1964	1	0	100	-76.9068	-1	BRAF_M.MAP2K_1	ch1	train
COLO-205	MAP2K_1	BRAF_M	1	3	0.0699632	2.11271	3.95807	0.22373	1.43662	2.37584	26.6341	1	BRAF_M.MAP2K_1	ch1	train
DMS-114	MAP2K_1	BRAF_M	3	3	3	0.628593	60.3875	1	0	100	-3.27167	1	BRAF_M.MAP2K_1	ch1	train
HCT-116	MAP2K_1	BRAF_M	3	3	0.284523	1.94341	13.8546	3	10	82.6007	-70.73	1	BRAF_M.MAP2K_1	ch1	train
HT-29	MAP2K_1	BRAF_M	3	3	0.147755	1.06205	20.7844	1.07407	10	64.6988	21.2746	1	BRAF_M.MAP2K_1	ch1	train
LS-513	MAP2K_1	BRAF_M	1	3	0.0888892	0.990733	0	1.25667	0.864769	66.5788	-42.5975	1	BRAF_M.MAP2K_1	ch1	train
NCI-H1703	MAP2K_1	BRAF_M	3	3	1	0	100	3	10	90.0004	21.7631	1	BRAF_M.MAP2K_1	ch1	train
NCI-H1975	MAP2K_1	BRAF_M	3	3	1.49142	1.05997	29.9873	1.34934	10	93.6979	-5.73842	1	BRAF_M.MAP2K_1	ch1	train
NCI-H2228	MAP2K_1	BRAF_M	3	3	3	0.385655	12.2052	0.0003	0.1	83.5854	1.51266	1	BRAF_M.MAP2K_1	ch1	train
NCI-H226	MAP2K_1	BRAF_M	3	3	1.51948	0.535555	0	0.0647556	0.963519	85.1251	46.083	1	BRAF_M.MAP2K_1	ch1	train
NCI-H2291	MAP2K_1	BRAF_M	3	3	0.975374	0.501465	0	3	0.299695	75.3937	-30.3953	1	BRAF_M.MAP2K_1	ch1	train
NCI-H358	MAP2K_1	BRAF_M	3	3	3	0.716909	27.704	3	0.562817	26.0936	-54.3132	1	BRAF_M.MAP2K_1	ch1	train
SW48	MAP2K_1	BRAF_M	0.1	3	0.0204062	1.27352	48.2149	1	0	100	-38.4202	-1	BRAF_M.MAP2K_1	ch1	train
SW620	MAP2K_1	BRAF_M	3	3	0.101064	0.417214	0	1	0	100	-117.909	-1	BRAF_M.MAP2K_1	ch1	train
SW837	MAP2K_1	BRAF_M	3	3	0.929822	1.93974	20.1051	2.19183	0.819509	9.11647	29.6675	1	BRAF_M.MAP2K_1	ch1	train
SW948	MAP2K_1	BRAF_M	0.1	3	0.0364696	1.13816	37.6307	0.661012	10	86.8509	-98.438	-1	BRAF_M.MAP2K_1	ch1	train
A549	MAP2K_1	BRAF_M2	3	3	2.6287	0.848104	45.0989	3	10	74.6003	112.307	1	BRAF_M2.MAP2K_1	ch1	train
Calu-3	MAP2K_1	BRAF_M2	3	3	1.72071	1.0038	71.1182	1	0	100	57.7263	-1	BRAF_M2.MAP2K_1	ch1	train
COLO-205	MAP2K_1	BRAF_M2	1	3	0.0745598	0.997635	0	0.56337	0.871428	0	54.0272	1	BRAF_M2.MAP2K_1	ch1	train
NCI-H747	MAP2K_1	BRAF_M2	0.1	3	0.0852097	0.439014	0	1.72642	0.639918	0	18.3193	1	BRAF_M2.MAP2K_1	ch1	train
HT-29	MAP2K_1	BRAF_M2	3	3	3	10	88.8014	1	0	100	72.6166	-1	BRAF_M2.MAP2K_1	ch1	train
LS-513	MAP2K_1	BRAF_M2	1	3	0.081754	1.25111	0	0.63284	1.33838	0	57.9854	1	BRAF_M2.MAP2K_1	ch1	train
NCI-H1437	MAP2K_1	BRAF_M2	3	3	0.221471	0.648347	10.4165	1.20051	10	83.3983	11.0295	1	BRAF_M2.MAP2K_1	ch1	train
NCI-H1703	MAP2K_1	BRAF_M2	3	1	0.0975326	0.769128	22.5155	0.0488961	1.55628	20.3252	11.0018	1	BRAF_M2.MAP2K_1	ch1	train
NCI-H2085	MAP2K_1	BRAF_M2	3	3	0.147802	1.38585	30.0503	3	0.553035	26.054	28.2818	1	BRAF_M2.MAP2K_1	ch1	train
NCI-H2170	MAP2K_1	BRAF_M2	3	3	0.338864	10	81.5999	1	0	100	30.5355	1	BRAF_M2.MAP2K_1	ch1	train
NCI-H2228	MAP2K_1	BRAF_M2	3	3	0.393555	1.11349	41.1913	3	0.942441	28.5079	75.0193	1	BRAF_M2.MAP2K_1	ch1	train
NCI-H3122	MAP2K_1	BRAF_M2	3	3	0.923469	0.620724	0	1.05046	10	48.5985	110.555	-1	BRAF_M2.MAP2K_1	ch1	train
NCI-H838	MAP2K_1	BRAF_M2	3	3	0.675004	0.385016	49.8868	1.33053	1.1569	73.4923	60.7771	1	BRAF_M2.MAP2K_1	ch1	train
RKO	MAP2K_1	BRAF_M2	3	3	1	0	100	1	0	100	134.79	-1	BRAF_M2.MAP2K_1	ch1	train
SW620	MAP2K_1	BRAF_M2	3	3	0.75109	2.15173	28.0707	1	0	100	62.9072	-1	BRAF_M2.MAP2K_1	ch1	train
SW837	MAP2K_1	BRAF_M2	3	3	0.896919	5.5348	49.2367	1	0	100	80.455	-1	BRAF_M2.MAP2K_1	ch1	train
SW948	MAP2K_1	BRAF_M2	0.1	3	0.1	10	89.0002	1	0	100	44.2516	-1	BRAF_M2.MAP2K_1	ch1	train
BFTC-905	MAP2K_1	HSP90	3	3	1.59087	1.20086	0	0.123365	2.05248	0.242062	35.2484	1	HSP90.MAP2K_1	ch1	train
CAMA-1	MAP2K_1	HSP90	1	1	1	0	100	0.26384	10	33.4927	0.293369	-1	HSP90.MAP2K_1	ch1	train
HCC1419	MAP2K_1	HSP90	1	1	0.196232	1.98634	64.7101	0.0823842	1.74969	14.1949	5.85695	1	HSP90.MAP2K_1	ch1	train
HCC1500	MAP2K_1	HSP90	1	1	1	0.603762	44.7323	0.0757402	1.97585	0	24.675	1	HSP90.MAP2K_1	ch1	train
HT-1376	MAP2K_1	HSP90	3	3	2.04315	0.826383	30.2915	0.101978	10	12.2327	9.66171	-3	HSP90.MAP2K_1	ch1	train
J82	MAP2K_1	HSP90	3	3	0.09771	0.643294	62.5152	0.120411	2.27444	21.1394	13.7569	1	HSP90.MAP2K_1	ch1	train
KU-19-19	MAP2K_1	HSP90	3	3	0.985979	10	30.499	0.256641	10	8.54566	22.1369	-1	HSP90.MAP2K_1	ch1	train
MCF7	MAP2K_1	HSP90	1	1	1	0.721074	54.5062	0.0385145	2.95489	8.51992	15.1129	1	HSP90.MAP2K_1	ch1	train
MDA-MB-361	MAP2K_1	HSP90	1	1	0.0802006	2.08936	88.3103	0.107637	2.28542	1.7713	-0.939727	1	HSP90.MAP2K_1	ch1	train
SW780	MAP2K_1	HSP90	3	0.3	1.12269	10	60.6979	0.3	10	9.60019	26.1733	1	HSP90.MAP2K_1	ch1	train
UACC-812	MAP2K_1	HSP90	1	1	0.361356	10	84.3994	0.0480427	10	0	63.5218	-3	HSP90.MAP2K_1	ch1	train
UM-UC-3	MAP2K_1	HSP90	3	0.3	0.245177	3.71642	58.3498	0.204203	3.24153	0	6.22126	1	HSP90.MAP2K_1	ch1	train
VM-CUB-1	MAP2K_1	HSP90	3	0.3	1.03375	0.914119	73.8454	0.212174	3.61839	0	20.6083	-3	HSP90.MAP2K_1	ch1	train
C32	MAP2K_1	IGFR_3	3	10	0.154418	0.582282	2.94772	10	1.52637	9.48717	-5.6435	1	IGFR_3.MAP2K_1	ch1	train
HCT-116	MAP2K_1	IGFR_3	3	10	1	0	100	1	0	100	-588.221	-1	IGFR_3.MAP2K_1	ch1	train
LS-513	MAP2K_1	IGFR_3	0.3	10	0.0825292	1.15865	17.2281	0.38105	1.38398	6.5585	24.8466	1	IGFR_3.MAP2K_1	ch1	train
RKO	MAP2K_1	IGFR_3	3	10	2.9796	0.963381	0	10	10	74.6003	35.8689	1	IGFR_3.MAP2K_1	ch1	train
SW620	MAP2K_1	IGFR_3	0.3	3	0.3	0.842403	19.361	0.0512372	2.05573	92.2301	73.4256	1	IGFR_3.MAP2K_1	ch1	train
SW837	MAP2K_1	IGFR_3	3	10	0.200593	1.15399	54.1264	5.79678	1.63525	63.0958	27.4945	1	IGFR_3.MAP2K_1	ch1	train
C32	MAP2K_1	IGFR_4	3	10	0.125886	1.15889	22.3597	2.79796	2.64368	8.1512	5.07464	1	IGFR_4.MAP2K_1	ch1	train
HCT-116	MAP2K_1	IGFR_4	3	10	1	0	100	10	10	4.80503	-330.237	-1	IGFR_4.MAP2K_1	ch1	train
LS-513	MAP2K_1	IGFR_4	0.3	10	0.103895	1.6893	23.4738	0.121055	1.6833	9.35181	10.56	1	IGFR_4.MAP2K_1	ch1	train
RKO	MAP2K_1	IGFR_4	3	10	2.08094	0.810024	8.49898	3.11292	4.26514	12.3002	23.5706	1	IGFR_4.MAP2K_1	ch1	train
SW837	MAP2K_1	IGFR_4	3	10	0.22599	0.596618	42.2711	0.996176	0.595173	0	26.3871	1	IGFR_4.MAP2K_1	ch1	train
SW948	MAP2K_1	IGFR_4	3	10	0.110081	1.18206	12.7257	0.333303	0.629471	0	49.8273	1	IGFR_4.MAP2K_1	ch1	train
BT-20	MTOR_1	MAP2K_1	1	3	0.0724352	1.18221	28.137	0.019899	1.0128	75.7731	41.2763	1	MAP2K_1.MTOR_1	ch1	train
BT-474	MTOR_1	MAP2K_1	1	3	0.101705	2.38602	25.7651	3	0.517186	48.3561	-6.85522	1	MAP2K_1.MTOR_1	ch1	train
HCC1187	MTOR_1	MAP2K_1	1	3	0.083059	0.826304	25.1346	0.280103	1.02697	68.1248	35.6765	1	MAP2K_1.MTOR_1	ch1	train
HCC1395	MTOR_1	MAP2K_1	1	3	0.0993578	10	67.4496	3	0.13139	8.95037	-27.216	1	MAP2K_1.MTOR_1	ch1	train
HCC1569	MTOR_1	MAP2K_1	1	3	1	0.228918	32.0712	1.13607	0.944143	14.6602	-20.1234	-3	MAP2K_1.MTOR_1	ch1	train
HCC70	MTOR_1	MAP2K_1	1	3	0.0001	0.1	2.2991	0.045719	1.38925	0	-6.6303	1	MAP2K_1.MTOR_1	ch1	train
MDA-MB-157	MTOR_1	MAP2K_1	1	3	0.204039	0.513011	0	3	0.243342	33.928	42.1943	1	MAP2K_1.MTOR_1	ch1	train
MDA-MB-453	MTOR_1	MAP2K_1	1	3	0.0667645	2.38613	10.9996	1.06867	2.30664	74.6777	4.86241	1	MAP2K_1.MTOR_1	ch1	train
MDA-MB-468	MTOR_1	MAP2K_1	1	3	0.1955	2.74786	24.2861	0.131283	1.05805	77.2546	-14.2494	1	MAP2K_1.MTOR_1	ch1	train
T47D	MTOR_1	MAP2K_1	1	3	0.0968427	1.09565	9.40125	3	0.333811	66.4379	35.5046	1	MAP2K_1.MTOR_1	ch1	train
BT-20	PIK3C	MAP2K_1	3	3	1.5945	1.16923	0	0.0344481	0.599105	71.5512	52.5202	1	MAP2K_1.PIK3C	ch1	train
C32	PIK3C	MAP2K_1	10	3	3.09128	1.40977	0	0.170482	0.701046	6.93359	65.7936	1	MAP2K_1.PIK3C	ch1	train
COLO-205	PIK3C	MAP2K_1	10	1	1.04399	1.39783	9.55748	0.0492423	1.44381	8.98691	44.4342	1	MAP2K_1.PIK3C	ch1	train
HCC1187	PIK3C	MAP2K_1	3	3	0.31769	0.963496	14.1423	0.233296	0.641354	59.492	27.3916	1	MAP2K_1.PIK3C	ch1	train
HCC1187	PIK3C	MAP2K_1	3	3	3	10	84.6013	1	0	100	-23.6691	1	MAP2K_1.PIK3C	ch1	train
HCC1395	PIK3C	MAP2K_1	3	3	0.877621	1.89804	43.9957	0.515371	0.497662	47.6608	44.0487	-1	MAP2K_1.PIK3C	ch1	train
HCC1954	PIK3C	MAP2K_1	3	3	0.796673	1.56678	2.44913	2.14209	0.251307	0	24.474	1	MAP2K_1.PIK3C	ch1	train
HCT-116	PIK3C	MAP2K_1	3	3	1	0	100	1	0	100	-310.744	-1	MAP2K_1.PIK3C	ch1	train
HT-29	PIK3C	MAP2K_1	10	3	0.455522	1.14345	6.09131	0.0971683	0.903799	18.6575	63.3566	1	MAP2K_1.PIK3C	ch1	train
MDA-MB-361	PIK3C	MAP2K_1	3	3	0.261362	1.21374	10.9143	0.0618161	2.67562	79.6008	27.8456	1	MAP2K_1.PIK3C	ch1	train
MDA-MB-415	PIK3C	MAP2K_1	3	3	1.59283	1.33343	0	3	0.407933	44.001	-28.4677	1	MAP2K_1.PIK3C	ch1	train
MDA-MB-453	PIK3C	MAP2K_1	3	3	0.927035	1.56252	0	3	1.48943	45.0742	12.0805	1	MAP2K_1.PIK3C	ch1	train
MDA-MB-468	PIK3C	MAP2K_1	3	3	1.05098	10	49.4986	0.0619056	0.752109	75.9222	52.9175	1	MAP2K_1.PIK3C	ch1	train
SW48	PIK3C	MAP2K_1	10	3	0.149523	1.19318	12.9115	0.105832	1.507	28.1113	46.5763	1	MAP2K_1.PIK3C	ch1	train
SW620	PIK3C	MAP2K_1	3	0.3	3	0.341181	42.8009	0.3	0.655325	12.2829	28.905	1	MAP2K_1.PIK3C	ch1	train
SW837	PIK3C	MAP2K_1	10	3	0.810688	0.55227	30.3069	0.208265	0.691777	36.67	57.3814	1	MAP2K_1.PIK3C	ch1	train
T47D	PIK3C	MAP2K_1	3	3	0.166243	0.978454	11.2864	0.0147397	0.925424	72.0485	28.2892	1	MAP2K_1.PIK3C	ch1	train
647-V	PIM1	MAP2K_1	3	1	1	0	100	0.203779	1.38954	77.48	24.6083	1	MAP2K_1.PIM1	ch1	train
BFTC-905	PIM1	MAP2K_1	3	3	0.100774	10	88.7667	1.52273	0.899348	0	32.7007	1	MAP2K_1.PIM1	ch1	train
KU-19-19	PIM1	MAP2K_1	3	3	1	0	100	1.0221	10	41.1987	-59.5444	-1	MAP2K_1.PIM1	ch1	train
SW780	PIM1	MAP2K_1	3	3	3	10	92.0002	1.6749	1.96678	36.3956	-2.75396	1	MAP2K_1.PIM1	ch1	train
T-24	PIM1	MAP2K_1	3	3	1	0	100	0.300349	1.18752	23.1692	5.01398	1	MAP2K_1.PIM1	ch1	train
VM-CUB-1	PIM1	MAP2K_1	3	3	1	0	100	0.121634	10	62.5673	-42.1763	1	MAP2K_1.PIM1	ch1	train
COLO-205	PTK2	MAP2K_1	3	1	0.650528	1.54967	0	0.0493171	1.03099	3.73445	13.4813	1	MAP2K_1.PTK2	ch1	train
HCT-116	PTK2	MAP2K_1	3	3	1.17828	10	13.7924	1	0	100	-364.059	-1	MAP2K_1.PTK2	ch1	train
HT-29	PTK2	MAP2K_1	10	3	0.666165	4.54795	7.22551	0.0898587	1.20915	23.5469	2.43454	1	MAP2K_1.PTK2	ch1	train
LS-513	PTK2	MAP2K_1	3	0.3	0.440355	1.98639	8.04168	0.12228	1.50963	16.6348	18.3236	1	MAP2K_1.PTK2	ch1	train
SW620	PTK2	MAP2K_1	1	0.3	0.687201	2.37834	0	0.282952	0.855391	10.1349	5.17264	1	MAP2K_1.PTK2	ch1	train
SW948	PTK2	MAP2K_1	3	3	0.324222	1.2676	0	0.0878933	1.0224	8.80808	19.8097	1	MAP2K_1.PTK2	ch1	train
C32	TKI	MAP2K_1	3	3	2.00471	3.20146	53.7133	0.125882	1.23582	21.7453	26.5137	1	MAP2K_1.TKI	ch1	train
HCT-116	TKI	MAP2K_1	3	3	0.0003	0.1	84.0898	1	0	100	-463.795	-1	MAP2K_1.TKI	ch1	train
HT-29	TKI	MAP2K_1	3	3	3	0.263925	63.9669	0.093708	1.17755	19.8303	65.4738	1	MAP2K_1.TKI	ch1	train
NCI-H747	TKI	MAP2K_1	3	3	0.499229	1.4391	82.6541	0.260372	0.76582	21.7214	26.2995	1	MAP2K_1.TKI	ch1	train
SW48	TKI	MAP2K_1	3	3	0.00703061	0.619805	22.1488	0.0744023	0.871457	21.4262	69.3169	1	MAP2K_1.TKI	ch1	train
SW837	TKI	MAP2K_1	3	3	3	0.509023	46.2552	0.264582	0.595144	38.6833	51.4311	1	MAP2K_1.TKI	ch1	train
CAMA-1	PIK3C	MAP2K_3	3	0.3	2.26928	2.42601	0	0.3	0.81987	36.3631	-20.0265	1	MAP2K_3.PIK3C	ch1	train
EVSA-T	PIK3C	MAP2K_3	3	0.3	0.40186	0.886398	0	3e-05	0.1	64.8809	0.645442	1	MAP2K_3.PIK3C	ch1	train
HCC1187	PIK3C	MAP2K_3	3	0.3	0.344463	1.27087	12.3744	0.0116455	1.06104	51.321	50.6115	1	MAP2K_3.PIK3C	ch1	train
HCC1395	PIK3C	MAP2K_3	3	0.3	1.12765	0.648958	0	0.00129892	0.1	17.053	25.3511	1	MAP2K_3.PIK3C	ch1	train
HCC1569	PIK3C	MAP2K_3	3	0.3	0.962921	0.455434	0	0.3	0.487072	66.6958	-14.2802	1	MAP2K_3.PIK3C	ch1	train
HCC70	PIK3C	MAP2K_3	3	0.3	0.400264	0.383946	0	0.3	0.369362	27.8451	83.4113	1	MAP2K_3.PIK3C	ch1	train
MDA-MB-453	PIK3C	MAP2K_3	3	0.3	0.725841	0.658544	8.4385	1	0	100	-46.6191	1	MAP2K_3.PIK3C	ch1	train
MDA-MB-468	PIK3C	MAP2K_3	3	0.3	1.0987	1.62703	33.3811	0.0727408	0.700655	0	13.0399	1	MAP2K_3.PIK3C	ch1	train
T47D	PIK3C	MAP2K_3	3	0.3	0.227969	0.728081	13.6763	0.00269704	0.497456	77.546	16.9366	1	MAP2K_3.PIK3C	ch1	train
Calu-6	MTOR_1	ALK	3	3	1	0	100	1	0	100	-122.692	-1	ALK.MTOR_1	ch1	train
DMS-114	MTOR_1	ALK	3	3	0.121602	1.15291	11.8923	0.361902	1.17662	0	28.5589	1	ALK.MTOR_1	ch1	train
NCI-H1299	MTOR_1	ALK	3	3	0.208949	1.35775	8.58033	0.640028	1.11211	0	33.9286	1	ALK.MTOR_1	ch1	train
NCI-H1703	MTOR_1	ALK	3	3	0.071974	0.963337	17.0957	0.186386	1.56072	0	-6.90351	1	ALK.MTOR_1	ch1	train
NCI-H1975	MTOR_1	ALK	3	3	0.279735	1.49959	15.0986	0.278267	1.45866	4.33055	6.61402	1	ALK.MTOR_1	ch1	train
NCI-H2085	MTOR_1	ALK	3	3	0.360764	0.592705	0	0.582787	1.55301	0	1.11911	1	ALK.MTOR_1	ch1	train
NCI-H2170	MTOR_1	ALK	3	3	0.177995	1.90807	16.2189	2.77319	10	0	-0.637452	-3	ALK.MTOR_1	ch1	train
NCI-H2228	MTOR_1	ALK	3	3	0.115545	0.70486	5.93437	0.0330069	0.857713	0	13.6224	-2	ALK.MTOR_1	ch1	train
NCI-H226	MTOR_1	ALK	3	3	0.169626	1.18531	12.206	0.343003	1.5689	0	26.9126	-2	ALK.MTOR_1	ch1	train
NCI-H23	MTOR_1	ALK	3	3	0.18008	1.31152	15.8735	0.286774	1.08211	0	31.8028	1	ALK.MTOR_1	ch1	train
NCI-H3122	MTOR_1	ALK	3	3	0.305004	10	14.5496	0.0350318	10	0	26.1586	-2	ALK.MTOR_1	ch1	train
NCI-H358	MTOR_1	ALK	3	3	0.286527	1.05049	22.8936	0.707106	0.858906	0	33.0022	1	ALK.MTOR_1	ch1	train
NCI-H838	MTOR_1	ALK	3	3	0.206729	1.66431	11.859	0.82878	1.53003	0	56.1052	1	ALK.MTOR_1	ch1	train
A549	MTOR_1	ALK_2	3	3	0.896292	2.33075	67.3221	3	1.10916	19.5218	75.9346	1	ALK_2.MTOR_1	ch1	train
Calu-6	MTOR_1	ALK_2	3	3	1	0	100	1	0	100	-131.916	-1	ALK_2.MTOR_1	ch1	train
DMS-114	MTOR_1	ALK_2	3	3	0.151997	1.17988	13.4642	3	0.470659	7.11625	60.9374	1	ALK_2.MTOR_1	ch1	train
NCI-H1437	MTOR_1	ALK_2	3	3	0.410839	0.841068	0	0.524537	0.646066	0	59.6738	1	ALK_2.MTOR_1	ch1	train
NCI-H1975	MTOR_1	ALK_2	3	3	0.327498	1.47087	16.5806	0.455227	0.977362	0	42.1773	1	ALK_2.MTOR_1	ch1	train
NCI-H2228	MTOR_1	ALK_2	3	3	0.089945	0.630535	7.31166	0.00487827	0.301515	3.92329	23.8343	1	ALK_2.MTOR_1	ch1	train
NCI-H226	MTOR_1	ALK_2	3	3	0.175831	1.05486	8.93933	0.823687	0.862223	0	43.5575	1	ALK_2.MTOR_1	ch1	train
NCI-H23	MTOR_1	ALK_2	3	3	0.159742	1.31537	23.2368	0.505885	0.404883	0	57.5051	1	ALK_2.MTOR_1	ch1	train
NCI-H358	MTOR_1	ALK_2	3	3	0.321662	0.957786	19.2289	0.227408	0.891974	33.9352	52.3203	1	ALK_2.MTOR_1	ch1	train
NCI-H520	MTOR_1	ALK_2	3	3	0.135455	1.24122	17.3805	1.19345	10	75.2975	14.8594	1	ALK_2.MTOR_1	ch1	train
SW900	MTOR_1	ALK_2	3	3	0.437336	0.934084	22.2224	1.3603	0.610048	0	56.7794	1	ALK_2.MTOR_1	ch1	train
HT-1197	MTOR_1	ATR_4	3	3	0.504131	0.864655	22.8976	1.60696	10	42.0876	-11.3501	1	ATR_4.MTOR_1	ch1	train
HT-1376	MTOR_1	ATR_4	3	3	0.497987	1.04188	23.0673	1.06375	10	38.8981	-44.8147	-1	ATR_4.MTOR_1	ch1	train
J82	MTOR_1	ATR_4	3	3	0.917809	0.850168	1.7053	1.00117	10	48.2991	-20.5642	1	ATR_4.MTOR_1	ch1	train
KU-19-19	MTOR_1	ATR_4	1	3	1	10	70.001	2.88202	10	0	-59.6566	-1	ATR_4.MTOR_1	ch1	train
SW780	MTOR_1	ATR_4	3	3	0.480094	2.23309	31.9424	3	10	78.4005	-27.7832	1	ATR_4.MTOR_1	ch1	train
UM-UC-3	MTOR_1	ATR_4	1	3	0.392377	10	73.3977	1.35254	2.22414	34.4869	-20.8211	1	ATR_4.MTOR_1	ch1	train
VM-CUB-1	MTOR_1	ATR_4	1	3	0.0367937	10	57.333	3	10	14.6006	-87.8984	1	ATR_4.MTOR_1	ch1	train
647-V	MTOR_1	ERBB	1	0.1	0.329479	10	53.0993	0.0314045	10	87.0998	35.983	1	ERBB.MTOR_1	ch1	train
HT-1197	MTOR_1	ERBB	3	3	0.285331	10	57.4497	1	0	100	-11.1042	1	ERBB.MTOR_1	ch1	train
KU-19-19	MTOR_1	ERBB	1	3	1	10	56.6008	1	0	100	-90.8069	-1	ERBB.MTOR_1	ch1	train
SW780	MTOR_1	ERBB	3	3	0.629399	1.97096	33.6881	1	0	100	-31.2227	-1	ERBB.MTOR_1	ch1	train
T-24	MTOR_1	ERBB	3	3	0.992641	10	21.4987	3	10	85.4004	-8.48705	-1	ERBB.MTOR_1	ch1	train
TCCSUP	MTOR_1	ERBB	1	3	0.929228	1.0086	2.16904	3	0.228964	79.3925	23.5987	1	ERBB.MTOR_1	ch1	train
BT-474	MTOR_1	ESR1_1	1	1	0.298404	10	39.9997	0.00892402	0.1	70.9039	66.7687	1	ESR1_1.MTOR_1	ch1	train
HCC1500	MTOR_1	ESR1_1	1	1	0.0855527	1.24929	7.56308	0.000216173	1.06697	6.49874	12.5042	1	ESR1_1.MTOR_1	ch1	train
MDA-MB-175-VII	MTOR_1	ESR1_1	1	1	0.356225	10	35.5979	1	0	100	-65.4981	-1	ESR1_1.MTOR_1	ch1	train
MDA-MB-361	MTOR_1	ESR1_1	1	1	0.223151	1.10287	30.3835	0.00972566	2.67932	76.1945	36.652	1	ESR1_1.MTOR_1	ch1	train
T47D	MTOR_1	ESR1_1	1	1	0.0284553	2.41897	57.7213	0.0001	0.1	23.8425	-5.95873	1	ESR1_1.MTOR_1	ch1	train
BT-474	MTOR_1	ESR1_3	1	1	0.287814	2.63871	39.1081	0.00938661	10	44.4249	17.2856	1	ESR1_3.MTOR_1	ch1	train
CAMA-1	MTOR_1	ESR1_3	1	1	0.155	1.58885	56.4995	1	0	100	5.51975	1	ESR1_3.MTOR_1	ch1	train
HCC1500	MTOR_1	ESR1_3	1	1	0.0703219	1.24544	6.6713	0.0188741	1.35957	9.34197	25.7943	1	ESR1_3.MTOR_1	ch1	train
MCF7	MTOR_1	ESR1_3	1	1	0.118171	1.81138	6.92506	0.222203	1.93033	65.6154	14.3728	1	ESR1_3.MTOR_1	ch1	train
MDA-MB-175-VII	MTOR_1	ESR1_3	1	1	0.296611	10	36.5994	1	0	100	-118.599	-1	ESR1_3.MTOR_1	ch1	train
MDA-MB-361	MTOR_1	ESR1_3	1	1	0.211513	1.22954	34.0636	0.0502812	1.2178	62.8105	39.4544	1	ESR1_3.MTOR_1	ch1	train
BFTC-905	MTOR_1	FGFR	3	3	0.332008	1.75074	21.9252	3	1.05134	28.0672	8.12882	1	FGFR.MTOR_1	ch1	train
HT-1197	MTOR_1	FGFR	3	3	0.503952	1.04779	34.2106	3	10	78.8012	-15.4799	1	FGFR.MTOR_1	ch1	train
J82	MTOR_1	FGFR	3	3	0.498238	1.12105	17.9268	3	0.363919	8.81156	21.1348	1	FGFR.MTOR_1	ch1	train
KU-19-19	MTOR_1	FGFR	1	3	1	10	58.0008	1	0	100	-65.8046	-1	FGFR.MTOR_1	ch1	train
T-24	MTOR_1	FGFR	3	3	1.02014	10	22.4983	1	0	100	-36.6145	-1	FGFR.MTOR_1	ch1	train
VM-CUB-1	MTOR_1	FGFR	1	3	0.574711	1.39617	20.4186	0.0411286	3.43185	94.4609	3.76196	-3	FGFR.MTOR_1	ch1	train
647-V	MTOR_1	MAP2K_1	1	1	0.320194	10	53.5995	1	1.01603	58.0501	27.3054	1	MAP2K_1.MTOR_1	ch1	train
BFTC-905	MTOR_1	MAP2K_1	3	3	0.331945	1.9828	27.827	1.57716	1.2352	0	35.942	1	MAP2K_1.MTOR_1	ch1	train
BT-20	MTOR_1	MAP2K_1	1	1	0.31386	1.03764	7.63521	0.150828	0.439763	25.7625	28.0872	1	MAP2K_1.MTOR_1	ch1	train
HCC1187	MTOR_1	MAP2K_1	1	1	0.226135	5.93315	10.3867	0.0135012	1.14431	49.8059	-0.17359	1	MAP2K_1.MTOR_1	ch1	train
HCC1395	MTOR_1	MAP2K_1	1	1	0.301221	1.21042	24.7579	1	0.324612	63.3584	24.1101	1	MAP2K_1.MTOR_1	ch1	train
HCC1428	MTOR_1	MAP2K_1	1	1	0.313476	10	48.1995	1	0	100	3.24359	1	MAP2K_1.MTOR_1	ch1	train
HCC1806	MTOR_1	MAP2K_1	1	1	0.192089	1.50577	0.520345	0.244049	1.0057	0	14.35	1	MAP2K_1.MTOR_1	ch1	train
HCC38	MTOR_1	MAP2K_1	1	1	1	0.53809	43.6047	0.0001	0.1	88.5552	4.53425	1	MAP2K_1.MTOR_1	ch1	train
HCC70	MTOR_1	MAP2K_1	1	1	0.313657	10	66.1996	1	1.24135	70.934	22.4362	1	MAP2K_1.MTOR_1	ch1	train
Hs-578-T	MTOR_1	MAP2K_1	1	1	0.250525	2.26527	22.6884	0.211396	1.17737	58.6615	7.69694	1	MAP2K_1.MTOR_1	ch1	train
HT-1197	MTOR_1	MAP2K_1	3	1	0.626146	1.9685	40.4758	0.232002	10	87.1954	23.7479	1	MAP2K_1.MTOR_1	ch1	train
J82	MTOR_1	MAP2K_1	3	3	1.08022	0.820321	0	3	0.294483	16.6645	34.1409	1	MAP2K_1.MTOR_1	ch1	train
KU-19-19	MTOR_1	MAP2K_1	1	3	1	10	63.6009	0.843561	2.72345	28.0669	-31.011	-1	MAP2K_1.MTOR_1	ch1	train
MDA-MB-157	MTOR_1	MAP2K_1	1	1	0.695969	0.610485	0	0.0542067	0.842775	59.4621	23.2734	1	MAP2K_1.MTOR_1	ch1	train
MDA-MB-453	MTOR_1	MAP2K_1	1	1	0.241081	6.48663	10.6913	1	10	83.8002	-10.0367	-3	MAP2K_1.MTOR_1	ch1	train
MDA-MB-468	MTOR_1	MAP2K_1	1	1	1	1.84775	38.8552	1	0.488705	53.8132	-0.922165	1	MAP2K_1.MTOR_1	ch1	train
MFM-223	MTOR_1	MAP2K_1	1	1	0.137875	1.51338	19.5719	1	0	100	-9.95435	1	MAP2K_1.MTOR_1	ch1	train
M14	MTOR_1	MAP2K_1	1	1	0.279659	10	51.099	0.184241	0.719258	1.29711	-13.6346	1	MAP2K_1.MTOR_1	ch1	train
T-24	MTOR_1	MAP2K_1	3	3	0.650499	2.01595	11.8736	0.216029	0.72194	10.755	30.883	1	MAP2K_1.MTOR_1	ch1	train
VM-CUB-1	MTOR_1	MAP2K_1	1	3	0.313949	3.90538	53.7034	0.107424	10	63.4334	-6.28855	-3	MAP2K_1.MTOR_1	ch1	train
BT-20	PIK3C	MTOR_1	3	3	0.671591	0.542193	0	0.13634	0.939838	0	5.68231	1	MTOR_1.PIK3C	ch1	train
BT-474	PIK3C	MTOR_1	3	1	0.418866	1.64861	0	0.115328	2.38251	23.319	-6.71392	1	MTOR_1.PIK3C	ch1	train
CAMA-1	PIK3C	MTOR_1	3	1	1.9221	2.00651	0	0.146241	2.34575	16.6895	-6.4371	1	MTOR_1.PIK3C	ch1	train
HCC1395	PIK3C	MTOR_1	3	1	0.975144	10	40.0992	0.123139	5.01823	65.5984	1.44496	1	MTOR_1.PIK3C	ch1	train
HCC1419	PIK3C	MTOR_1	3	1	0.537507	0.886531	8.28367	0.15629	2.87184	25.6889	10.2871	1	MTOR_1.PIK3C	ch1	train
HCC1954	PIK3C	MTOR_1	3	1	1.01513	10	14.5983	0.0958193	10	20.8495	31.8205	1	MTOR_1.PIK3C	ch1	train
HCC70	PIK3C	MTOR_1	3	1	0.166373	10	92.3782	0.0635769	1.23814	15.1834	-15.1689	1	MTOR_1.PIK3C	ch1	train
KU-19-19	PIK3C	MTOR_1	3	1	1	0	100	1	10	60.2008	-97.1792	-1	MTOR_1.PIK3C	ch1	train
MCF7	PIK3C	MTOR_1	3	1	0.175039	0.795866	0	0.0750553	2.0709	11.7511	19.3609	1	MTOR_1.PIK3C	ch1	train
T-24	PIK3C	MTOR_1	3	3	3	10	29.0006	1.01596	10	17.6983	17.3192	-1	MTOR_1.PIK3C	ch1	train
T47D	PIK3C	MTOR_1	3	1	0.184467	1.1665	11.8892	0.0952213	1.60994	18.9459	18.1358	1	MTOR_1.PIK3C	ch1	train
TCCSUP	PIK3C	MTOR_1	1	1	0.642654	1.14876	27.0477	0.907028	0.819704	5.22926	9.25058	1	MTOR_1.PIK3C	ch1	train
VM-CUB-1	PIK3C	MTOR_1	3	1	1.68507	1.69843	30.2746	0.37317	2.68775	39.8278	35.7663	1	MTOR_1.PIK3C	ch1	train
CAMA-1	PARP1	HDAC_4	1	1	0.0513922	10	84.7844	1	10	7.80022	-54.1233	-1	HDAC_4.PARP1	ch1	train
HCC1419	PARP1	HDAC_4	1	1	1	0	100	1	10	76.6002	-24.285	-1	HDAC_4.PARP1	ch1	train
MCF7	PARP1	HDAC_4	1	1	0.301324	1.77894	80.708	1	1.39351	15.5384	3.73445	1	HDAC_4.PARP1	ch1	train
MDA-MB-175-VII	PARP1	HDAC_4	1	1	1	0	100	0.284289	2.31744	54.8295	-95.074	-1	HDAC_4.PARP1	ch1	train
T47D	PARP1	HDAC_4	1	1	1	0	100	1	0	100	-373.361	-1	HDAC_4.PARP1	ch1	train
UACC-812	PARP1	HDAC_4	1	1	0.258428	10	89.0991	1	1.46072	33.2088	14.9222	1	HDAC_4.PARP1	ch1	train
BT-474	PARP1	HSP90	1	1	1	0.547754	84.3693	0.0475495	2.12232	3.37074	10.4415	1	HSP90.PARP1	ch1	train
MCF7	PARP1	HSP90	1	1	0.402211	2.17259	78.2625	0.0363031	2.61107	8.30027	27.7536	1	HSP90.PARP1	ch1	train
MDA-MB-175-VII	PARP1	HSP90	1	1	1	0	100	0.0490252	2.23281	10.5846	-25.5728	-1	HSP90.PARP1	ch1	train
BT-20	PIK3C	PARP1	1	3	0.798022	0.706828	0	3	0.334398	56.8346	22.7617	1	PARP1.PIK3C	ch1	train
BT-549	PIK3C	PARP1	1	3	0.60794	0.821533	0	3	0.522059	29.0511	20.0254	1	PARP1.PIK3C	ch1	train
CAL-148	PIK3C	PARP1	1	3	1	1.31476	10.9819	3	0.32165	48.0041	32.2926	1	PARP1.PIK3C	ch1	train
CAMA-1	PIK3C	PARP1	1	3	0.487737	3.82444	54.0269	3	0.539462	28.9681	4.75751	1	PARP1.PIK3C	ch1	train
HCC1428	PIK3C	PARP1	1	3	0.318411	10	87.8998	0.964261	10	49.9994	-0.130627	1	PARP1.PIK3C	ch1	train
Hs-578-T	PIK3C	PARP1	1	3	0.634548	0.471263	0	2.28005	0.27711	0	-4.66841	1	PARP1.PIK3C	ch1	train
MDA-MB-157	PIK3C	PARP1	1	3	0.0370093	2.10242	73.5129	1.20758	0.790918	0	24.9689	1	PARP1.PIK3C	ch1	train
MDA-MB-436	PIK3C	PARP1	1	3	0.248269	1.87376	53.584	0.0467196	0.367121	6.1643	4.25966	1	PARP1.PIK3C	ch1	train
MDA-MB-453	PIK3C	PARP1	1	3	0.210465	1.56861	4.54353	1.76948	0.764374	0	3.31332	1	PARP1.PIK3C	ch1	train
MDA-MB-468	PIK3C	PARP1	1	3	1	10	85.6003	1.48276	1.60972	0	10.5417	1	PARP1.PIK3C	ch1	train
MFM-223	PIK3C	PARP1	1	3	1	0.39889	1.18079	3	0.184016	33.202	16.6942	1	PARP1.PIK3C	ch1	train
BT-549	PIK3CB_PIK3CD	PARP1	1	3	0.328683	0.588455	12.3361	3	1.98423	32.4093	22.9615	1	PARP1.PIK3CB_PIK3CD	ch1	train
CAL-120	PIK3CB_PIK3CD	PARP1	1	3	0.514551	0.67788	39.6148	0.175691	1.48963	60.9155	7.77949	1	PARP1.PIK3CB_PIK3CD	ch1	train
CAL-51	PIK3CB_PIK3CD	PARP1	1	3	0.0849524	10	94.4999	2.22601	1.03749	0	9.93776	1	PARP1.PIK3CB_PIK3CD	ch1	train
DU-4475	PIK3CB_PIK3CD	PARP1	1	3	0.320707	10	65.1996	1.41351	0.56558	0	22.6216	1	PARP1.PIK3CB_PIK3CD	ch1	train
HCC1187	PIK3CB_PIK3CD	PARP1	1	3	0.279368	3.65825	72.037	3	0.98222	13.5405	13.511	1	PARP1.PIK3CB_PIK3CD	ch1	train
HCC1395	PIK3CB_PIK3CD	PARP1	1	3	1	0.287397	21.5376	0.146862	0.388111	0	14.8312	1	PARP1.PIK3CB_PIK3CD	ch1	train
HCC1428	PIK3CB_PIK3CD	PARP1	1	3	1	0	100	1.00257	10	53.1991	-0.474545	1	PARP1.PIK3CB_PIK3CD	ch1	train
HCC1806	PIK3CB_PIK3CD	PARP1	1	3	0.332653	10	91.9999	1.8221	0.935272	0	21.4049	1	PARP1.PIK3CB_PIK3CD	ch1	train
HCC1937	PIK3CB_PIK3CD	PARP1	1	3	0.174328	0.809658	70.2104	3	0.999705	56.9418	26.9935	1	PARP1.PIK3CB_PIK3CD	ch1	train
HCC38	PIK3CB_PIK3CD	PARP1	1	3	1	10	88.2001	0.927098	10	83.3997	1.8441	1	PARP1.PIK3CB_PIK3CD	ch1	train
HCC70	PIK3CB_PIK3CD	PARP1	1	3	0.118888	0.953935	0	0.561011	10	92.2987	1.0295	1	PARP1.PIK3CB_PIK3CD	ch1	train
Hs-578-T	PIK3CB_PIK3CD	PARP1	1	3	1	10	58.6003	0.291168	10	58.5497	-26.4305	1	PARP1.PIK3CB_PIK3CD	ch1	train
MDA-MB-157	PIK3CB_PIK3CD	PARP1	1	3	1	0.43386	13.8106	0.980042	0.839295	0	21.9509	1	PARP1.PIK3CB_PIK3CD	ch1	train
MDA-MB-468	PIK3CB_PIK3CD	PARP1	1	3	1	1.30277	67.1218	1.47843	1.44598	0	12.6389	1	PARP1.PIK3CB_PIK3CD	ch1	train
A549	PIK3C	ADAM17	3	10	3	1.14082	10.1368	1	0	100	-1.53688	1	ADAM17.PIK3C	ch1	train
Calu-3	PIK3C	ADAM17	3	10	3	10	18.4004	1	0	100	3.3059	1	ADAM17.PIK3C	ch1	train
DMS-114	PIK3C	ADAM17	3	10	1.34441	0.848682	0	0.001	0.1	89.2137	4.65571	1	ADAM17.PIK3C	ch1	train
NCI-H1299	PIK3C	ADAM17	3	10	1.22267	0.905803	11.754	0.0966099	9.99989	93.85	9.3278	1	ADAM17.PIK3C	ch1	train
NCI-H1793	PIK3C	ADAM17	3	10	0.574933	0.998415	5.43699	0.0926637	10	74.625	53.5226	1	ADAM17.PIK3C	ch1	train
NCI-H1975	PIK3C	ADAM17	3	10	0.471511	1.0924	11.0604	10	10	80.6	-2.27695	1	ADAM17.PIK3C	ch1	train
NCI-H2085	PIK3C	ADAM17	3	10	0.391459	0.874108	5.85806	10	0.298103	34.4609	36.5318	1	ADAM17.PIK3C	ch1	train
NCI-H2170	PIK3C	ADAM17	3	10	1.11847	0.86063	14.984	1	0	100	13.2205	1	ADAM17.PIK3C	ch1	train
NCI-H23	PIK3C	ADAM17	3	10	0.728066	0.73257	2.30559	10	0.203275	58.9657	-6.85133	1	ADAM17.PIK3C	ch1	train
NCI-H520	PIK3C	ADAM17	1	10	0.30837	1.53276	22.9388	0.001	0.1	91.957	0.00738693	1	ADAM17.PIK3C	ch1	train
NCI-H838	PIK3C	ADAM17	3	10	0.929656	0.850137	0	1	0	100	20.0607	1	ADAM17.PIK3C	ch1	train
SW900	PIK3C	ADAM17	3	10	0.829768	0.837251	19.326	10	1.4708	54.9103	11.7575	1	ADAM17.PIK3C	ch1	train
BT-474	PIK3C	AKT_1	3	3	0.34487	1.15737	0	0.210385	1.67304	8.96182	43.0875	1	AKT_1.PIK3C	ch1	train
CAMA-1	PIK3C	AKT_1	3	3	1.48551	1.45839	0	0.39602	1.15707	9.4986	53.8891	1	AKT_1.PIK3C	ch1	train
HCC1187	PIK3C	AKT_1	3	3	0.42402	1.27754	26.5671	0.0795301	1.36295	37.8177	33.178	1	AKT_1.PIK3C	ch1	train
HCC1569	PIK3C	AKT_1	3	3	0.321553	1.4414	34.8663	1.18388	0.43122	0	29.8042	1	AKT_1.PIK3C	ch1	train
HCC1954	PIK3C	AKT_1	3	3	1.07352	2.53619	3.68826	1.57417	0.954198	0	84.4196	1	AKT_1.PIK3C	ch1	train
HCC70	PIK3C	AKT_1	3	3	0.492664	0.88554	0	1.30294	2.27145	0	-4.89145	1	AKT_1.PIK3C	ch1	train
MDA-MB-157	PIK3C	AKT_1	3	3	2.32874	0.637073	18.495	3	0.589623	48.4596	24.4927	1	AKT_1.PIK3C	ch1	train
MDA-MB-453	PIK3C	AKT_1	3	3	1.11993	1.32735	0	0.334462	2.07219	44.495	53.0651	1	AKT_1.PIK3C	ch1	train
MDA-MB-468	PIK3C	AKT_1	3	3	2.03887	1.50279	0	0.327204	10	69.8998	24.3786	1	AKT_1.PIK3C	ch1	train
T47D	PIK3C	AKT_1	3	3	0.189117	0.805124	10.9664	0.047344	1.08922	29.5262	13.3775	1	AKT_1.PIK3C	ch1	train
Calu-3	PIK3C	ALK	3	3	3	10	43.4006	2.80375	10	0	34.4069	-1	ALK.PIK3C	ch1	train
Calu-6	PIK3C	ALK	3	3	3	0.547404	66.5494	2.74932	3.55336	0	0.860855	1	ALK.PIK3C	ch1	train
DMS-114	PIK3C	ALK	3	3	1.30179	1.03681	0	0.587162	1.29638	0	26.7176	1	ALK.PIK3C	ch1	train
NCI-H1437	PIK3C	ALK	3	3	2.04161	0.618933	15.8915	0.851454	0.945304	0	2.5725	1	ALK.PIK3C	ch1	train
NCI-H1563	PIK3C	ALK	3	3	2.70969	1.25069	0	1.04514	2.01101	0	25.4169	-1	ALK.PIK3C	ch1	train
NCI-H1975	PIK3C	ALK	3	3	0.442902	1.51393	19.3721	0.636764	1.44391	0.377828	34.9084	1	ALK.PIK3C	ch1	train
NCI-H2170	PIK3C	ALK	3	3	0.695107	0.550868	5.47748	1.26539	10	25.0866	-36.258	1	ALK.PIK3C	ch1	train
NCI-H2228	PIK3C	ALK	1	3	0.850168	0.935548	0	0.0558536	0.832466	0	26.984	-2	ALK.PIK3C	ch1	train
NCI-H226	PIK3C	ALK	3	3	1.98783	1.00378	0	0.385909	1.48445	0	34.8473	1	ALK.PIK3C	ch1	train
NCI-H3122	PIK3C	ALK	1	3	0.311263	1.72612	43.7819	0.0478723	2.83657	0	23.9417	1	ALK.PIK3C	ch1	train
NCI-H520	PIK3C	ALK	1	3	0.359978	1.55279	24.2366	2.91186	10	0	5.20298	1	ALK.PIK3C	ch1	train
NCI-H522	PIK3C	ALK	3	3	2.67819	0.742114	12.956	1.45513	1.68473	0	27.6107	1	ALK.PIK3C	ch1	train
SW900	PIK3C	ALK	3	3	0.718268	0.797585	17.7526	1.58914	0.813028	0	37.1897	1	ALK.PIK3C	ch1	train
647-V	PIK3C	HSP90	3	3	1.29141	1.77821	40.2024	0.133387	4.78316	4.14937	-4.00848	1	HSP90.PIK3C	ch1	train
HT-1376	PIK3C	HSP90	3	3	1.22783	0.778251	0	0.0767892	1.25383	12.0549	-2.99484	1	HSP90.PIK3C	ch1	train
KU-19-19	PIK3C	HSP90	3	3	1	0	100	0.25269	10	8.24185	-36.6845	-1	HSP90.PIK3C	ch1	train
T-24	PIK3C	HSP90	3	0.3	0.97252	10	67.4995	0.0721	3.27592	7.01708	-13.3245	1	HSP90.PIK3C	ch1	train
UM-UC-3	PIK3C	HSP90	3	0.3	2.01654	1.41696	5.36802	0.160491	2.99479	0	-4.96822	1	HSP90.PIK3C	ch1	train
VM-CUB-1	PIK3C	HSP90	3	0.3	2.18581	1.84852	0	0.1572	2.76734	0	0.481022	1	HSP90.PIK3C	ch1	train
BFTC-905	PIK3C	IAP	3	3	1.26282	0.828259	0	0.000603903	0.28676	0	3.21555	1	IAP.PIK3C	ch1	train
HT-1197	PIK3C	IAP	3	3	1.24821	1.89654	55.8504	3	10	32.4001	35.633	1	IAP.PIK3C	ch1	train
KU-19-19	PIK3C	IAP	3	3	1	0	100	1	0	100	-140.002	-1	IAP.PIK3C	ch1	train
TCCSUP	PIK3C	IAP	1	0.03	0.354547	1.9684	49.662	0.000329688	0.71319	74.0009	29.7925	1	IAP.PIK3C	ch1	train
UM-UC-3	PIK3C	IAP	3	0.03	1.90563	1.58902	16.5021	0.00200386	2.18174	71.5773	-16.0194	1	IAP.PIK3C	ch1	train
VM-CUB-1	PIK3C	IAP	3	0.03	2.44414	1.24512	0	0.00187182	0.760237	65.2026	14.9535	1	IAP.PIK3C	ch1	train
647-V	PIK3C	MAP2K_1	3	1	1.20182	3.24577	56.0545	0.61678	1.27954	70.1848	59.1153	1	MAP2K_1.PIK3C	ch1	train
BT-20	PIK3C	MAP2K_1	1	1	0.196382	0.984495	29.4685	0.0482696	0.932935	47.6281	42.0442	1	MAP2K_1.PIK3C	ch1	train
CAL-120	PIK3C	MAP2K_1	1	1	0.344757	10	70.3993	0.406661	2.27716	82.3044	17.2582	1	MAP2K_1.PIK3C	ch1	train
HCC1143	PIK3C	MAP2K_1	1	1	0.15791	1.19862	47.1545	0.0327928	0.77845	48.2001	38.75	1	MAP2K_1.PIK3C	ch1	train
HCC1187	PIK3C	MAP2K_1	1	1	0.190599	2.09116	18.9762	0.0107559	0.905773	53.3863	46.8454	1	MAP2K_1.PIK3C	ch1	train
HCC1395	PIK3C	MAP2K_1	1	1	0.387577	2.49542	41.9213	0.0817421	1.90572	86.4622	30.9281	1	MAP2K_1.PIK3C	ch1	train
HCC1937	PIK3C	MAP2K_1	1	1	0.222159	1.28464	60.8454	1	0.434081	56.5089	19.4219	1	MAP2K_1.PIK3C	ch1	train
HCC38	PIK3C	MAP2K_1	1	1	0.311846	2.11138	64.4148	1	0.352823	79.4605	0.392545	1	MAP2K_1.PIK3C	ch1	train
HT-1197	PIK3C	MAP2K_1	3	1	0.595788	3.10957	66.3896	1	0.320571	65.2148	11.2296	1	MAP2K_1.PIK3C	ch1	train
HT-1376	PIK3C	MAP2K_1	3	3	0.662316	0.463615	0	0.0632805	0.547768	43.2982	31.8934	1	MAP2K_1.PIK3C	ch1	train
KU-19-19	PIK3C	MAP2K_1	3	3	1	0	100	0.902183	4.28761	30.8056	-15.7379	-1	MAP2K_1.PIK3C	ch1	train
MDA-MB-231	PIK3C	MAP2K_1	1	1	1	0.386165	24.5046	0.74579	0.478767	0	35.9716	1	MAP2K_1.PIK3C	ch1	train
MDA-MB-453	PIK3C	MAP2K_1	1	1	0.185212	2.35813	7.3498	1	0	100	4.76991	1	MAP2K_1.PIK3C	ch1	train
MDA-MB-468	PIK3C	MAP2K_1	1	1	0.380571	10	71.6982	0.169299	1.41401	77.8296	20.5168	1	MAP2K_1.PIK3C	ch1	train
T-24	PIK3C	MAP2K_1	3	3	1.13013	10	52.4973	0.255437	0.904647	18.2097	70.5352	1	MAP2K_1.PIK3C	ch1	train
TCCSUP	PIK3C	MAP2K_1	1	3	0.266449	1.47544	51.2193	0.0939639	0.618961	59.4611	17.3149	1	MAP2K_1.PIK3C	ch1	train
VM-CUB-1	PIK3C	MAP2K_1	3	3	3	3.47983	6.20033	0.308199	1.11415	71.1555	62.3021	1	MAP2K_1.PIK3C	ch1	train
BT-20	PIK3C	MTOR_1	1	1	0.421834	0.799125	7.09182	0.293994	1.17346	8.5273	14.6249	1	MTOR_1.PIK3C	ch1	train
BT-549	PIK3C	MTOR_1	1	1	0.244982	1.5083	26.822	0.24984	1.56319	16.8738	0.963488	1	MTOR_1.PIK3C	ch1	train
CAL-148	PIK3C	MTOR_1	1	1	0.314329	10	43.6995	1	10	31.8	20.4397	1	MTOR_1.PIK3C	ch1	train
CAMA-1	PIK3C	MTOR_1	1	1	1	10	77.6017	0.980531	10	0	40.7077	-1	MTOR_1.PIK3C	ch1	train
HCC1143	PIK3C	MTOR_1	1	1	0.472546	0.649928	16.8733	0.34477	1.19891	24.3301	10.8095	1	MTOR_1.PIK3C	ch1	train
HCC1187	PIK3C	MTOR_1	1	1	0.206899	2.49816	23.7995	0.266142	10	10.2987	0.22879	1	MTOR_1.PIK3C	ch1	train
HCC1395	PIK3C	MTOR_1	1	1	0.834539	1.15361	0	0.34966	1.1571	21.8701	2.77012	1	MTOR_1.PIK3C	ch1	train
HCC1428	PIK3C	MTOR_1	1	1	1	1.56047	71.6416	0.311553	10	45.8995	-2.26315	1	MTOR_1.PIK3C	ch1	train
HCC1937	PIK3C	MTOR_1	1	1	1	0.868748	28.5153	1	1.24463	41.1022	15.8359	1	MTOR_1.PIK3C	ch1	train
HCC38	PIK3C	MTOR_1	1	1	0.282912	10	76.4999	1	0.85522	40.9009	11.5103	1	MTOR_1.PIK3C	ch1	train
HCC70	PIK3C	MTOR_1	1	1	1	10	28.6001	0.360701	10	64.8987	27.1997	1	MTOR_1.PIK3C	ch1	train
Hs-578-T	PIK3C	MTOR_1	1	1	0.292391	10	41.2996	0.397577	1.01514	0	12.6101	1	MTOR_1.PIK3C	ch1	train
MDA-MB-231	PIK3C	MTOR_1	1	1	0.212583	0.72992	53.689	0.212833	1.76014	34.2764	38.7339	1	MTOR_1.PIK3C	ch1	train
M14	PIK3C	MTOR_1	1	1	0.301268	10	42.9995	0.297296	10	58.0993	-3.6897	-1	MTOR_1.PIK3C	ch1	train
647-V	PIK3C	PARP1	3	3	1.10974	2.35222	50.675	3	1.25673	71.4118	13.1181	1	PARP1.PIK3C	ch1	train
BFTC-905	PIK3C	PARP1	3	3	1.93974	0.910322	0	3	0.527963	27.873	59.5778	1	PARP1.PIK3C	ch1	train
HT-1197	PIK3C	PARP1	3	3	3	0.721247	1.01722	0.350508	0.594433	52.6529	7.75095	1	PARP1.PIK3C	ch1	train
KU-19-19	PIK3C	PARP1	3	3	1	0	100	1	0	100	-115.56	-1	PARP1.PIK3C	ch1	train
SW780	PIK3C	PARP1	3	3	3	10	83.8006	1	0	100	-13.5391	1	PARP1.PIK3C	ch1	train
T-24	PIK3C	PARP1	3	3	1.02943	10	49.2988	2.99281	10	0	-20.8773	1	PARP1.PIK3C	ch1	train
VM-CUB-1	PIK3C	PARP1	3	3	3	3.00565	1.8142	1	0	100	25.3556	1	PARP1.PIK3C	ch1	train
BFTC-905	PIM1	PIK3C	3	3	3	0.337757	80.4764	1.45398	0.795855	9.76976	47.8331	1	PIK3C.PIM1	ch1	train
HT-1197	PIM1	PIK3C	3	3	0.544402	10	91.9661	0.98769	10	57.9992	41.2923	1	PIK3C.PIM1	ch1	train
HT-1376	PIM1	PIK3C	3	3	0.178325	10	56.1577	0.822174	0.430517	0	-0.0808276	1	PIK3C.PIM1	ch1	train
J82	PIM1	PIK3C	3	3	0.0963111	1.85691	85.8883	1.45058	0.821056	0	33.3665	1	PIK3C.PIM1	ch1	train
KU-19-19	PIM1	PIK3C	3	3	1	0	100	1	0	100	-160.659	-1	PIK3C.PIM1	ch1	train
T-24	PIM1	PIK3C	3	3	1	0	100	1.15905	10	44.0959	3.57812	1	PIK3C.PIM1	ch1	train
VM-CUB-1	PIM1	PIK3C	3	3	0.413956	10	76.7518	3	3.51714	8.00394	13.7645	-3	PIK3C.PIM1	ch1	train
HT-1197	TNFSF10	PIK3C	0.03	3	0.0055236	10	94.9726	3	0.845314	7.29131	-7.76535	1	PIK3C.TNFSF10	ch1	train
J82	TNFSF10	PIK3C	0.03	3	0.03	0.432091	81.6608	1.16637	0.621809	0	-2.77367	1	PIK3C.TNFSF10	ch1	train
KU-19-19	TNFSF10	PIK3C	0.03	3	1	0	100	1	0	100	-117.073	-1	PIK3C.TNFSF10	ch1	train
T-24	TNFSF10	PIK3C	0.03	3	0.0108222	10	44.8979	1.21007	10	51.2944	-38.6228	1	PIK3C.TNFSF10	ch1	train
TCCSUP	TNFSF10	PIK3C	0.03	1	0.010028	10	49.8991	0.484342	1.81058	44.9466	14.9569	1	PIK3C.TNFSF10	ch1	train
UM-UC-3	TNFSF10	PIK3C	0.03	3	1	0	100	2.38057	1.25626	0	3.79264	1	PIK3C.TNFSF10	ch1	train
Calu-3	PIK3CA_3	CSNK2A1_2	3	0.03	0.0003	0.1	93.0205	0.0114033	10	38.1961	-22.3289	-1	CSNK2A1_2.PIK3CA_3	ch1	train
DMS-114	PIK3CA_3	CSNK2A1_2	3	0.03	3	0.44093	48.9238	0.00894107	10	15.8995	-10.9822	1	CSNK2A1_2.PIK3CA_3	ch1	train
NCI-H1437	PIK3CA_3	CSNK2A1_2	3	0.1	3	0.405386	35.4204	0.0090252	2.95388	10.8553	19.8607	1	CSNK2A1_2.PIK3CA_3	ch1	train
NCI-H1563	PIK3CA_3	CSNK2A1_2	3	0.03	3	10	72.001	0.00922147	0.948868	0	6.83887	1	CSNK2A1_2.PIK3CA_3	ch1	train
NCI-H1703	PIK3CA_3	CSNK2A1_2	3	0.1	1.01257	0.778141	0	0.0109229	2.35999	8.71648	2.49361	1	CSNK2A1_2.PIK3CA_3	ch1	train
NCI-H1975	PIK3CA_3	CSNK2A1_2	3	0.03	1.26764	2.16026	54.4825	0.0222331	2.37915	0	34.447	1	CSNK2A1_2.PIK3CA_3	ch1	train
NCI-H2170	PIK3CA_3	CSNK2A1_2	3	0.03	3	0.913928	13.7013	0.00930118	10	18.1992	3.70761	1	CSNK2A1_2.PIK3CA_3	ch1	train
NCI-H2228	PIK3CA_3	CSNK2A1_2	3	0.1	0.213392	0.589181	54.0181	0.0612332	0.712383	0	30.7796	1	CSNK2A1_2.PIK3CA_3	ch1	train
NCI-H226	PIK3CA_3	CSNK2A1_2	3	0.1	3	0.549776	9.5069	0.00650004	2.60206	0	43.9537	-2	CSNK2A1_2.PIK3CA_3	ch1	train
NCI-H3122	PIK3CA_3	CSNK2A1_2	3	0.1	0.0003	0.1	88.4782	0.00771955	3.91119	1.08495	10.1835	1	CSNK2A1_2.PIK3CA_3	ch1	train
NCI-H358	PIK3CA_3	CSNK2A1_2	3	0.1	0.784385	4.81307	78.7666	0.0109009	3.33113	15.7351	21.8758	1	CSNK2A1_2.PIK3CA_3	ch1	train
NCI-H838	PIK3CA_3	CSNK2A1_2	3	0.1	2.10593	0.50153	20.2084	0.00925916	2.09569	2.86947	27.3109	1	CSNK2A1_2.PIK3CA_3	ch1	train
BT-20	PIK3CA_4	MTOR_1	1	1	0.660713	0.720782	21.1228	0.23128	2.17018	27.1809	21.3529	1	MTOR_1.PIK3CA_4	ch1	train
BT-549	PIK3CA_4	MTOR_1	1	1	1	0.543601	40.3946	0.335867	0.971263	0	3.32655	1	MTOR_1.PIK3CA_4	ch1	train
CAL-120	PIK3CA_4	MTOR_1	1	1	0.0880099	10	77.7497	0.197582	0.80326	14.12	17.252	1	MTOR_1.PIK3CA_4	ch1	train
CAL-148	PIK3CA_4	MTOR_1	1	1	0.307693	10	59.4997	1	0.540728	49.0382	15.1215	1	MTOR_1.PIK3CA_4	ch1	train
DU-4475	PIK3CA_4	MTOR_1	1	1	0.127871	2.78379	59.4882	0.0416196	4.56434	13.7203	-35.6065	1	MTOR_1.PIK3CA_4	ch1	train
HCC1143	PIK3CA_4	MTOR_1	1	1	1	1.33549	47.7754	0.322886	0.966924	25.2483	15.5929	1	MTOR_1.PIK3CA_4	ch1	train
HCC1187	PIK3CA_4	MTOR_1	1	1	0.142865	1.47142	50.4799	0.22499	5.16348	11.4592	4.00283	1	MTOR_1.PIK3CA_4	ch1	train
HCC1937	PIK3CA_4	MTOR_1	1	1	0.278073	10	86.1998	1	0.900497	50.88	3.53733	1	MTOR_1.PIK3CA_4	ch1	train
Hs-578-T	PIK3CA_4	MTOR_1	1	1	1	10	59.8	0.23233	1.66527	20.218	44.3683	1	MTOR_1.PIK3CA_4	ch1	train
MDA-MB-453	PIK3CA_4	MTOR_1	1	1	0.191685	0.981624	0	0.255956	10	10.3977	-1.50057	1	MTOR_1.PIK3CA_4	ch1	train
MFM-223	PIK3CA_4	MTOR_1	1	1	0.249243	1.11413	30.6467	0.199828	1.40538	17.7717	21.9132	1	MTOR_1.PIK3CA_4	ch1	train
M14	PIK3CA_4	MTOR_1	1	1	0.274374	10	78.9997	0.305225	10	54.6996	-11.7124	1	MTOR_1.PIK3CA_4	ch1	train
BT-20	PIK3CA_4	PIK3C_2	1	1	1	0.512877	16.0753	0.577694	1.19244	0	-10.7777	1	PIK3C_2.PIK3CA_4	ch1	train
BT-549	PIK3CA_4	PIK3C_2	1	1	1	0.528169	56.1176	0.631948	1.16497	0	3.40434	1	PIK3C_2.PIK3CA_4	ch1	train
HCC1143	PIK3CA_4	PIK3C_2	1	1	1	0.886458	50.3432	1	1.54217	12.6668	0.260217	1	PIK3C_2.PIK3CA_4	ch1	train
HCC1187	PIK3CA_4	PIK3C_2	1	1	0.112388	1.168	50.4409	0.472134	1.69367	0	16.3777	1	PIK3C_2.PIK3CA_4	ch1	train
HCC1937	PIK3CA_4	PIK3C_2	1	1	1	0.96527	79.3379	0.367983	3.2713	70.2092	10.2543	1	PIK3C_2.PIK3CA_4	ch1	train
HCC38	PIK3CA_4	PIK3C_2	1	1	1	10	83.6	0.863266	3.15416	0	-4.62304	1	PIK3C_2.PIK3CA_4	ch1	train
Hs-578-T	PIK3CA_4	PIK3C_2	1	1	0.338222	10	82.2996	0.720596	0.902879	0	3.13919	1	PIK3C_2.PIK3CA_4	ch1	train
MDA-MB-157	PIK3CA_4	PIK3C_2	1	1	1	0.82413	55.5675	0.293164	10	57.2998	11.73	1	PIK3C_2.PIK3CA_4	ch1	train
MDA-MB-231	PIK3CA_4	PIK3C_2	1	1	1	0.657346	76.1462	1	1.32609	29.9388	9.04596	1	PIK3C_2.PIK3CA_4	ch1	train
MDA-MB-436	PIK3CA_4	PIK3C_2	1	1	0.230302	10	89.1919	0.937405	1.70181	9.77915	-1.91057	1	PIK3C_2.PIK3CA_4	ch1	train
MDA-MB-468	PIK3CA_4	PIK3C_2	1	1	1	0	100	1	10	27	-2.8782	1	PIK3C_2.PIK3CA_4	ch1	train
M14	PIK3CA_4	PIK3C_2	1	1	1	10	61.6001	0.435742	10	65.7916	-1.96856	-1	PIK3C_2.PIK3CA_4	ch1	train
A549	PIK3CB	ALK_2	3	3	1	0	100	3	2.3346	26.2994	31.2515	1	ALK_2.PIK3CB	ch1	train
Calu-3	PIK3CB	ALK_2	3	3	0.0259327	10	94.575	2.639	2.75495	0	-21.1392	1	ALK_2.PIK3CB	ch1	train
DMS-114	PIK3CB	ALK_2	3	3	3	0.459633	55.6493	3	0.313274	2.28547	26.0125	1	ALK_2.PIK3CB	ch1	train
NCI-H1437	PIK3CB	ALK_2	3	3	3	0.441287	57.9367	0.840426	0.708473	0	23.0637	1	ALK_2.PIK3CB	ch1	train
NCI-H1563	PIK3CB	ALK_2	3	3	0.139324	0.1	27.5189	2.07567	3.70115	17.1152	44.2253	-1	ALK_2.PIK3CB	ch1	train
NCI-H1703	PIK3CB	ALK_2	3	3	1.72933	0.580374	0	1.47223	1.77353	0	20.9828	1	ALK_2.PIK3CB	ch1	train
NCI-H1975	PIK3CB	ALK_2	3	3	3	0.651427	33.4	0.51974	0.881077	0	48.3235	1	ALK_2.PIK3CB	ch1	train
NCI-H2228	PIK3CB	ALK_2	3	3	3	0.620735	17.1988	0.0105706	0.260959	0	34.5318	1	ALK_2.PIK3CB	ch1	train
NCI-H226	PIK3CB	ALK_2	3	3	0.646507	10	89.4394	2.1566	2.23193	0	87.4567	-1	ALK_2.PIK3CB	ch1	train
NCI-H520	PIK3CB	ALK_2	3	3	1.27542	0.471735	0	3	3.23599	42.4121	27.1305	1	ALK_2.PIK3CB	ch1	train
NCI-H522	PIK3CB	ALK_2	3	3	3	0.283423	34.3182	1.72966	0.838228	0	6.43675	1	ALK_2.PIK3CB	ch1	train
NCI-H838	PIK3CB	ALK_2	3	3	3	0.846953	53.5201	1.90862	0.931851	0	54.7606	1	ALK_2.PIK3CB	ch1	train
A549	Topotecan	PIK3CB	0.3	3	0.116551	10	14.4933	1	0	100	-1.34884	1	PIK3CB.Topotecan	ch1	train
NCI-H1703	Topotecan	PIK3CB	0.1	3	0.0687665	2.44646	0	2.27918	0.529571	0	6.19355	1	PIK3CB.Topotecan	ch1	train
NCI-H1793	Topotecan	PIK3CB	0.3	3	0.240934	1.99514	0	2.24721	0.4936	38.1812	36.3337	1	PIK3CB.Topotecan	ch1	train
NCI-H2085	Topotecan	PIK3CB	1	0.03	0.137209	0.97772	19.9893	0.0100181	0.466659	25.2682	10.4489	1	PIK3CB.Topotecan	ch1	train
NCI-H2228	Topotecan	PIK3CB	0.1	3	0.0397119	0.471266	0	3	0.230177	0.723258	-11.2257	1	PIK3CB.Topotecan	ch1	train
NCI-H226	Topotecan	PIK3CB	0.3	3	0.0383131	1.35402	23.9194	3	0.393858	39.2039	-1.8355	1	PIK3CB.Topotecan	ch1	train
NCI-H3122	Topotecan	PIK3CB	0.1	3	0.0191849	1.48009	0	3	0.325478	66.1462	-9.50972	1	PIK3CB.Topotecan	ch1	train
NCI-H358	Topotecan	PIK3CB	0.1	3	0.0306683	1.86092	26.076	0.583035	10	88.2804	20.5863	1	PIK3CB.Topotecan	ch1	train
NCI-H522	Topotecan	PIK3CB	0.01	3	0.01	0.612227	0	3	0.295069	26.042	-1.49626	1	PIK3CB.Topotecan	ch1	train
NCI-H838	Topotecan	PIK3CB	0.3	3	0.0832212	1.61853	0	3	0.694218	52.4314	19.7637	1	PIK3CB.Topotecan	ch1	train
SW900	Topotecan	PIK3CB	0.1	3	0.086416	0.975795	0	3	0.539414	21.1691	10.4329	1	PIK3CB.Topotecan	ch1	train
647-V	PIK3CB_PIK3CD	EG5	3	0.003	0.505483	1.59276	7.04659	0.0019496	5.25689	0	-15.7511	1	EG5.PIK3CB_PIK3CD	ch1	train
BFTC-905	PIK3CB_PIK3CD	EG5	3	0.003	0.215326	1.03942	22.7302	0.00211153	4.12674	0	6.20384	1	EG5.PIK3CB_PIK3CD	ch1	train
HT-1197	PIK3CB_PIK3CD	EG5	3	3	0.021911	0.597021	82.495	0.738002	0.1	12.1223	44.2724	1	EG5.PIK3CB_PIK3CD	ch1	train
KU-19-19	PIK3CB_PIK3CD	EG5	3	0.01	1	0	100	0.00882155	10	0	-63.7048	-1	EG5.PIK3CB_PIK3CD	ch1	train
UM-UC-3	PIK3CB_PIK3CD	EG5	3	0.003	1.06959	10	78.0993	0.00130834	10	79.5949	-13.2049	1	EG5.PIK3CB_PIK3CD	ch1	train
VM-CUB-1	PIK3CB_PIK3CD	EG5	3	0.003	3	0.726709	51.766	0.003	0.971777	79.1701	-7.81434	1	EG5.PIK3CB_PIK3CD	ch1	train
HT-1197	PIK3CB_PIK3CD	PARP1	3	3	3	10	54.0003	3	0.519299	14.676	20.6826	1	PARP1.PIK3CB_PIK3CD	ch1	train
HT-1376	PIK3CB_PIK3CD	PARP1	3	3	0.239067	0.735329	37.6147	0.570197	10	94.2456	12.1536	1	PARP1.PIK3CB_PIK3CD	ch1	train
KU-19-19	PIK3CB_PIK3CD	PARP1	3	3	1	0	100	1	0	100	-86.5557	-1	PARP1.PIK3CB_PIK3CD	ch1	train
T-24	PIK3CB_PIK3CD	PARP1	3	3	3	10	65.8003	2.70686	1.60665	0	0.276685	1	PARP1.PIK3CB_PIK3CD	ch1	train
VCaP	PIK3CB_PIK3CD	PIK3CB_PIK3CD	1	1	1	0.225404	56.634	0.0106246	10	0	-128.049	-3	PIK3CB_PIK3CD.PIK3CB_PIK3CD	ch1	train
647-V	PIM1	BCL2_BCL2L1	3	3	1	0	100	2.65379	0.682784	27.4522	61.9382	1	BCL2_BCL2L1.PIM1	ch1	train
BFTC-905	PIM1	BCL2_BCL2L1	3	3	1	0	100	1.48946	1.55469	57.4699	53.7793	1	BCL2_BCL2L1.PIM1	ch1	train
CAL-148	PIM1	BCL2_BCL2L1	1	1	0.0995358	10	89.2499	0.349468	2.58905	39.5757	64.9682	1	BCL2_BCL2L1.PIM1	ch1	train
DU-4475	PIM1	BCL2_BCL2L1	1	1	0.0276067	4.14839	4.87261	0.00016503	8.85598	0.56	-0.421392	1	BCL2_BCL2L1.PIM1	ch1	train
HCC1143	PIM1	BCL2_BCL2L1	1	1	1	0.127074	60.1402	1	0.203455	9.8735	-15.044	1	BCL2_BCL2L1.PIM1	ch1	train
HCC1187	PIM1	BCL2_BCL2L1	1	1	0.0413266	1.22742	75.8336	1	0	100	18.3345	1	BCL2_BCL2L1.PIM1	ch1	train
HCC1806	PIM1	BCL2_BCL2L1	1	1	1	10	76.2001	1	0	100	-18.8752	1	BCL2_BCL2L1.PIM1	ch1	train
HCC38	PIM1	BCL2_BCL2L1	1	1	1	0	100	0.199227	2.56484	8.53839	64.0961	1	BCL2_BCL2L1.PIM1	ch1	train
HCC70	PIM1	BCL2_BCL2L1	1	1	0.0001	0.1	83.1249	1	10	92.6002	-43.0737	1	BCL2_BCL2L1.PIM1	ch1	train
Hs-578-T	PIM1	BCL2_BCL2L1	1	1	0.315439	10	82.4998	0.308644	10	84.3998	22.6324	1	BCL2_BCL2L1.PIM1	ch1	train
MDA-MB-231	PIM1	BCL2_BCL2L1	1	1	0.267757	10	93	0.422353	1.9481	55.6469	59.9148	1	BCL2_BCL2L1.PIM1	ch1	train
MDA-MB-468	PIM1	BCL2_BCL2L1	1	1	0.0987482	10	92.8499	1	0.714369	33.2666	34.8743	1	BCL2_BCL2L1.PIM1	ch1	train
MFM-223	PIM1	BCL2_BCL2L1	1	1	0.0001	0.1	49.4411	0.0001	0.1	63.182	-78.2528	1	BCL2_BCL2L1.PIM1	ch1	train
M14	PIM1	BCL2_BCL2L1	1	1	1	0	100	0.303263	1.88834	34.5995	103.537	-1	BCL2_BCL2L1.PIM1	ch1	train
SW780	PIM1	BCL2_BCL2L1	3	0.3	3	2.67316	61.2284	0.0140712	1.07091	21.5931	87.0439	1	BCL2_BCL2L1.PIM1	ch1	train
TCCSUP	PIM1	BCL2_BCL2L1	3	3	3	0.560987	73.8591	1	0	100	11.0532	1	BCL2_BCL2L1.PIM1	ch1	train
UM-UC-3	PIM1	BCL2_BCL2L1	3	3	1	0	100	0.575215	0.695051	28.7487	39.2414	1	BCL2_BCL2L1.PIM1	ch1	train
VM-CUB-1	PIM1	BCL2_BCL2L1	3	3	0.0370312	10	86.9258	0.0913201	1.93823	87.3515	8.40611	-3	BCL2_BCL2L1.PIM1	ch1	train
BT-549	PIM1	MAP2K_1	1	1	0.0221352	0.646681	71.6154	0.0143223	1.41892	83.393	22.0379	1	MAP2K_1.PIM1	ch1	train
CAL-120	PIM1	MAP2K_1	1	1	1	0	100	1	10	62.4	21.771	1	MAP2K_1.PIM1	ch1	train
CAL-148	PIM1	MAP2K_1	1	1	0.0169951	2.61124	83.9471	0.0001	0.1	79.247	26.2016	1	MAP2K_1.PIM1	ch1	train
DU-4475	PIM1	MAP2K_1	1	1	0.0559571	1.91089	0	0.0266834	2.42782	0	12.8715	1	MAP2K_1.PIM1	ch1	train
HCC1143	PIM1	MAP2K_1	1	1	1	0	100	0.200945	0.552909	34.5763	14.7614	1	MAP2K_1.PIM1	ch1	train
HCC1806	PIM1	MAP2K_1	1	1	0.396748	10	80.8982	0.25867	1.06939	17.2343	37.8404	1	MAP2K_1.PIM1	ch1	train
HCC1937	PIM1	MAP2K_1	1	1	1	0.330665	64.3843	0.0715368	0.737307	75.6514	22.0399	1	MAP2K_1.PIM1	ch1	train
HCC38	PIM1	MAP2K_1	1	1	1	0	100	0.146409	10	88.3966	21.9704	1	MAP2K_1.PIM1	ch1	train
HCC70	PIM1	MAP2K_1	1	1	1	0	100	1	0.507613	43.0847	12.6936	1	MAP2K_1.PIM1	ch1	train
MDA-MB-231	PIM1	MAP2K_1	1	1	0.128339	4.20704	91.8888	0.539327	0.992857	26.6182	18.8295	1	MAP2K_1.PIM1	ch1	train
MDA-MB-453	PIM1	MAP2K_1	1	1	1	10	85.4	1	0	100	9.06808	-1	MAP2K_1.PIM1	ch1	train
MDA-MB-468	PIM1	MAP2K_1	1	1	1	0	100	1	10	82.4	0.83471	1	MAP2K_1.PIM1	ch1	train
M14	PIM1	MAP2K_1	1	1	1	10	64.0002	0.213429	2.47464	31.8065	16.2369	-1	MAP2K_1.PIM1	ch1	train
BT-20	PIM1	PIK3C	1	1	0.0831467	10	82.3999	0.726886	0.777779	0	30.0756	1	PIK3C.PIM1	ch1	train
BT-549	PIM1	PIK3C	1	1	0.38417	1.49208	74.607	0.298312	1.55272	32.2414	22.8681	1	PIK3C.PIM1	ch1	train
CAL-120	PIM1	PIK3C	1	1	1	0	100	1	10	78.0001	-13.8655	-1	PIK3C.PIM1	ch1	train
CAMA-1	PIM1	PIK3C	1	1	0.297882	10	85.8998	1	1.357	12.058	8.09408	1	PIK3C.PIM1	ch1	train
DU-4475	PIM1	PIK3C	1	1	0.0466701	1.43487	0	0.121529	1.05867	0	53.8711	1	PIK3C.PIM1	ch1	train
HCC1143	PIM1	PIK3C	1	1	1	0	100	0.223667	2.09083	58.3328	24.2367	1	PIK3C.PIM1	ch1	train
HCC1806	PIM1	PIK3C	1	1	0.342982	10	86.9997	0.303925	5.35319	18.3612	38.759	1	PIK3C.PIM1	ch1	train
HCC1937	PIM1	PIK3C	1	1	0.255077	1.65407	88.929	0.273138	1.48301	65.8168	-0.630942	1	PIK3C.PIM1	ch1	train
HCC70	PIM1	PIK3C	1	1	1	10	87	0.753947	1.35111	0	5.98364	1	PIK3C.PIM1	ch1	train
Hs-578-T	PIM1	PIK3C	1	1	1	0	100	1	1.47541	0.4561	-27.4105	-1	PIK3C.PIM1	ch1	train
MDA-MB-436	PIM1	PIK3C	1	1	1	0.566163	82.7257	0.275839	2.06657	51.4268	16.73	1	PIK3C.PIM1	ch1	train
MFM-223	PIM1	PIK3C	1	1	0.421822	0.506952	64.1222	0.907475	0.663939	0	-18.7456	1	PIK3C.PIM1	ch1	train
DMS-114	TOP2_2	PIM1	3	3	0.637077	1.36099	0	0.7784	4.90332	85.7805	44.701	1	PIM1.TOP2_2	ch1	train
NCI-H1299	TOP2_2	PIM1	3	3	0.466653	0.921472	1.61805	0.0003	0.1	85.6124	40.7355	1	PIM1.TOP2_2	ch1	train
NCI-H1563	TOP2_2	PIM1	0.3	3	0.3	10	78.0031	1	0	100	-95.5724	-1	PIM1.TOP2_2	ch1	train
NCI-H1793	TOP2_2	PIM1	3	3	0.72666	1.54217	0	3	10	92.2001	46.4828	1	PIM1.TOP2_2	ch1	train
NCI-H1975	TOP2_2	PIM1	3	3	0.479149	1.38106	3.87454	0.542728	0.308816	94.0082	46.2077	1	PIM1.TOP2_2	ch1	train
NCI-H2170	TOP2_2	PIM1	3	3	1.84457	2.06307	0	1	0	100	103.666	1	PIM1.TOP2_2	ch1	train
NCI-H2228	TOP2_2	PIM1	3	3	0.302171	0.830244	12.2951	0.341114	2.70227	71.3907	66.896	1	PIM1.TOP2_2	ch1	train
NCI-H3122	TOP2_2	PIM1	3	3	0.216809	1.28451	0	1	0	100	25.8169	1	PIM1.TOP2_2	ch1	train
NCI-H358	TOP2_2	PIM1	1	3	0.197928	1.58919	31.9114	3	0.873734	69.456	32.7072	1	PIM1.TOP2_2	ch1	train
NCI-H520	TOP2_2	PIM1	3	3	2.79421	1.11044	0	1	0	100	77.17	1	PIM1.TOP2_2	ch1	train
NCI-H522	TOP2_2	PIM1	3	3	0.336011	1.06625	0	3	0.688168	75.3138	51.5754	1	PIM1.TOP2_2	ch1	train
NCI-H838	TOP2_2	PIM1	1	3	0.3421	10	19.7982	1	0	100	13.873	-1	PIM1.TOP2_2	ch1	train
SW900	TOP2_2	PIM1	3	3	0.428543	1.72932	16.3422	1.15726	10	93.0995	22.9315	-1	PIM1.TOP2_2	ch1	train
BT-20	PIP5K1	AKT	1	1	1	1.4162	63.7041	1	1.33754	47.292	31.5613	1	AKT.PIP5K1	ch1	train
BT-549	PIP5K1	AKT	1	1	1	0	100	0.218294	3.82082	53.6755	-9.03628	1	AKT.PIP5K1	ch1	train
CAL-120	PIP5K1	AKT	1	1	1	0	100	0.231058	3.21097	60.263	31.5458	1	AKT.PIP5K1	ch1	train
CAL-148	PIP5K1	AKT	1	1	1	0	100	0.171129	1.56544	0.208825	9.31139	1	AKT.PIP5K1	ch1	train
CAMA-1	PIP5K1	AKT	1	1	0.400556	10	90.499	0.126079	1.34247	12.4977	4.09568	1	AKT.PIP5K1	ch1	train
DU-4475	PIP5K1	AKT	1	1	1	0	100	0.200339	10	73.7803	-42.5307	-1	AKT.PIP5K1	ch1	train
HCC1395	PIP5K1	AKT	1	1	1	10	83.6001	0.265405	2.04564	51.9212	9.47577	1	AKT.PIP5K1	ch1	train
HCC1428	PIP5K1	AKT	1	1	1	0	100	1	0	100	-1.39556	1	AKT.PIP5K1	ch1	train
HCC1806	PIP5K1	AKT	1	1	1	0	100	1	10	45.6	2.48111	1	AKT.PIP5K1	ch1	train
HCC38	PIP5K1	AKT	1	1	1	0	100	0.317977	10	84.0998	-13.1884	-1	AKT.PIP5K1	ch1	train
Hs-578-T	PIP5K1	AKT	1	1	1	0	100	0.312014	10	74.1997	-36.3739	-1	AKT.PIP5K1	ch1	train
MDA-MB-468	PIP5K1	AKT	1	1	1	0	100	0.346965	10	62.499	3.9893	1	AKT.PIP5K1	ch1	train
MFM-223	PIP5K1	AKT	1	1	1	3.26543	81.206	0.243228	1.06797	0	13.9488	1	AKT.PIP5K1	ch1	train
CAL-120	PIP5K1	MAP2K_1	1	1	1	0	100	1	0	100	-63.8025	-1	MAP2K_1.PIP5K1	ch1	train
CAL-148	PIP5K1	MAP2K_1	1	1	0.0001	0.1	92.0107	0.0001	0.1	77.2935	5.23808	1	MAP2K_1.PIP5K1	ch1	train
CAL-51	PIP5K1	MAP2K_1	1	1	1	0	100	1	2.44775	74.2285	9.54758	1	MAP2K_1.PIP5K1	ch1	train
CAMA-1	PIP5K1	MAP2K_1	1	1	1	0	100	1	10	88.0001	-6.00298	1	MAP2K_1.PIP5K1	ch1	train
DU-4475	PIP5K1	MAP2K_1	1	1	1	0	100	0.0333153	2.65833	0	-1.46771	-1	MAP2K_1.PIP5K1	ch1	train
HCC1143	PIP5K1	MAP2K_1	1	1	1	10	92.8002	1	0.182648	16.0739	-37.8234	1	MAP2K_1.PIP5K1	ch1	train
[truncated: 9,595 more rows]

## Sheet: Comparison with Gao et al. PDX
Comparison with Gao et al. PDX
Legend
Source	Data source, either AstraZeneca-DREAM cell lines or Gao et al. PDX.
Target Combi	Drug combination defined by its drug target.
Combi	Drug combination defined by the DREAM challenge drug name.
Model	Either cell line name in case of DREAM dataset, or PDX model name in case of Gao et al. dataset.
TCGA label	Tumour type defined based on The Cancer Genome Atlas (TCGA) abbreviations.
Response score	Cell line or PDX response scores.
Response type	Classification of response type into synergism, additivity and antagonism.
Source	Target Combi	Combi	Model	TCGA label	Response score	Response type
DREAM	EGFR_BRAF	EGFR_2,BRAF_VEGFR2	BT-474	BRCA	16.3151	SYNERGISM
DREAM	EGFR_BRAF	EGFR_2,BRAF_VEGFR2	CAMA-1	BRCA	6.01904	SYNERGISM
DREAM	EGFR_BRAF	EGFR_2,BRAF_VEGFR2	HCC1500	BRCA	9.77533	SYNERGISM
DREAM	EGFR_BRAF	EGFR_2,BRAF_VEGFR2	MCF7	BRCA	25.6102	SYNERGISM
DREAM	EGFR_BRAF	EGFR_2,BRAF_VEGFR2	MDA-MB-361	BRCA	4.58378	ADDITIVITY
DREAM	EGFR_BRAF	EGFR_2,BRAF_VEGFR2	T47D	BRCA	19.378	SYNERGISM
DREAM	EGFR_BRAF	EGFR_2,BRAF_VEGFR2	UACC-812	BRCA	0.784864	ADDITIVITY
DREAM	ERBB_PIK3C	PIK3CA_4,ERBB	BT-20	BRCA	22.2299	SYNERGISM
DREAM	ERBB_PIK3C	PIK3CA_4,ERBB	BT-549	BRCA	-10.9365	ANTAGONISM
DREAM	ERBB_PIK3C	PIK3CA_4,ERBB	CAL-120	BRCA	-30.3002	ANTAGONISM
DREAM	ERBB_PIK3C	PIK3CA_4,ERBB	CAL-148	BRCA	-33.5886	ANTAGONISM
DREAM	ERBB_PIK3C	PIK3CA_4,ERBB	CAL-51	BRCA	9.45228	SYNERGISM
DREAM	ERBB_PIK3C	PIK3CA_4,ERBB	CAMA-1	BRCA	-54.4884	ANTAGONISM
DREAM	ERBB_PIK3C	PIK3CA_4,ERBB	DU-4475	BRCA	-33.7569	ANTAGONISM
DREAM	ERBB_PIK3C	PIK3CA_4,ERBB	HCC1143	BRCA	18.4728	SYNERGISM
DREAM	ERBB_PIK3C	PIK3CA_4,ERBB	HCC1187	BRCA	10.2743	SYNERGISM
DREAM	ERBB_PIK3C	PIK3CA_4,ERBB	HCC1395	BRCA	-29.7782	ANTAGONISM
DREAM	ERBB_PIK3C	PIK3CA_4,ERBB	HCC1428	BRCA	4.72556	ADDITIVITY
DREAM	ERBB_PIK3C	PIK3CA_4,ERBB	HCC1806	BRCA	-11.4323	ANTAGONISM
DREAM	ERBB_PIK3C	PIK3CA_4,ERBB	HCC1937	BRCA	16.4814	SYNERGISM
DREAM	ERBB_PIK3C	PIK3CA_4,ERBB	HCC38	BRCA	8.18666	SYNERGISM
DREAM	ERBB_PIK3C	PIK3CA_4,ERBB	HCC70	BRCA	-44.5069	ANTAGONISM
DREAM	ERBB_PIK3C	PIK3CA_4,ERBB	HS-578-T	BRCA	5.8115	SYNERGISM
DREAM	ERBB_PIK3C	PIK3CA_4,ERBB	M14	CM	-18.2101	ANTAGONISM
DREAM	ERBB_PIK3C	PIK3CA_4,ERBB	MDA-MB-157	BRCA	25.2349	SYNERGISM
DREAM	ERBB_PIK3C	PIK3CA_4,ERBB	MDA-MB-231	BRCA	-11.8981	ANTAGONISM
DREAM	ERBB_PIK3C	PIK3CA_4,ERBB	MDA-MB-436	BRCA	-14.5143	ANTAGONISM
DREAM	ERBB_PIK3C	PIK3CA_4,ERBB	MDA-MB-453	BRCA	19.0232	SYNERGISM
DREAM	ERBB_PIK3C	PIK3CA_4,ERBB	MDA-MB-468	BRCA	17.9368	SYNERGISM
DREAM	ERBB_PIK3C	PIK3CA_4,ERBB	MFM-223	BRCA	-28.8177	ANTAGONISM
DREAM	MAP2K_BRAF	MAP2K_1,BRAF_M	A549	NSCLC	-26.343	ANTAGONISM
DREAM	MAP2K_BRAF	MAP2K_1,BRAF_M	CALU-3	NSCLC	-13.9923	ANTAGONISM
DREAM	MAP2K_BRAF	MAP2K_1,BRAF_M	CALU-6	NSCLC	-76.9068	ANTAGONISM
DREAM	MAP2K_BRAF	MAP2K_1,BRAF_M	COLO-205	CRC	26.6341	SYNERGISM
DREAM	MAP2K_BRAF	MAP2K_1,BRAF_M	DMS-114	SCLC	-3.27167	ADDITIVITY
DREAM	MAP2K_BRAF	MAP2K_1,BRAF_M	HCT-116	CRC	-70.73	ANTAGONISM
DREAM	MAP2K_BRAF	MAP2K_1,BRAF_M	HT-29	CRC	21.2746	SYNERGISM
DREAM	MAP2K_BRAF	MAP2K_1,BRAF_M	LS-513	CRC	-42.5975	ANTAGONISM
DREAM	MAP2K_BRAF	MAP2K_1,BRAF_M	NCI-H1299	NSCLC	-64.3958	ANTAGONISM
DREAM	MAP2K_BRAF	MAP2K_1,BRAF_M	NCI-H1437	NSCLC	2.678	ADDITIVITY
DREAM	MAP2K_BRAF	MAP2K_1,BRAF_M	NCI-H1703	NSCLC	21.7631	SYNERGISM
DREAM	MAP2K_BRAF	MAP2K_1,BRAF_M	NCI-H1793	NSCLC	-10.5278	ANTAGONISM
DREAM	MAP2K_BRAF	MAP2K_1,BRAF_M	NCI-H1975	NSCLC	-5.73842	ANTAGONISM
DREAM	MAP2K_BRAF	MAP2K_1,BRAF_M	NCI-H2085	NSCLC	-5.13406	ANTAGONISM
DREAM	MAP2K_BRAF	MAP2K_1,BRAF_M	NCI-H2170	NSCLC	-14.3494	ANTAGONISM
DREAM	MAP2K_BRAF	MAP2K_1,BRAF_M	NCI-H2228	NSCLC	1.51266	ADDITIVITY
DREAM	MAP2K_BRAF	MAP2K_1,BRAF_M	NCI-H226	NSCLC	46.083	SYNERGISM
DREAM	MAP2K_BRAF	MAP2K_1,BRAF_M	NCI-H2291	NSCLC	-30.3953	ANTAGONISM
DREAM	MAP2K_BRAF	MAP2K_1,BRAF_M	NCI-H23	NSCLC	-18.2557	ANTAGONISM
DREAM	MAP2K_BRAF	MAP2K_1,BRAF_M	NCI-H3122	NSCLC	-72.6449	ANTAGONISM
DREAM	MAP2K_BRAF	MAP2K_1,BRAF_M	NCI-H358	NSCLC	-54.3132	ANTAGONISM
DREAM	MAP2K_BRAF	MAP2K_1,BRAF_M	NCI-H520	NSCLC	4.19345	ADDITIVITY
DREAM	MAP2K_BRAF	MAP2K_1,BRAF_M	NCI-H522	NSCLC	11.4482	SYNERGISM
DREAM	MAP2K_BRAF	MAP2K_1,BRAF_M	NCI-H747	CRC	16.3242	SYNERGISM
DREAM	MAP2K_BRAF	MAP2K_1,BRAF_M	NCI-H838	NSCLC	0.302226	ADDITIVITY
DREAM	MAP2K_BRAF	MAP2K_1,BRAF_M	RKO	CRC	1.50455	ADDITIVITY
DREAM	MAP2K_BRAF	MAP2K_1,BRAF_M	SW48	CRC	-38.4202	ANTAGONISM
DREAM	MAP2K_BRAF	MAP2K_1,BRAF_M	SW620	CRC	-117.909	ANTAGONISM
DREAM	MAP2K_BRAF	MAP2K_1,BRAF_M	SW837	CRC	29.6675	SYNERGISM
DREAM	MAP2K_BRAF	MAP2K_1,BRAF_M	SW900	NSCLC	-11.8693	ANTAGONISM
DREAM	MAP2K_BRAF	MAP2K_1,BRAF_M	SW948	CRC	-98.438	ANTAGONISM
DREAM	MAP2K_BRAF	MAP2K_1,BRAF_M2	A549	NSCLC	112.307	SYNERGISM
DREAM	MAP2K_BRAF	MAP2K_1,BRAF_M2	BT-20	BRCA	30.6098	SYNERGISM
DREAM	MAP2K_BRAF	MAP2K_1,BRAF_M2	BT-474	BRCA	57.905	SYNERGISM
DREAM	MAP2K_BRAF	MAP2K_1,BRAF_M2	CALU-3	NSCLC	57.7263	SYNERGISM
DREAM	MAP2K_BRAF	MAP2K_1,BRAF_M2	CALU-6	NSCLC	200.755	SYNERGISM
DREAM	MAP2K_BRAF	MAP2K_1,BRAF_M2	CAMA-1	BRCA	15.8258	SYNERGISM
DREAM	MAP2K_BRAF	MAP2K_1,BRAF_M2	COLO-205	CRC	54.0272	SYNERGISM
DREAM	MAP2K_BRAF	MAP2K_1,BRAF_M2	DMS-114	SCLC	89.0005	SYNERGISM
DREAM	MAP2K_BRAF	MAP2K_1,BRAF_M2	EVSA-T	BRCA	2.7394	ADDITIVITY
DREAM	MAP2K_BRAF	MAP2K_1,BRAF_M2	HCC1187	BRCA	58.3304	SYNERGISM
DREAM	MAP2K_BRAF	MAP2K_1,BRAF_M2	HCC1395	BRCA	-105.215	ANTAGONISM
DREAM	MAP2K_BRAF	MAP2K_1,BRAF_M2	HCC1419	BRCA	71.1182	SYNERGISM
DREAM	MAP2K_BRAF	MAP2K_1,BRAF_M2	HCC1569	BRCA	24.4624	SYNERGISM
DREAM	MAP2K_BRAF	MAP2K_1,BRAF_M2	HCC1954	BRCA	32.1846	SYNERGISM
DREAM	MAP2K_BRAF	MAP2K_1,BRAF_M2	HCC70	BRCA	33.9571	SYNERGISM
DREAM	MAP2K_BRAF	MAP2K_1,BRAF_M2	HCT-116	CRC	97.7245	SYNERGISM
DREAM	MAP2K_BRAF	MAP2K_1,BRAF_M2	HT-29	CRC	72.6166	SYNERGISM
DREAM	MAP2K_BRAF	MAP2K_1,BRAF_M2	LS-513	CRC	57.9854	SYNERGISM
DREAM	MAP2K_BRAF	MAP2K_1,BRAF_M2	MCF7	BRCA	19.7422	SYNERGISM
DREAM	MAP2K_BRAF	MAP2K_1,BRAF_M2	MDA-MB-157	BRCA	30.1672	SYNERGISM
DREAM	MAP2K_BRAF	MAP2K_1,BRAF_M2	MDA-MB-361	BRCA	34.542	SYNERGISM
DREAM	MAP2K_BRAF	MAP2K_1,BRAF_M2	MDA-MB-415	BRCA	3.20146	ADDITIVITY
DREAM	MAP2K_BRAF	MAP2K_1,BRAF_M2	MDA-MB-436	BRCA	85.6308	SYNERGISM
DREAM	MAP2K_BRAF	MAP2K_1,BRAF_M2	MDA-MB-453	BRCA	82.2102	SYNERGISM
DREAM	MAP2K_BRAF	MAP2K_1,BRAF_M2	MDA-MB-468	BRCA	110.043	SYNERGISM
DREAM	MAP2K_BRAF	MAP2K_1,BRAF_M2	NCI-H1299	NSCLC	64.3164	SYNERGISM
DREAM	MAP2K_BRAF	MAP2K_1,BRAF_M2	NCI-H1437	NSCLC	11.0295	SYNERGISM
DREAM	MAP2K_BRAF	MAP2K_1,BRAF_M2	NCI-H1703	NSCLC	11.0018	SYNERGISM
DREAM	MAP2K_BRAF	MAP2K_1,BRAF_M2	NCI-H1793	NSCLC	54.0135	SYNERGISM
DREAM	MAP2K_BRAF	MAP2K_1,BRAF_M2	NCI-H1975	NSCLC	98.506	SYNERGISM
DREAM	MAP2K_BRAF	MAP2K_1,BRAF_M2	NCI-H2085	NSCLC	28.2818	SYNERGISM
DREAM	MAP2K_BRAF	MAP2K_1,BRAF_M2	NCI-H2170	NSCLC	30.5355	SYNERGISM
DREAM	MAP2K_BRAF	MAP2K_1,BRAF_M2	NCI-H2228	NSCLC	75.0193	SYNERGISM
DREAM	MAP2K_BRAF	MAP2K_1,BRAF_M2	NCI-H226	NSCLC	132.171	SYNERGISM
DREAM	MAP2K_BRAF	MAP2K_1,BRAF_M2	NCI-H2291	NSCLC	123.429	SYNERGISM
DREAM	MAP2K_BRAF	MAP2K_1,BRAF_M2	NCI-H23	NSCLC	71.5479	SYNERGISM
DREAM	MAP2K_BRAF	MAP2K_1,BRAF_M2	NCI-H3122	NSCLC	110.555	SYNERGISM
DREAM	MAP2K_BRAF	MAP2K_1,BRAF_M2	NCI-H358	NSCLC	125.536	SYNERGISM
DREAM	MAP2K_BRAF	MAP2K_1,BRAF_M2	NCI-H520	NSCLC	44.146	SYNERGISM
DREAM	MAP2K_BRAF	MAP2K_1,BRAF_M2	NCI-H522	NSCLC	38.2815	SYNERGISM
DREAM	MAP2K_BRAF	MAP2K_1,BRAF_M2	NCI-H747	CRC	18.3193	SYNERGISM
DREAM	MAP2K_BRAF	MAP2K_1,BRAF_M2	NCI-H838	NSCLC	60.7771	SYNERGISM
DREAM	MAP2K_BRAF	MAP2K_1,BRAF_M2	RKO	CRC	134.79	SYNERGISM
DREAM	MAP2K_BRAF	MAP2K_1,BRAF_M2	SW48	CRC	50.5181	SYNERGISM
DREAM	MAP2K_BRAF	MAP2K_1,BRAF_M2	SW620	CRC	62.9072	SYNERGISM
DREAM	MAP2K_BRAF	MAP2K_1,BRAF_M2	SW837	CRC	80.455	SYNERGISM
DREAM	MAP2K_BRAF	MAP2K_1,BRAF_M2	SW900	NSCLC	87.227	SYNERGISM
DREAM	MAP2K_BRAF	MAP2K_1,BRAF_M2	SW948	CRC	44.2516	SYNERGISM
DREAM	MAP2K_BRAF	MAP2K_1,BRAF_M2	T47D	BRCA	15.1531	SYNERGISM
DREAM	MAP2K_BRAF	MAP2K_1,BRAF_VEGFR2	BT-474	BRCA	32.9257	SYNERGISM
DREAM	MAP2K_BRAF	MAP2K_1,BRAF_VEGFR2	CAMA-1	BRCA	13.0339	SYNERGISM
DREAM	MAP2K_BRAF	MAP2K_1,BRAF_VEGFR2	HCC1500	BRCA	14.0579	SYNERGISM
DREAM	MAP2K_BRAF	MAP2K_1,BRAF_VEGFR2	MCF7	BRCA	20.9624	SYNERGISM
DREAM	MAP2K_BRAF	MAP2K_1,BRAF_VEGFR2	MDA-MB-361	BRCA	14.1001	SYNERGISM
DREAM	MAP2K_BRAF	MAP2K_1,BRAF_VEGFR2	T47D	BRCA	25.2431	SYNERGISM
DREAM	MAP2K_BRAF	MAP2K_1,BRAF_VEGFR2	UACC-812	BRCA	6.68499	SYNERGISM
DREAM	MAP2K_BRAF	MAP2K_3,BRAF_M	A549	NSCLC	-34.1933	ANTAGONISM
DREAM	MAP2K_BRAF	MAP2K_3,BRAF_M	CALU-3	NSCLC	-18.5758	ANTAGONISM
DREAM	MAP2K_BRAF	MAP2K_3,BRAF_M	CALU-6	NSCLC	11.6856	SYNERGISM
DREAM	MAP2K_BRAF	MAP2K_3,BRAF_M	DMS-114	SCLC	-11.349	ANTAGONISM
DREAM	MAP2K_BRAF	MAP2K_3,BRAF_M	NCI-H1299	NSCLC	-22.971	ANTAGONISM
DREAM	MAP2K_BRAF	MAP2K_3,BRAF_M	NCI-H1437	NSCLC	-13.9836	ANTAGONISM
DREAM	MAP2K_BRAF	MAP2K_3,BRAF_M	NCI-H1563	NSCLC	-32.3073	ANTAGONISM
DREAM	MAP2K_BRAF	MAP2K_3,BRAF_M	NCI-H1703	NSCLC	13.7305	SYNERGISM
DREAM	MAP2K_BRAF	MAP2K_3,BRAF_M	NCI-H1793	NSCLC	7.72808	SYNERGISM
DREAM	MAP2K_BRAF	MAP2K_3,BRAF_M	NCI-H1975	NSCLC	-7.15695	ANTAGONISM
DREAM	MAP2K_BRAF	MAP2K_3,BRAF_M	NCI-H2085	NSCLC	-7.53736	ANTAGONISM
DREAM	MAP2K_BRAF	MAP2K_3,BRAF_M	NCI-H2170	NSCLC	-76.694	ANTAGONISM
DREAM	MAP2K_BRAF	MAP2K_3,BRAF_M	NCI-H2228	NSCLC	-18.8231	ANTAGONISM
DREAM	MAP2K_BRAF	MAP2K_3,BRAF_M	NCI-H226	NSCLC	-8.99495	ANTAGONISM
DREAM	MAP2K_BRAF	MAP2K_3,BRAF_M	NCI-H2291	NSCLC	-29.5899	ANTAGONISM
DREAM	MAP2K_BRAF	MAP2K_3,BRAF_M	NCI-H23	NSCLC	-6.10072	ANTAGONISM
DREAM	MAP2K_BRAF	MAP2K_3,BRAF_M	NCI-H358	NSCLC	-45.4446	ANTAGONISM
DREAM	MAP2K_BRAF	MAP2K_3,BRAF_M	NCI-H520	NSCLC	-5.77823	ANTAGONISM
DREAM	MAP2K_BRAF	MAP2K_3,BRAF_M	NCI-H522	NSCLC	-10.1016	ANTAGONISM
DREAM	MAP2K_BRAF	MAP2K_3,BRAF_M	SW900	NSCLC	-23.0725	ANTAGONISM
DREAM	MAP2K_BRAF	MAP2K_3,BRAF_M2	A549	NSCLC	72.1799	SYNERGISM
DREAM	MAP2K_BRAF	MAP2K_3,BRAF_M2	BT-20	BRCA	30.2716	SYNERGISM
DREAM	MAP2K_BRAF	MAP2K_3,BRAF_M2	BT-474	BRCA	50.9503	SYNERGISM
DREAM	MAP2K_BRAF	MAP2K_3,BRAF_M2	CALU-3	NSCLC	69.6012	SYNERGISM
DREAM	MAP2K_BRAF	MAP2K_3,BRAF_M2	CALU-6	NSCLC	72.9903	SYNERGISM
DREAM	MAP2K_BRAF	MAP2K_3,BRAF_M2	CAMA-1	BRCA	23.3828	SYNERGISM
DREAM	MAP2K_BRAF	MAP2K_3,BRAF_M2	DMS-114	SCLC	100.737	SYNERGISM
DREAM	MAP2K_BRAF	MAP2K_3,BRAF_M2	EVSA-T	BRCA	-16.9583	ANTAGONISM
DREAM	MAP2K_BRAF	MAP2K_3,BRAF_M2	HCC1187	BRCA	109.669	SYNERGISM
DREAM	MAP2K_BRAF	MAP2K_3,BRAF_M2	HCC1395	BRCA	-84.4874	ANTAGONISM
DREAM	MAP2K_BRAF	MAP2K_3,BRAF_M2	HCC1419	BRCA	45.3839	SYNERGISM
DREAM	MAP2K_BRAF	MAP2K_3,BRAF_M2	HCC1569	BRCA	14.6339	SYNERGISM
DREAM	MAP2K_BRAF	MAP2K_3,BRAF_M2	HCC1954	BRCA	10.5013	SYNERGISM
DREAM	MAP2K_BRAF	MAP2K_3,BRAF_M2	HCC70	BRCA	17.705	SYNERGISM
DREAM	MAP2K_BRAF	MAP2K_3,BRAF_M2	MCF7	BRCA	25.6809	SYNERGISM
DREAM	MAP2K_BRAF	MAP2K_3,BRAF_M2	MDA-MB-157	BRCA	21.292	SYNERGISM
DREAM	MAP2K_BRAF	MAP2K_3,BRAF_M2	MDA-MB-361	BRCA	32.9612	SYNERGISM
DREAM	MAP2K_BRAF	MAP2K_3,BRAF_M2	MDA-MB-415	BRCA	-26.6887	ANTAGONISM
DREAM	MAP2K_BRAF	MAP2K_3,BRAF_M2	MDA-MB-436	BRCA	59.0468	SYNERGISM
DREAM	MAP2K_BRAF	MAP2K_3,BRAF_M2	MDA-MB-453	BRCA	95.2441	SYNERGISM
DREAM	MAP2K_BRAF	MAP2K_3,BRAF_M2	MDA-MB-468	BRCA	123.832	SYNERGISM
DREAM	MAP2K_BRAF	MAP2K_3,BRAF_M2	NCI-H1299	NSCLC	61.8743	SYNERGISM
DREAM	MAP2K_BRAF	MAP2K_3,BRAF_M2	NCI-H1437	NSCLC	9.59059	SYNERGISM
DREAM	MAP2K_BRAF	MAP2K_3,BRAF_M2	NCI-H1563	NSCLC	20.8518	SYNERGISM
DREAM	MAP2K_BRAF	MAP2K_3,BRAF_M2	NCI-H1703	NSCLC	36.3079	SYNERGISM
DREAM	MAP2K_BRAF	MAP2K_3,BRAF_M2	NCI-H1793	NSCLC	43.4211	SYNERGISM
DREAM	MAP2K_BRAF	MAP2K_3,BRAF_M2	NCI-H1975	NSCLC	39.4558	SYNERGISM
DREAM	MAP2K_BRAF	MAP2K_3,BRAF_M2	NCI-H2085	NSCLC	16.8621	SYNERGISM
DREAM	MAP2K_BRAF	MAP2K_3,BRAF_M2	NCI-H2170	NSCLC	-3.90767	ADDITIVITY
DREAM	MAP2K_BRAF	MAP2K_3,BRAF_M2	NCI-H2228	NSCLC	64.5671	SYNERGISM
DREAM	MAP2K_BRAF	MAP2K_3,BRAF_M2	NCI-H226	NSCLC	46.4995	SYNERGISM
DREAM	MAP2K_BRAF	MAP2K_3,BRAF_M2	NCI-H2291	NSCLC	48.7438	SYNERGISM
DREAM	MAP2K_BRAF	MAP2K_3,BRAF_M2	NCI-H23	NSCLC	92.257	SYNERGISM
DREAM	MAP2K_BRAF	MAP2K_3,BRAF_M2	NCI-H3122	NSCLC	75.2851	SYNERGISM
DREAM	MAP2K_BRAF	MAP2K_3,BRAF_M2	NCI-H358	NSCLC	84.3212	SYNERGISM
DREAM	MAP2K_BRAF	MAP2K_3,BRAF_M2	NCI-H520	NSCLC	104.757	SYNERGISM
DREAM	MAP2K_BRAF	MAP2K_3,BRAF_M2	NCI-H522	NSCLC	38.2948	SYNERGISM
DREAM	MAP2K_BRAF	MAP2K_3,BRAF_M2	NCI-H838	NSCLC	66.678	SYNERGISM
DREAM	MAP2K_BRAF	MAP2K_3,BRAF_M2	SW900	NSCLC	71.2466	SYNERGISM
DREAM	MAP2K_BRAF	MAP2K_3,BRAF_M2	T47D	BRCA	28.4942	SYNERGISM
DREAM	MAP2K_JAK	MAP2K,JAK	BT-474	BRCA	-1.23241	ADDITIVITY
DREAM	MAP2K_JAK	MAP2K,JAK	CAMA-1	BRCA	-3.46843	ADDITIVITY
DREAM	MAP2K_JAK	MAP2K,JAK	HCC1419	BRCA	7.13254	SYNERGISM
DREAM	MAP2K_JAK	MAP2K,JAK	MCF7	BRCA	38.8125	SYNERGISM
DREAM	MAP2K_JAK	MAP2K,JAK	MDA-MB-361	BRCA	6.37221	SYNERGISM
DREAM	MAP2K_JAK	MAP2K,JAK	T47D	BRCA	21.8217	SYNERGISM
DREAM	MAP2K_JAK	MAP2K,JAK	UACC-812	BRCA	-0.874964	ADDITIVITY
DREAM	MAP2K_JAK	MAP2K_1,JAK	C32	CM	1.23239	ADDITIVITY
DREAM	MAP2K_JAK	MAP2K_1,JAK	COLO-205	CRC	-18.5913	ANTAGONISM
DREAM	MAP2K_JAK	MAP2K_1,JAK	HT-29	CRC	-12.1971	ANTAGONISM
DREAM	MAP2K_JAK	MAP2K_1,JAK	LS-513	CRC	-22.9146	ANTAGONISM
DREAM	MAP2K_JAK	MAP2K_1,JAK	NCI-H747	CRC	-46.0092	ANTAGONISM
DREAM	MAP2K_JAK	MAP2K_1,JAK	RKO	CRC	38.3051	SYNERGISM
DREAM	MAP2K_JAK	MAP2K_1,JAK	SW48	CRC	-1.15908	ADDITIVITY
DREAM	MAP2K_JAK	MAP2K_1,JAK	SW620	CRC	20.9774	SYNERGISM
DREAM	MAP2K_JAK	MAP2K_1,JAK	SW837	CRC	-13.9681	ANTAGONISM
DREAM	MAP2K_JAK	MAP2K_1,JAK	SW948	CRC	41.4903	SYNERGISM
DREAM	MET_ERBB	MET,ERBB	BT-474	BRCA	6.84302	SYNERGISM
DREAM	MET_ERBB	MET,ERBB	HCC1419	BRCA	-4.51475	ADDITIVITY
DREAM	MET_ERBB	MET,ERBB	HCC1500	BRCA	-11.2538	ANTAGONISM
DREAM	MET_ERBB	MET,ERBB	MCF7	BRCA	-3.7829	ADDITIVITY
DREAM	MET_ERBB	MET,ERBB	MDA-MB-361	BRCA	-5.02979	ANTAGONISM
DREAM	MET_ERBB	MET,ERBB	T47D	BRCA	10.2908	SYNERGISM
DREAM	MET_ERBB	MET,ERBB	UACC-812	BRCA	5.18241	SYNERGISM
DREAM	MET_ERBB	MET_2,ERBB	BT-474	BRCA	-2.7537	ADDITIVITY
DREAM	MET_ERBB	MET_2,ERBB	CAMA-1	BRCA	-10.4827	ANTAGONISM
DREAM	MET_ERBB	MET_2,ERBB	HCC1500	BRCA	5.57963	SYNERGISM
DREAM	MET_ERBB	MET_2,ERBB	MCF7	BRCA	29.7808	SYNERGISM
DREAM	MET_ERBB	MET_2,ERBB	MDA-MB-361	BRCA	-0.724554	ADDITIVITY
DREAM	MET_ERBB	MET_2,ERBB	T47D	BRCA	26.4543	SYNERGISM
DREAM	MET_ERBB	MET_2,ERBB	UACC-812	BRCA	-1.12298	ADDITIVITY
DREAM	PIK3C_HSP90	PIK3C,HSP90	647-V	BLCA	-4.00848	ADDITIVITY
DREAM	PIK3C_HSP90	PIK3C,HSP90	BFTC-905	BLCA	0.23693	ADDITIVITY
DREAM	PIK3C_HSP90	PIK3C,HSP90	HT-1197	BLCA	-15.8236	ANTAGONISM
DREAM	PIK3C_HSP90	PIK3C,HSP90	HT-1376	BLCA	-2.99484	ADDITIVITY
DREAM	PIK3C_HSP90	PIK3C,HSP90	J82	BLCA	7.07047	SYNERGISM
DREAM	PIK3C_HSP90	PIK3C,HSP90	KU-19-19	BLCA	-36.6845	ANTAGONISM
DREAM	PIK3C_HSP90	PIK3C,HSP90	SW780	BLCA	3.1711	ADDITIVITY
DREAM	PIK3C_HSP90	PIK3C,HSP90	T-24	BLCA	-13.3245	ANTAGONISM
DREAM	PIK3C_HSP90	PIK3C,HSP90	TCCSUP	BLCA	-3.4717	ADDITIVITY
DREAM	PIK3C_HSP90	PIK3C,HSP90	UM-UC-3	BLCA	-4.96822	ADDITIVITY
DREAM	PIK3C_HSP90	PIK3C,HSP90	VM-CUB-1	BLCA	0.481022	ADDITIVITY
DREAM	PIM_PIK3C	PIM1,PIK3C	647-V	BLCA	45.2678	SYNERGISM
DREAM	PIM_PIK3C	PIM1,PIK3C	BFTC-905	BLCA	47.8331	SYNERGISM
DREAM	PIM_PIK3C	PIM1,PIK3C	BT-20	BRCA	30.0756	SYNERGISM
DREAM	PIM_PIK3C	PIM1,PIK3C	BT-549	BRCA	22.8681	SYNERGISM
DREAM	PIM_PIK3C	PIM1,PIK3C	CAL-120	BRCA	-13.8655	ANTAGONISM
DREAM	PIM_PIK3C	PIM1,PIK3C	CAL-148	BRCA	7.27731	SYNERGISM
DREAM	PIM_PIK3C	PIM1,PIK3C	CAL-51	BRCA	-3.7847	ADDITIVITY
DREAM	PIM_PIK3C	PIM1,PIK3C	CAMA-1	BRCA	8.09408	SYNERGISM
DREAM	PIM_PIK3C	PIM1,PIK3C	DU-4475	BRCA	53.8711	SYNERGISM
DREAM	PIM_PIK3C	PIM1,PIK3C	HCC1143	BRCA	24.2367	SYNERGISM
DREAM	PIM_PIK3C	PIM1,PIK3C	HCC1187	BRCA	54.7527	SYNERGISM
DREAM	PIM_PIK3C	PIM1,PIK3C	HCC1395	BRCA	15.4624	SYNERGISM
DREAM	PIM_PIK3C	PIM1,PIK3C	HCC1428	BRCA	16.8812	SYNERGISM
DREAM	PIM_PIK3C	PIM1,PIK3C	HCC1806	BRCA	38.759	SYNERGISM
DREAM	PIM_PIK3C	PIM1,PIK3C	HCC1937	BRCA	-0.630942	ADDITIVITY
DREAM	PIM_PIK3C	PIM1,PIK3C	HCC38	BRCA	-19.0266	ANTAGONISM
DREAM	PIM_PIK3C	PIM1,PIK3C	HCC70	BRCA	5.98364	SYNERGISM
DREAM	PIM_PIK3C	PIM1,PIK3C	HS-578-T	BRCA	-27.4105	ANTAGONISM
DREAM	PIM_PIK3C	PIM1,PIK3C	HT-1197	BLCA	41.2923	SYNERGISM
DREAM	PIM_PIK3C	PIM1,PIK3C	HT-1376	BLCA	-0.0808276	ADDITIVITY
DREAM	PIM_PIK3C	PIM1,PIK3C	J82	BLCA	33.3665	SYNERGISM
DREAM	PIM_PIK3C	PIM1,PIK3C	KU-19-19	BLCA	-160.659	ANTAGONISM
DREAM	PIM_PIK3C	PIM1,PIK3C	M14	CM	11.7757	SYNERGISM
DREAM	PIM_PIK3C	PIM1,PIK3C	MDA-MB-157	BRCA	42.2321	SYNERGISM
DREAM	PIM_PIK3C	PIM1,PIK3C	MDA-MB-231	BRCA	10.6295	SYNERGISM
DREAM	PIM_PIK3C	PIM1,PIK3C	MDA-MB-436	BRCA	16.73	SYNERGISM
DREAM	PIM_PIK3C	PIM1,PIK3C	MDA-MB-453	BRCA	10.8196	SYNERGISM
DREAM	PIM_PIK3C	PIM1,PIK3C	MDA-MB-468	BRCA	19.6131	SYNERGISM
DREAM	PIM_PIK3C	PIM1,PIK3C	MFM-223	BRCA	-18.7456	ANTAGONISM
DREAM	PIM_PIK3C	PIM1,PIK3C	SW780	BLCA	-14.7265	ANTAGONISM
DREAM	PIM_PIK3C	PIM1,PIK3C	T-24	BLCA	3.57812	ADDITIVITY
DREAM	PIM_PIK3C	PIM1,PIK3C	TCCSUP	BLCA	44.5578	SYNERGISM
DREAM	PIM_PIK3C	PIM1,PIK3C	UM-UC-3	BLCA	7.66448	SYNERGISM
DREAM	PIM_PIK3C	PIM1,PIK3C	VM-CUB-1	BLCA	13.7645	SYNERGISM
DREAM	TNKS_PIK3C	TNKS_PARP6,PIK3CB_PIK3CD	BT-20	BRCA	2.13984	ADDITIVITY
DREAM	TNKS_PIK3C	TNKS_PARP6,PIK3CB_PIK3CD	BT-549	BRCA	2.72169	ADDITIVITY
DREAM	TNKS_PIK3C	TNKS_PARP6,PIK3CB_PIK3CD	CAL-120	BRCA	14.6892	SYNERGISM
DREAM	TNKS_PIK3C	TNKS_PARP6,PIK3CB_PIK3CD	CAL-148	BRCA	-8.93609	ANTAGONISM
DREAM	TNKS_PIK3C	TNKS_PARP6,PIK3CB_PIK3CD	CAL-51	BRCA	0.272412	ADDITIVITY
DREAM	TNKS_PIK3C	TNKS_PARP6,PIK3CB_PIK3CD	CAMA-1	BRCA	37.8841	SYNERGISM
DREAM	TNKS_PIK3C	TNKS_PARP6,PIK3CB_PIK3CD	DU-4475	BRCA	6.68371	SYNERGISM
DREAM	TNKS_PIK3C	TNKS_PARP6,PIK3CB_PIK3CD	HCC1143	BRCA	15.7537	SYNERGISM
DREAM	TNKS_PIK3C	TNKS_PARP6,PIK3CB_PIK3CD	HCC1187	BRCA	10.1497	SYNERGISM
DREAM	TNKS_PIK3C	TNKS_PARP6,PIK3CB_PIK3CD	HCC1395	BRCA	3.06546	ADDITIVITY
DREAM	TNKS_PIK3C	TNKS_PARP6,PIK3CB_PIK3CD	HCC1428	BRCA	5.6948	SYNERGISM
DREAM	TNKS_PIK3C	TNKS_PARP6,PIK3CB_PIK3CD	HCC1806	BRCA	10.1645	SYNERGISM
DREAM	TNKS_PIK3C	TNKS_PARP6,PIK3CB_PIK3CD	HCC1937	BRCA	16.368	SYNERGISM
DREAM	TNKS_PIK3C	TNKS_PARP6,PIK3CB_PIK3CD	HCC38	BRCA	15.8979	SYNERGISM
DREAM	TNKS_PIK3C	TNKS_PARP6,PIK3CB_PIK3CD	HCC70	BRCA	29.3591	SYNERGISM
DREAM	TNKS_PIK3C	TNKS_PARP6,PIK3CB_PIK3CD	HS-578-T	BRCA	11.3077	SYNERGISM
DREAM	TNKS_PIK3C	TNKS_PARP6,PIK3CB_PIK3CD	M14	CM	40.185	SYNERGISM
DREAM	TNKS_PIK3C	TNKS_PARP6,PIK3CB_PIK3CD	MDA-MB-157	BRCA	1.7421	ADDITIVITY
DREAM	TNKS_PIK3C	TNKS_PARP6,PIK3CB_PIK3CD	MDA-MB-231	BRCA	14.1861	SYNERGISM
DREAM	TNKS_PIK3C	TNKS_PARP6,PIK3CB_PIK3CD	MDA-MB-436	BRCA	11.5838	SYNERGISM
DREAM	TNKS_PIK3C	TNKS_PARP6,PIK3CB_PIK3CD	MDA-MB-453	BRCA	36.6863	SYNERGISM
DREAM	TNKS_PIK3C	TNKS_PARP6,PIK3CB_PIK3CD	MDA-MB-468	BRCA	-5.15077	ANTAGONISM
DREAM	TNKS_PIK3C	TNKS_PARP6,PIK3CB_PIK3CD	MFM-223	BRCA	-44.2533	ANTAGONISM
GAO	EGFR_BRAF	BYL719+CETUXIMAB+ENCORAFENIB	X-0933	CRC	0	ADDITIVITY
GAO	EGFR_BRAF	BYL719+CETUXIMAB+ENCORAFENIB	X-1027	CRC	0	ADDITIVITY
GAO	EGFR_BRAF	BYL719+CETUXIMAB+ENCORAFENIB	X-1055	CRC	0	ADDITIVITY
GAO	EGFR_BRAF	BYL719+CETUXIMAB+ENCORAFENIB	X-1119	CRC	0	ADDITIVITY
GAO	EGFR_BRAF	BYL719+CETUXIMAB+ENCORAFENIB	X-1167	CRC	-1	ADDITIVITY
GAO	EGFR_BRAF	BYL719+CETUXIMAB+ENCORAFENIB	X-1173	CRC	0	ADDITIVITY
GAO	EGFR_BRAF	BYL719+CETUXIMAB+ENCORAFENIB	X-1270	CRC	1	ADDITIVITY
GAO	EGFR_BRAF	BYL719+CETUXIMAB+ENCORAFENIB	X-1290	CRC	1	ADDITIVITY
GAO	EGFR_BRAF	BYL719+CETUXIMAB+ENCORAFENIB	X-1303	CRC	2	ANTAGONISM
GAO	EGFR_BRAF	BYL719+CETUXIMAB+ENCORAFENIB	X-1329	CRC	0	ADDITIVITY
GAO	EGFR_BRAF	BYL719+CETUXIMAB+ENCORAFENIB	X-1441	CRC	0	ADDITIVITY
GAO	EGFR_BRAF	BYL719+CETUXIMAB+ENCORAFENIB	X-1443	CRC	0	ADDITIVITY
GAO	EGFR_BRAF	BYL719+CETUXIMAB+ENCORAFENIB	X-1479	CRC	1	ADDITIVITY
GAO	EGFR_BRAF	BYL719+CETUXIMAB+ENCORAFENIB	X-1500	CRC	-1	ADDITIVITY
GAO	EGFR_BRAF	BYL719+CETUXIMAB+ENCORAFENIB	X-1536	CRC	-1	ADDITIVITY
GAO	EGFR_BRAF	BYL719+CETUXIMAB+ENCORAFENIB	X-1855	CRC	0	ADDITIVITY
GAO	EGFR_BRAF	BYL719+CETUXIMAB+ENCORAFENIB	X-2145	CRC	-2	SYNERGISM
GAO	EGFR_BRAF	BYL719+CETUXIMAB+ENCORAFENIB	X-2182	CRC	0	ADDITIVITY
GAO	EGFR_BRAF	BYL719+CETUXIMAB+ENCORAFENIB	X-2239	CRC	-1	ADDITIVITY
GAO	EGFR_BRAF	BYL719+CETUXIMAB+ENCORAFENIB	X-2374	CRC	1	ADDITIVITY
GAO	EGFR_BRAF	BYL719+CETUXIMAB+ENCORAFENIB	X-2403	CRC	-2	SYNERGISM
GAO	EGFR_BRAF	BYL719+CETUXIMAB+ENCORAFENIB	X-2483	CRC	-1	ADDITIVITY
GAO	EGFR_BRAF	BYL719+CETUXIMAB+ENCORAFENIB	X-2484	CRC	1	ADDITIVITY
GAO	EGFR_BRAF	BYL719+CETUXIMAB+ENCORAFENIB	X-2538	CRC	1	ADDITIVITY
GAO	EGFR_BRAF	BYL719+CETUXIMAB+ENCORAFENIB	X-2573	CRC	0	ADDITIVITY
GAO	EGFR_BRAF	BYL719+CETUXIMAB+ENCORAFENIB	X-2659	CRC	0	ADDITIVITY
GAO	EGFR_BRAF	BYL719+CETUXIMAB+ENCORAFENIB	X-2822	CRC	0	ADDITIVITY
GAO	EGFR_BRAF	BYL719+CETUXIMAB+ENCORAFENIB	X-2846	CRC	-1	ADDITIVITY
GAO	EGFR_BRAF	BYL719+CETUXIMAB+ENCORAFENIB	X-2861	CRC	0	ADDITIVITY
GAO	EGFR_BRAF	BYL719+CETUXIMAB+ENCORAFENIB	X-3093	CRC	0	ADDITIVITY
GAO	EGFR_BRAF	BYL719+CETUXIMAB+ENCORAFENIB	X-3205	CRC	0	ADDITIVITY
GAO	EGFR_BRAF	BYL719+CETUXIMAB+ENCORAFENIB	X-3224	CRC	1	ADDITIVITY
GAO	EGFR_BRAF	BYL719+CETUXIMAB+ENCORAFENIB	X-3267	CRC	0	ADDITIVITY
GAO	EGFR_BRAF	BYL719+CETUXIMAB+ENCORAFENIB	X-3792	CRC	1	ADDITIVITY
GAO	EGFR_BRAF	BYL719+CETUXIMAB+ENCORAFENIB	X-4087	CRC	1	ADDITIVITY
GAO	EGFR_BRAF	BYL719+CETUXIMAB+ENCORAFENIB	X-5254	CRC	0	ADDITIVITY
GAO	EGFR_BRAF	BYL719+CETUXIMAB+ENCORAFENIB	X-5405	CRC	0	ADDITIVITY
GAO	EGFR_BRAF	BYL719+CETUXIMAB+ENCORAFENIB	X-5438	CRC	0	ADDITIVITY
GAO	EGFR_BRAF	BYL719+CETUXIMAB+ENCORAFENIB	X-5446	CRC	0	ADDITIVITY
GAO	EGFR_BRAF	BYL719+CETUXIMAB+ENCORAFENIB	X-5494	CRC	-2	SYNERGISM
GAO	EGFR_BRAF	BYL719+CETUXIMAB+ENCORAFENIB	X-5495	CRC	1	ADDITIVITY
GAO	EGFR_BRAF	BYL719+CETUXIMAB+ENCORAFENIB	X-5578	CRC	0	ADDITIVITY
GAO	EGFR_BRAF	CETUXIMAB+ENCORAFENIB	X-0933	CRC	0	ADDITIVITY
GAO	EGFR_BRAF	CETUXIMAB+ENCORAFENIB	X-1027	CRC	0	ADDITIVITY
GAO	EGFR_BRAF	CETUXIMAB+ENCORAFENIB	X-1055	CRC	1	ADDITIVITY
GAO	EGFR_BRAF	CETUXIMAB+ENCORAFENIB	X-1119	CRC	0	ADDITIVITY
GAO	EGFR_BRAF	CETUXIMAB+ENCORAFENIB	X-1167	CRC	0	ADDITIVITY
GAO	EGFR_BRAF	CETUXIMAB+ENCORAFENIB	X-1173	CRC	0	ADDITIVITY
GAO	EGFR_BRAF	CETUXIMAB+ENCORAFENIB	X-1270	CRC	0	ADDITIVITY
GAO	EGFR_BRAF	CETUXIMAB+ENCORAFENIB	X-1290	CRC	1	ADDITIVITY
GAO	EGFR_BRAF	CETUXIMAB+ENCORAFENIB	X-1303	CRC	1	ADDITIVITY
GAO	EGFR_BRAF	CETUXIMAB+ENCORAFENIB	X-1329	CRC	1	ADDITIVITY
GAO	EGFR_BRAF	CETUXIMAB+ENCORAFENIB	X-1441	CRC	0	ADDITIVITY
GAO	EGFR_BRAF	CETUXIMAB+ENCORAFENIB	X-1443	CRC	0	ADDITIVITY
GAO	EGFR_BRAF	CETUXIMAB+ENCORAFENIB	X-1479	CRC	1	ADDITIVITY
GAO	EGFR_BRAF	CETUXIMAB+ENCORAFENIB	X-1500	CRC	-1	ADDITIVITY
GAO	EGFR_BRAF	CETUXIMAB+ENCORAFENIB	X-1536	CRC	0	ADDITIVITY
GAO	EGFR_BRAF	CETUXIMAB+ENCORAFENIB	X-1855	CRC	1	ADDITIVITY
GAO	EGFR_BRAF	CETUXIMAB+ENCORAFENIB	X-2145	CRC	0	ADDITIVITY
GAO	EGFR_BRAF	CETUXIMAB+ENCORAFENIB	X-2182	CRC	0	ADDITIVITY
GAO	EGFR_BRAF	CETUXIMAB+ENCORAFENIB	X-2239	CRC	-1	ADDITIVITY
GAO	EGFR_BRAF	CETUXIMAB+ENCORAFENIB	X-2374	CRC	1	ADDITIVITY
GAO	EGFR_BRAF	CETUXIMAB+ENCORAFENIB	X-2403	CRC	-1	ADDITIVITY
GAO	EGFR_BRAF	CETUXIMAB+ENCORAFENIB	X-2483	CRC	1	ADDITIVITY
GAO	EGFR_BRAF	CETUXIMAB+ENCORAFENIB	X-2484	CRC	0	ADDITIVITY
GAO	EGFR_BRAF	CETUXIMAB+ENCORAFENIB	X-2538	CRC	0	ADDITIVITY
GAO	EGFR_BRAF	CETUXIMAB+ENCORAFENIB	X-2573	CRC	0	ADDITIVITY
GAO	EGFR_BRAF	CETUXIMAB+ENCORAFENIB	X-2659	CRC	0	ADDITIVITY
GAO	EGFR_BRAF	CETUXIMAB+ENCORAFENIB	X-2822	CRC	0	ADDITIVITY
GAO	EGFR_BRAF	CETUXIMAB+ENCORAFENIB	X-2846	CRC	-1	ADDITIVITY
GAO	EGFR_BRAF	CETUXIMAB+ENCORAFENIB	X-2861	CRC	0	ADDITIVITY
GAO	EGFR_BRAF	CETUXIMAB+ENCORAFENIB	X-3093	CRC	0	ADDITIVITY
GAO	EGFR_BRAF	CETUXIMAB+ENCORAFENIB	X-3205	CRC	0	ADDITIVITY
GAO	EGFR_BRAF	CETUXIMAB+ENCORAFENIB	X-3224	CRC	-1	ADDITIVITY
GAO	EGFR_BRAF	CETUXIMAB+ENCORAFENIB	X-3267	CRC	0	ADDITIVITY
GAO	EGFR_BRAF	CETUXIMAB+ENCORAFENIB	X-3792	CRC	0	ADDITIVITY
GAO	EGFR_BRAF	CETUXIMAB+ENCORAFENIB	X-4087	CRC	1	ADDITIVITY
GAO	EGFR_BRAF	CETUXIMAB+ENCORAFENIB	X-5254	CRC	0	ADDITIVITY
GAO	EGFR_BRAF	CETUXIMAB+ENCORAFENIB	X-5405	CRC	0	ADDITIVITY
GAO	EGFR_BRAF	CETUXIMAB+ENCORAFENIB	X-5438	CRC	0	ADDITIVITY
GAO	EGFR_BRAF	CETUXIMAB+ENCORAFENIB	X-5446	CRC	0	ADDITIVITY
GAO	EGFR_BRAF	CETUXIMAB+ENCORAFENIB	X-5494	CRC	-3	SYNERGISM
GAO	EGFR_BRAF	CETUXIMAB+ENCORAFENIB	X-5495	CRC	0	ADDITIVITY
GAO	EGFR_BRAF	CETUXIMAB+ENCORAFENIB	X-5578	CRC	0	ADDITIVITY
GAO	ERBB_PIK3C	BYL719+LJM716	X-007	GC	0	ADDITIVITY
GAO	ERBB_PIK3C	BYL719+LJM716	X-010	GC	0	ADDITIVITY
GAO	ERBB_PIK3C	BYL719+LJM716	X-011	GC	-1	ADDITIVITY
GAO	ERBB_PIK3C	BYL719+LJM716	X-015	GC	-2	SYNERGISM
GAO	ERBB_PIK3C	BYL719+LJM716	X-017	GC	0	ADDITIVITY
GAO	ERBB_PIK3C	BYL719+LJM716	X-020	GC	-1	ADDITIVITY
GAO	ERBB_PIK3C	BYL719+LJM716	X-023	GC	0	ADDITIVITY
GAO	ERBB_PIK3C	BYL719+LJM716	X-024	GC	1	ADDITIVITY
GAO	ERBB_PIK3C	BYL719+LJM716	X-025	GC	0	ADDITIVITY
GAO	ERBB_PIK3C	BYL719+LJM716	X-028	GC	-1	ADDITIVITY
GAO	ERBB_PIK3C	BYL719+LJM716	X-029	GC	0	ADDITIVITY
GAO	ERBB_PIK3C	BYL719+LJM716	X-034	GC	0	ADDITIVITY
GAO	ERBB_PIK3C	BYL719+LJM716	X-035	GC	0	ADDITIVITY
GAO	ERBB_PIK3C	BYL719+LJM716	X-038	GC	0	ADDITIVITY
GAO	ERBB_PIK3C	BYL719+LJM716	X-039	GC	0	ADDITIVITY
GAO	ERBB_PIK3C	BYL719+LJM716	X-050	GC	-1	ADDITIVITY
GAO	ERBB_PIK3C	BYL719+LJM716	X-056	GC	0	ADDITIVITY
GAO	ERBB_PIK3C	BYL719+LJM716	X-057	GC	0	ADDITIVITY
GAO	ERBB_PIK3C	BYL719+LJM716	X-064	GC	0	ADDITIVITY
GAO	ERBB_PIK3C	BYL719+LJM716	X-065	GC	-1	ADDITIVITY
GAO	ERBB_PIK3C	BYL719+LJM716	X-067	GC	0	ADDITIVITY
GAO	ERBB_PIK3C	BYL719+LJM716	X-074	GC	-1	ADDITIVITY
GAO	ERBB_PIK3C	BYL719+LJM716	X-075	GC	-1	ADDITIVITY
GAO	ERBB_PIK3C	BYL719+LJM716	X-077	GC	1	ADDITIVITY
GAO	ERBB_PIK3C	BYL719+LJM716	X-078	GC	-1	ADDITIVITY
GAO	ERBB_PIK3C	BYL719+LJM716	X-080	GC	0	ADDITIVITY
GAO	ERBB_PIK3C	BYL719+LJM716	X-084	GC	1	ADDITIVITY
GAO	ERBB_PIK3C	BYL719+LJM716	X-090	GC	1	ADDITIVITY
GAO	ERBB_PIK3C	BYL719+LJM716	X-091	GC	0	ADDITIVITY
GAO	ERBB_PIK3C	BYL719+LJM716	X-0933	CRC	0	ADDITIVITY
GAO	ERBB_PIK3C	BYL719+LJM716	X-096	GC	2	ANTAGONISM
GAO	ERBB_PIK3C	BYL719+LJM716	X-097	GC	0	ADDITIVITY
GAO	ERBB_PIK3C	BYL719+LJM716	X-098	GC	1	ADDITIVITY
GAO	ERBB_PIK3C	BYL719+LJM716	X-099	GC	-1	ADDITIVITY
GAO	ERBB_PIK3C	BYL719+LJM716	X-0991	PDAC	0	ADDITIVITY
GAO	ERBB_PIK3C	BYL719+LJM716	X-1004	BRCA	0	ADDITIVITY
GAO	ERBB_PIK3C	BYL719+LJM716	X-1008	BRCA	1	ADDITIVITY
GAO	ERBB_PIK3C	BYL719+LJM716	X-101	GC	0	ADDITIVITY
GAO	ERBB_PIK3C	BYL719+LJM716	X-102	GC	-1	ADDITIVITY
GAO	ERBB_PIK3C	BYL719+LJM716	X-1027	CRC	0	ADDITIVITY
GAO	ERBB_PIK3C	BYL719+LJM716	X-105	GC	1	ADDITIVITY
GAO	ERBB_PIK3C	BYL719+LJM716	X-1055	CRC	0	ADDITIVITY
GAO	ERBB_PIK3C	BYL719+LJM716	X-1119	CRC	0	ADDITIVITY
GAO	ERBB_PIK3C	BYL719+LJM716	X-114	GC	1	ADDITIVITY
GAO	ERBB_PIK3C	BYL719+LJM716	X-1156	NSCLC	0	ADDITIVITY
GAO	ERBB_PIK3C	BYL719+LJM716	X-1167	CRC	0	ADDITIVITY
GAO	ERBB_PIK3C	BYL719+LJM716	X-1172	NSCLC	0	ADDITIVITY
GAO	ERBB_PIK3C	BYL719+LJM716	X-1173	CRC	-1	ADDITIVITY
GAO	ERBB_PIK3C	BYL719+LJM716	X-118	GC	0	ADDITIVITY
GAO	ERBB_PIK3C	BYL719+LJM716	X-1189	NSCLC	-3	SYNERGISM
GAO	ERBB_PIK3C	BYL719+LJM716	X-119	GC	1	ADDITIVITY
GAO	ERBB_PIK3C	BYL719+LJM716	X-1199	PDAC	-1	ADDITIVITY
GAO	ERBB_PIK3C	BYL719+LJM716	X-1228	NSCLC	0	ADDITIVITY
GAO	ERBB_PIK3C	BYL719+LJM716	X-127	GC	0	ADDITIVITY
GAO	ERBB_PIK3C	BYL719+LJM716	X-1270	CRC	1	ADDITIVITY
GAO	ERBB_PIK3C	BYL719+LJM716	X-128	GC	0	ADDITIVITY
GAO	ERBB_PIK3C	BYL719+LJM716	X-1286	BRCA	-1	ADDITIVITY
GAO	ERBB_PIK3C	BYL719+LJM716	X-1289	PDAC	-3	SYNERGISM
GAO	ERBB_PIK3C	BYL719+LJM716	X-129	GC	0	ADDITIVITY
GAO	ERBB_PIK3C	BYL719+LJM716	X-1290	CRC	-1	ADDITIVITY
GAO	ERBB_PIK3C	BYL719+LJM716	X-1298	BRCA	0	ADDITIVITY
GAO	ERBB_PIK3C	BYL719+LJM716	X-1303	CRC	0	ADDITIVITY
GAO	ERBB_PIK3C	BYL719+LJM716	X-131	GC	0	ADDITIVITY
GAO	ERBB_PIK3C	BYL719+LJM716	X-1323	NSCLC	1	ADDITIVITY
GAO	ERBB_PIK3C	BYL719+LJM716	X-1329	CRC	0	ADDITIVITY
GAO	ERBB_PIK3C	BYL719+LJM716	X-135	GC	1	ADDITIVITY
GAO	ERBB_PIK3C	BYL719+LJM716	X-136	GC	0	ADDITIVITY
GAO	ERBB_PIK3C	BYL719+LJM716	X-1362	PDAC	0	ADDITIVITY
GAO	ERBB_PIK3C	BYL719+LJM716	X-137	GC	-2	SYNERGISM
GAO	ERBB_PIK3C	BYL719+LJM716	X-1371	BRCA	-1	ADDITIVITY
GAO	ERBB_PIK3C	BYL719+LJM716	X-138	GC	0	ADDITIVITY
GAO	ERBB_PIK3C	BYL719+LJM716	X-1383	BRCA	0	ADDITIVITY
GAO	ERBB_PIK3C	BYL719+LJM716	X-1407	BRCA	-1	ADDITIVITY
GAO	ERBB_PIK3C	BYL719+LJM716	X-141	GC	1	ADDITIVITY
GAO	ERBB_PIK3C	BYL719+LJM716	X-142	GC	0	ADDITIVITY
GAO	ERBB_PIK3C	BYL719+LJM716	X-144	GC	0	ADDITIVITY
GAO	ERBB_PIK3C	BYL719+LJM716	X-1441	CRC	0	ADDITIVITY
GAO	ERBB_PIK3C	BYL719+LJM716	X-1442	NSCLC	0	ADDITIVITY
GAO	ERBB_PIK3C	BYL719+LJM716	X-1443	CRC	-1	ADDITIVITY
GAO	ERBB_PIK3C	BYL719+LJM716	X-146	GC	0	ADDITIVITY
GAO	ERBB_PIK3C	BYL719+LJM716	X-1468	BRCA	0	ADDITIVITY
GAO	ERBB_PIK3C	BYL719+LJM716	X-1479	CRC	0	ADDITIVITY
GAO	ERBB_PIK3C	BYL719+LJM716	X-1499	NSCLC	0	ADDITIVITY
GAO	ERBB_PIK3C	BYL719+LJM716	X-1500	CRC	1	ADDITIVITY
GAO	ERBB_PIK3C	BYL719+LJM716	X-1536	CRC	-1	ADDITIVITY
GAO	ERBB_PIK3C	BYL719+LJM716	X-154	GC	0	ADDITIVITY
GAO	ERBB_PIK3C	BYL719+LJM716	X-1586	NSCLC	-1	ADDITIVITY
GAO	ERBB_PIK3C	BYL719+LJM716	X-160	GC	0	ADDITIVITY
GAO	ERBB_PIK3C	BYL719+LJM716	X-1600	BRCA	0	ADDITIVITY
GAO	ERBB_PIK3C	BYL719+LJM716	X-161	GC	0	ADDITIVITY
GAO	ERBB_PIK3C	BYL719+LJM716	X-162	GC	1	ADDITIVITY
GAO	ERBB_PIK3C	BYL719+LJM716	X-1631	BRCA	0	ADDITIVITY
GAO	ERBB_PIK3C	BYL719+LJM716	X-165	GC	0	ADDITIVITY
GAO	ERBB_PIK3C	BYL719+LJM716	X-1658	NSCLC	-1	ADDITIVITY
GAO	ERBB_PIK3C	BYL719+LJM716	X-166	GC	0	ADDITIVITY
GAO	ERBB_PIK3C	BYL719+LJM716	X-1683	NSCLC	0	ADDITIVITY
GAO	ERBB_PIK3C	BYL719+LJM716	X-169	GC	0	ADDITIVITY
GAO	ERBB_PIK3C	BYL719+LJM716	X-171	GC	0	ADDITIVITY
GAO	ERBB_PIK3C	BYL719+LJM716	X-1725	NSCLC	-1	ADDITIVITY
GAO	ERBB_PIK3C	BYL719+LJM716	X-177	GC	0	ADDITIVITY
GAO	ERBB_PIK3C	BYL719+LJM716	X-1787	NSCLC	-1	ADDITIVITY
GAO	ERBB_PIK3C	BYL719+LJM716	X-1823	NSCLC	0	ADDITIVITY
GAO	ERBB_PIK3C	BYL719+LJM716	X-1828	BRCA	0	ADDITIVITY
GAO	ERBB_PIK3C	BYL719+LJM716	X-1832	BRCA	0	ADDITIVITY
GAO	ERBB_PIK3C	BYL719+LJM716	X-1834	NSCLC	1	ADDITIVITY
GAO	ERBB_PIK3C	BYL719+LJM716	X-1835	NSCLC	-1	ADDITIVITY
GAO	ERBB_PIK3C	BYL719+LJM716	X-1855	CRC	0	ADDITIVITY
GAO	ERBB_PIK3C	BYL719+LJM716	X-1869	NSCLC	0	ADDITIVITY
GAO	ERBB_PIK3C	BYL719+LJM716	X-1870	NSCLC	-1	ADDITIVITY
GAO	ERBB_PIK3C	BYL719+LJM716	X-1916	BRCA	0	ADDITIVITY
GAO	ERBB_PIK3C	BYL719+LJM716	X-1921	BRCA	1	ADDITIVITY
GAO	ERBB_PIK3C	BYL719+LJM716	X-1934	NSCLC	0	ADDITIVITY
GAO	ERBB_PIK3C	BYL719+LJM716	X-1948	PDAC	1	ADDITIVITY
GAO	ERBB_PIK3C	BYL719+LJM716	X-1980	NSCLC	0	ADDITIVITY
GAO	ERBB_PIK3C	BYL719+LJM716	X-1993	NSCLC	1	ADDITIVITY
GAO	ERBB_PIK3C	BYL719+LJM716	X-2017	NSCLC	1	ADDITIVITY
GAO	ERBB_PIK3C	BYL719+LJM716	X-2026	PDAC	1	ADDITIVITY
GAO	ERBB_PIK3C	BYL719+LJM716	X-2042	NSCLC	0	ADDITIVITY
GAO	ERBB_PIK3C	BYL719+LJM716	X-2043	PDAC	0	ADDITIVITY
GAO	ERBB_PIK3C	BYL719+LJM716	X-2081	PDAC	1	ADDITIVITY
GAO	ERBB_PIK3C	BYL719+LJM716	X-2082	NSCLC	0	ADDITIVITY
GAO	ERBB_PIK3C	BYL719+LJM716	X-2088	NSCLC	0	ADDITIVITY
GAO	ERBB_PIK3C	BYL719+LJM716	X-2094	NSCLC	0	ADDITIVITY
GAO	ERBB_PIK3C	BYL719+LJM716	X-2145	CRC	0	ADDITIVITY
GAO	ERBB_PIK3C	BYL719+LJM716	X-2182	CRC	0	ADDITIVITY
GAO	ERBB_PIK3C	BYL719+LJM716	X-2195	BRCA	-1	ADDITIVITY
GAO	ERBB_PIK3C	BYL719+LJM716	X-2339	PDAC	0	ADDITIVITY
GAO	ERBB_PIK3C	BYL719+LJM716	X-2344	BRCA	0	ADDITIVITY
GAO	ERBB_PIK3C	BYL719+LJM716	X-2353	BRCA	1	ADDITIVITY
GAO	ERBB_PIK3C	BYL719+LJM716	X-2374	CRC	0	ADDITIVITY
GAO	ERBB_PIK3C	BYL719+LJM716	X-2403	CRC	0	ADDITIVITY
GAO	ERBB_PIK3C	BYL719+LJM716	X-2428	PDAC	0	ADDITIVITY
GAO	ERBB_PIK3C	BYL719+LJM716	X-2483	CRC	-1	ADDITIVITY
GAO	ERBB_PIK3C	BYL719+LJM716	X-2484	CRC	1	ADDITIVITY
GAO	ERBB_PIK3C	BYL719+LJM716	X-2487	BRCA	0	ADDITIVITY
GAO	ERBB_PIK3C	BYL719+LJM716	X-2524	BRCA	0	ADDITIVITY
GAO	ERBB_PIK3C	BYL719+LJM716	X-2538	CRC	0	ADDITIVITY
GAO	ERBB_PIK3C	BYL719+LJM716	X-2564	PDAC	-1	ADDITIVITY
GAO	ERBB_PIK3C	BYL719+LJM716	X-2573	CRC	-1	ADDITIVITY
GAO	ERBB_PIK3C	BYL719+LJM716	X-2633	PDAC	0	ADDITIVITY
GAO	ERBB_PIK3C	BYL719+LJM716	X-2640	BRCA	0	ADDITIVITY
GAO	ERBB_PIK3C	BYL719+LJM716	X-2659	CRC	0	ADDITIVITY
GAO	ERBB_PIK3C	BYL719+LJM716	X-2684	PDAC	0	ADDITIVITY
GAO	ERBB_PIK3C	BYL719+LJM716	X-2780	BRCA	1	ADDITIVITY
GAO	ERBB_PIK3C	BYL719+LJM716	X-2822	CRC	-1	ADDITIVITY
GAO	ERBB_PIK3C	BYL719+LJM716	X-2846	CRC	-2	SYNERGISM
GAO	ERBB_PIK3C	BYL719+LJM716	X-2861	CRC	0	ADDITIVITY
GAO	ERBB_PIK3C	BYL719+LJM716	X-2997	PDAC	0	ADDITIVITY
GAO	ERBB_PIK3C	BYL719+LJM716	X-3028	PDAC	0	ADDITIVITY
GAO	ERBB_PIK3C	BYL719+LJM716	X-3029	NSCLC	0	ADDITIVITY
GAO	ERBB_PIK3C	BYL719+LJM716	X-3038	PDAC	0	ADDITIVITY
GAO	ERBB_PIK3C	BYL719+LJM716	X-3052	PDAC	0	ADDITIVITY
GAO	ERBB_PIK3C	BYL719+LJM716	X-3077	BRCA	-1	ADDITIVITY
GAO	ERBB_PIK3C	BYL719+LJM716	X-3078	BRCA	0	ADDITIVITY
GAO	ERBB_PIK3C	BYL719+LJM716	X-3093	CRC	-1	ADDITIVITY
GAO	ERBB_PIK3C	BYL719+LJM716	X-3201	BRCA	0	ADDITIVITY
GAO	ERBB_PIK3C	BYL719+LJM716	X-3205	CRC	0	ADDITIVITY
GAO	ERBB_PIK3C	BYL719+LJM716	X-3209	PDAC	-2	SYNERGISM
GAO	ERBB_PIK3C	BYL719+LJM716	X-3224	CRC	-1	ADDITIVITY
GAO	ERBB_PIK3C	BYL719+LJM716	X-3237	NSCLC	1	ADDITIVITY
GAO	ERBB_PIK3C	BYL719+LJM716	X-3267	CRC	0	ADDITIVITY
GAO	ERBB_PIK3C	BYL719+LJM716	X-3268	PDAC	0	ADDITIVITY
GAO	ERBB_PIK3C	BYL719+LJM716	X-3298	BRCA	0	ADDITIVITY
GAO	ERBB_PIK3C	BYL719+LJM716	X-3450	BRCA	-1	ADDITIVITY
GAO	ERBB_PIK3C	BYL719+LJM716	X-3468	BRCA	-1	ADDITIVITY
GAO	ERBB_PIK3C	BYL719+LJM716	X-3697	BRCA	0	ADDITIVITY
GAO	ERBB_PIK3C	BYL719+LJM716	X-3792	CRC	0	ADDITIVITY
GAO	ERBB_PIK3C	BYL719+LJM716	X-3800	PDAC	0	ADDITIVITY
GAO	ERBB_PIK3C	BYL719+LJM716	X-3816	PDAC	0	ADDITIVITY
GAO	ERBB_PIK3C	BYL719+LJM716	X-3843	NSCLC	0	ADDITIVITY
GAO	ERBB_PIK3C	BYL719+LJM716	X-3873	BRCA	-1	ADDITIVITY
GAO	ERBB_PIK3C	BYL719+LJM716	X-3898	PDAC	1	ADDITIVITY
GAO	ERBB_PIK3C	BYL719+LJM716	X-3947	PDAC	0	ADDITIVITY
GAO	ERBB_PIK3C	BYL719+LJM716	X-3990	PDAC	1	ADDITIVITY
GAO	ERBB_PIK3C	BYL719+LJM716	X-4015	PDAC	0	ADDITIVITY
GAO	ERBB_PIK3C	BYL719+LJM716	X-4087	CRC	1	ADDITIVITY
GAO	ERBB_PIK3C	BYL719+LJM716	X-4145	CRC	0	ADDITIVITY
GAO	ERBB_PIK3C	BYL719+LJM716	X-4215	PDAC	-3	SYNERGISM
GAO	ERBB_PIK3C	BYL719+LJM716	X-4226	PDAC	1	ADDITIVITY
GAO	ERBB_PIK3C	BYL719+LJM716	X-4316	PDAC	-1	ADDITIVITY
GAO	ERBB_PIK3C	BYL719+LJM716	X-4347	BRCA	-1	ADDITIVITY
GAO	ERBB_PIK3C	BYL719+LJM716	X-4378	PDAC	1	ADDITIVITY
GAO	ERBB_PIK3C	BYL719+LJM716	X-4439	PDAC	0	ADDITIVITY
GAO	ERBB_PIK3C	BYL719+LJM716	X-4567	BRCA	0	ADDITIVITY
GAO	ERBB_PIK3C	BYL719+LJM716	X-4649	PDAC	0	ADDITIVITY
GAO	ERBB_PIK3C	BYL719+LJM716	X-4676	PDAC	0	ADDITIVITY
GAO	ERBB_PIK3C	BYL719+LJM716	X-4819	NSCLC	0	ADDITIVITY
GAO	ERBB_PIK3C	BYL719+LJM716	X-4824	BRCA	0	ADDITIVITY
GAO	ERBB_PIK3C	BYL719+LJM716	X-4888	BRCA	0	ADDITIVITY
GAO	ERBB_PIK3C	BYL719+LJM716	X-4927	PDAC	-1	ADDITIVITY
GAO	ERBB_PIK3C	BYL719+LJM716	X-4949	BRCA	1	ADDITIVITY
GAO	ERBB_PIK3C	BYL719+LJM716	X-5205	PDAC	1	ADDITIVITY
GAO	ERBB_PIK3C	BYL719+LJM716	X-5249	BRCA	1	ADDITIVITY
GAO	ERBB_PIK3C	BYL719+LJM716	X-5254	CRC	-1	ADDITIVITY
GAO	ERBB_PIK3C	BYL719+LJM716	X-5355	BRCA	0	ADDITIVITY
GAO	ERBB_PIK3C	BYL719+LJM716	X-5405	CRC	-1	ADDITIVITY
GAO	ERBB_PIK3C	BYL719+LJM716	X-5438	CRC	1	ADDITIVITY
GAO	ERBB_PIK3C	BYL719+LJM716	X-5446	CRC	0	ADDITIVITY
GAO	ERBB_PIK3C	BYL719+LJM716	X-5494	CRC	-2	SYNERGISM
GAO	ERBB_PIK3C	BYL719+LJM716	X-5495	CRC	0	ADDITIVITY
GAO	ERBB_PIK3C	BYL719+LJM716	X-5502	BRCA	0	ADDITIVITY
GAO	ERBB_PIK3C	BYL719+LJM716	X-5578	CRC	-1	ADDITIVITY
GAO	ERBB_PIK3C	BYL719+LJM716	X-5975	BRCA	0	ADDITIVITY
GAO	ERBB_PIK3C	BYL719+LJM716	X-6047	BRCA	0	ADDITIVITY
GAO	MAP2K_BRAF	ENCORAFENIB+BINIMETINIB	X-1655	CM	0	ADDITIVITY
GAO	MAP2K_BRAF	ENCORAFENIB+BINIMETINIB	X-1906	CM	0	ADDITIVITY
GAO	MAP2K_BRAF	ENCORAFENIB+BINIMETINIB	X-2163	CM	1	ADDITIVITY
GAO	MAP2K_BRAF	ENCORAFENIB+BINIMETINIB	X-2306	CM	0	ADDITIVITY
GAO	MAP2K_BRAF	ENCORAFENIB+BINIMETINIB	X-2602	CM	0	ADDITIVITY
GAO	MAP2K_BRAF	ENCORAFENIB+BINIMETINIB	X-2613	CM	-2	SYNERGISM
GAO	MAP2K_BRAF	ENCORAFENIB+BINIMETINIB	X-2700	CM	1	ADDITIVITY
GAO	MAP2K_BRAF	ENCORAFENIB+BINIMETINIB	X-2723	CM	-1	ADDITIVITY
GAO	MAP2K_BRAF	ENCORAFENIB+BINIMETINIB	X-2753	CM	0	ADDITIVITY
GAO	MAP2K_BRAF	ENCORAFENIB+BINIMETINIB	X-2838	CM	1	ADDITIVITY
GAO	MAP2K_BRAF	ENCORAFENIB+BINIMETINIB	X-2921	CM	0	ADDITIVITY
GAO	MAP2K_BRAF	ENCORAFENIB+BINIMETINIB	X-2992	CM	-1	ADDITIVITY
GAO	MAP2K_BRAF	ENCORAFENIB+BINIMETINIB	X-3127	CM	1	ADDITIVITY
GAO	MAP2K_BRAF	ENCORAFENIB+BINIMETINIB	X-3211	CM	-1	ADDITIVITY
GAO	MAP2K_BRAF	ENCORAFENIB+BINIMETINIB	X-3483	CM	0	ADDITIVITY
GAO	MAP2K_BRAF	ENCORAFENIB+BINIMETINIB	X-3486	CM	1	ADDITIVITY
GAO	MAP2K_BRAF	ENCORAFENIB+BINIMETINIB	X-3503	CM	0	ADDITIVITY
GAO	MAP2K_BRAF	ENCORAFENIB+BINIMETINIB	X-3676	CM	-1	ADDITIVITY
GAO	MAP2K_BRAF	ENCORAFENIB+BINIMETINIB	X-3746	CM	0	ADDITIVITY
GAO	MAP2K_BRAF	ENCORAFENIB+BINIMETINIB	X-3773	CM	0	ADDITIVITY
GAO	MAP2K_BRAF	ENCORAFENIB+BINIMETINIB	X-3851	CM	1	ADDITIVITY
GAO	MAP2K_BRAF	ENCORAFENIB+BINIMETINIB	X-3880	CM	1	ADDITIVITY
GAO	MAP2K_BRAF	ENCORAFENIB+BINIMETINIB	X-4157	CM	0	ADDITIVITY
GAO	MAP2K_BRAF	ENCORAFENIB+BINIMETINIB	X-4339	CM	1	ADDITIVITY
GAO	MAP2K_BRAF	ENCORAFENIB+BINIMETINIB	X-4426	CM	0	ADDITIVITY
GAO	MAP2K_BRAF	ENCORAFENIB+BINIMETINIB	X-4455	CM	0	ADDITIVITY
GAO	MAP2K_BRAF	ENCORAFENIB+BINIMETINIB	X-4530	CM	-1	ADDITIVITY
GAO	MAP2K_BRAF	ENCORAFENIB+BINIMETINIB	X-4538	CM	-1	ADDITIVITY
GAO	MAP2K_BRAF	ENCORAFENIB+BINIMETINIB	X-4644	CM	-1	ADDITIVITY
GAO	MAP2K_BRAF	ENCORAFENIB+BINIMETINIB	X-4668	CM	-1	ADDITIVITY
GAO	MAP2K_BRAF	ENCORAFENIB+BINIMETINIB	X-4832	CM	0	ADDITIVITY
GAO	MAP2K_BRAF	ENCORAFENIB+BINIMETINIB	X-4849	CM	-1	ADDITIVITY
GAO	MAP2K_BRAF	ENCORAFENIB+BINIMETINIB	X-5189	CM	0	ADDITIVITY
GAO	MAP2K_JAK	INC424+BINIMETINIB	X-0991	PDAC	0	ADDITIVITY
GAO	MAP2K_JAK	INC424+BINIMETINIB	X-1199	PDAC	1	ADDITIVITY
GAO	MAP2K_JAK	INC424+BINIMETINIB	X-1317	PDAC	0	ADDITIVITY
GAO	MAP2K_JAK	INC424+BINIMETINIB	X-1362	PDAC	0	ADDITIVITY
GAO	MAP2K_JAK	INC424+BINIMETINIB	X-1948	PDAC	0	ADDITIVITY
GAO	MAP2K_JAK	INC424+BINIMETINIB	X-1959	PDAC	0	ADDITIVITY
GAO	MAP2K_JAK	INC424+BINIMETINIB	X-2026	PDAC	0	ADDITIVITY
GAO	MAP2K_JAK	INC424+BINIMETINIB	X-2043	PDAC	0	ADDITIVITY
GAO	MAP2K_JAK	INC424+BINIMETINIB	X-2081	PDAC	1	ADDITIVITY
GAO	MAP2K_JAK	INC424+BINIMETINIB	X-2283	PDAC	0	ADDITIVITY
GAO	MAP2K_JAK	INC424+BINIMETINIB	X-2339	PDAC	0	ADDITIVITY
GAO	MAP2K_JAK	INC424+BINIMETINIB	X-2564	PDAC	1	ADDITIVITY
GAO	MAP2K_JAK	INC424+BINIMETINIB	X-2633	PDAC	0	ADDITIVITY
GAO	MAP2K_JAK	INC424+BINIMETINIB	X-2684	PDAC	1	ADDITIVITY
GAO	MAP2K_JAK	INC424+BINIMETINIB	X-2997	PDAC	0	ADDITIVITY
GAO	MAP2K_JAK	INC424+BINIMETINIB	X-3028	PDAC	1	ADDITIVITY
GAO	MAP2K_JAK	INC424+BINIMETINIB	X-3038	PDAC	0	ADDITIVITY
GAO	MAP2K_JAK	INC424+BINIMETINIB	X-3052	PDAC	0	ADDITIVITY
GAO	MAP2K_JAK	INC424+BINIMETINIB	X-3209	PDAC	0	ADDITIVITY
GAO	MAP2K_JAK	INC424+BINIMETINIB	X-3268	PDAC	1	ADDITIVITY
GAO	MAP2K_JAK	INC424+BINIMETINIB	X-3800	PDAC	0	ADDITIVITY
GAO	MAP2K_JAK	INC424+BINIMETINIB	X-3816	PDAC	0	ADDITIVITY
GAO	MAP2K_JAK	INC424+BINIMETINIB	X-3846	PDAC	2	ANTAGONISM
GAO	MAP2K_JAK	INC424+BINIMETINIB	X-3898	PDAC	-1	ADDITIVITY
GAO	MAP2K_JAK	INC424+BINIMETINIB	X-3947	PDAC	-1	ADDITIVITY
GAO	MAP2K_JAK	INC424+BINIMETINIB	X-3990	PDAC	1	ADDITIVITY
GAO	MAP2K_JAK	INC424+BINIMETINIB	X-4015	PDAC	0	ADDITIVITY
GAO	MAP2K_JAK	INC424+BINIMETINIB	X-4018	PDAC	0	ADDITIVITY
GAO	MAP2K_JAK	INC424+BINIMETINIB	X-4145	CRC	1	ADDITIVITY
GAO	MAP2K_JAK	INC424+BINIMETINIB	X-4215	PDAC	0	ADDITIVITY
GAO	MAP2K_JAK	INC424+BINIMETINIB	X-4226	PDAC	0	ADDITIVITY
GAO	MAP2K_JAK	INC424+BINIMETINIB	X-4377	PDAC	1	ADDITIVITY
GAO	MAP2K_JAK	INC424+BINIMETINIB	X-4378	PDAC	0	ADDITIVITY
GAO	MAP2K_JAK	INC424+BINIMETINIB	X-4439	PDAC	0	ADDITIVITY
GAO	MAP2K_JAK	INC424+BINIMETINIB	X-4649	PDAC	1	ADDITIVITY
GAO	MAP2K_JAK	INC424+BINIMETINIB	X-4676	PDAC	1	ADDITIVITY
GAO	MAP2K_JAK	INC424+BINIMETINIB	X-4927	PDAC	1	ADDITIVITY
GAO	MAP2K_JAK	INC424+BINIMETINIB	X-5205	PDAC	1	ADDITIVITY
GAO	MET_ERBB	INC280+TRASTUZUMAB	X-007	GC	0	ADDITIVITY
GAO	MET_ERBB	INC280+TRASTUZUMAB	X-010	GC	0	ADDITIVITY
GAO	MET_ERBB	INC280+TRASTUZUMAB	X-011	GC	0	ADDITIVITY
GAO	MET_ERBB	INC280+TRASTUZUMAB	X-015	GC	0	ADDITIVITY
GAO	MET_ERBB	INC280+TRASTUZUMAB	X-017	GC	0	ADDITIVITY
GAO	MET_ERBB	INC280+TRASTUZUMAB	X-020	GC	1	ADDITIVITY
GAO	MET_ERBB	INC280+TRASTUZUMAB	X-025	GC	-1	ADDITIVITY
GAO	MET_ERBB	INC280+TRASTUZUMAB	X-028	GC	0	ADDITIVITY
GAO	MET_ERBB	INC280+TRASTUZUMAB	X-029	GC	0	ADDITIVITY
GAO	MET_ERBB	INC280+TRASTUZUMAB	X-031	GC	0	ADDITIVITY
GAO	MET_ERBB	INC280+TRASTUZUMAB	X-034	GC	-1	ADDITIVITY
GAO	MET_ERBB	INC280+TRASTUZUMAB	X-035	GC	-2	SYNERGISM
GAO	MET_ERBB	INC280+TRASTUZUMAB	X-037	GC	1	ADDITIVITY
GAO	MET_ERBB	INC280+TRASTUZUMAB	X-038	GC	0	ADDITIVITY
GAO	MET_ERBB	INC280+TRASTUZUMAB	X-056	GC	0	ADDITIVITY
GAO	MET_ERBB	INC280+TRASTUZUMAB	X-057	GC	0	ADDITIVITY
GAO	MET_ERBB	INC280+TRASTUZUMAB	X-064	GC	-1	ADDITIVITY
GAO	MET_ERBB	INC280+TRASTUZUMAB	X-065	GC	1	ADDITIVITY
GAO	MET_ERBB	INC280+TRASTUZUMAB	X-067	GC	1	ADDITIVITY
GAO	MET_ERBB	INC280+TRASTUZUMAB	X-075	GC	1	ADDITIVITY
GAO	MET_ERBB	INC280+TRASTUZUMAB	X-077	GC	1	ADDITIVITY
GAO	MET_ERBB	INC280+TRASTUZUMAB	X-084	GC	0	ADDITIVITY
GAO	MET_ERBB	INC280+TRASTUZUMAB	X-090	GC	-2	SYNERGISM
GAO	MET_ERBB	INC280+TRASTUZUMAB	X-091	GC	-1	ADDITIVITY
GAO	MET_ERBB	INC280+TRASTUZUMAB	X-096	GC	1	ADDITIVITY
GAO	MET_ERBB	INC280+TRASTUZUMAB	X-097	GC	0	ADDITIVITY
GAO	MET_ERBB	INC280+TRASTUZUMAB	X-098	GC	0	ADDITIVITY
GAO	MET_ERBB	INC280+TRASTUZUMAB	X-099	GC	-1	ADDITIVITY
GAO	MET_ERBB	INC280+TRASTUZUMAB	X-102	GC	0	ADDITIVITY
GAO	MET_ERBB	INC280+TRASTUZUMAB	X-114	GC	-1	ADDITIVITY
GAO	MET_ERBB	INC280+TRASTUZUMAB	X-118	GC	0	ADDITIVITY
GAO	MET_ERBB	INC280+TRASTUZUMAB	X-119	GC	0	ADDITIVITY
GAO	MET_ERBB	INC280+TRASTUZUMAB	X-127	GC	1	ADDITIVITY
GAO	MET_ERBB	INC280+TRASTUZUMAB	X-128	GC	0	ADDITIVITY
GAO	MET_ERBB	INC280+TRASTUZUMAB	X-129	GC	0	ADDITIVITY
GAO	MET_ERBB	INC280+TRASTUZUMAB	X-131	GC	0	ADDITIVITY
GAO	MET_ERBB	INC280+TRASTUZUMAB	X-138	GC	0	ADDITIVITY
GAO	MET_ERBB	INC280+TRASTUZUMAB	X-154	GC	0	ADDITIVITY
GAO	MET_ERBB	INC280+TRASTUZUMAB	X-158	GC	-2	SYNERGISM
GAO	MET_ERBB	INC280+TRASTUZUMAB	X-160	GC	-1	ADDITIVITY
GAO	MET_ERBB	INC280+TRASTUZUMAB	X-161	GC	1	ADDITIVITY
GAO	MET_ERBB	INC280+TRASTUZUMAB	X-165	GC	0	ADDITIVITY
GAO	MET_ERBB	INC280+TRASTUZUMAB	X-166	GC	0	ADDITIVITY
GAO	PIK3C_HSP90	BYL719+HSP990	X-007	GC	0	ADDITIVITY
GAO	PIK3C_HSP90	BYL719+HSP990	X-010	GC	-1	ADDITIVITY
GAO	PIK3C_HSP90	BYL719+HSP990	X-011	GC	0	ADDITIVITY
GAO	PIK3C_HSP90	BYL719+HSP990	X-015	GC	1	ADDITIVITY
GAO	PIK3C_HSP90	BYL719+HSP990	X-017	GC	0	ADDITIVITY
GAO	PIK3C_HSP90	BYL719+HSP990	X-020	GC	1	ADDITIVITY
GAO	PIK3C_HSP90	BYL719+HSP990	X-023	GC	0	ADDITIVITY
GAO	PIK3C_HSP90	BYL719+HSP990	X-024	GC	-1	ADDITIVITY
GAO	PIK3C_HSP90	BYL719+HSP990	X-025	GC	0	ADDITIVITY
GAO	PIK3C_HSP90	BYL719+HSP990	X-027	GC	0	ADDITIVITY
GAO	PIK3C_HSP90	BYL719+HSP990	X-028	GC	1	ADDITIVITY
GAO	PIK3C_HSP90	BYL719+HSP990	X-029	GC	0	ADDITIVITY
GAO	PIK3C_HSP90	BYL719+HSP990	X-031	GC	1	ADDITIVITY
GAO	PIK3C_HSP90	BYL719+HSP990	X-034	GC	0	ADDITIVITY
GAO	PIK3C_HSP90	BYL719+HSP990	X-035	GC	2	ANTAGONISM
GAO	PIK3C_HSP90	BYL719+HSP990	X-037	GC	1	ADDITIVITY
GAO	PIK3C_HSP90	BYL719+HSP990	X-038	GC	-1	ADDITIVITY
GAO	PIK3C_HSP90	BYL719+HSP990	X-039	GC	0	ADDITIVITY
GAO	PIK3C_HSP90	BYL719+HSP990	X-050	GC	-1	ADDITIVITY
GAO	PIK3C_HSP90	BYL719+HSP990	X-056	GC	0	ADDITIVITY
GAO	PIK3C_HSP90	BYL719+HSP990	X-057	GC	-1	ADDITIVITY
GAO	PIK3C_HSP90	BYL719+HSP990	X-064	GC	0	ADDITIVITY
GAO	PIK3C_HSP90	BYL719+HSP990	X-065	GC	-1	ADDITIVITY
GAO	PIK3C_HSP90	BYL719+HSP990	X-067	GC	0	ADDITIVITY
GAO	PIK3C_HSP90	BYL719+HSP990	X-074	GC	-1	ADDITIVITY
GAO	PIK3C_HSP90	BYL719+HSP990	X-075	GC	-1	ADDITIVITY
GAO	PIK3C_HSP90	BYL719+HSP990	X-077	GC	1	ADDITIVITY
GAO	PIK3C_HSP90	BYL719+HSP990	X-078	GC	-1	ADDITIVITY
GAO	PIK3C_HSP90	BYL719+HSP990	X-084	GC	0	ADDITIVITY
GAO	PIK3C_HSP90	BYL719+HSP990	X-089	GC	-1	ADDITIVITY
GAO	PIK3C_HSP90	BYL719+HSP990	X-090	GC	-1	ADDITIVITY
GAO	PIK3C_HSP90	BYL719+HSP990	X-091	GC	-1	ADDITIVITY
GAO	PIK3C_HSP90	BYL719+HSP990	X-096	GC	1	ADDITIVITY
GAO	PIK3C_HSP90	BYL719+HSP990	X-097	GC	-1	ADDITIVITY
GAO	PIK3C_HSP90	BYL719+HSP990	X-098	GC	0	ADDITIVITY
GAO	PIK3C_HSP90	BYL719+HSP990	X-099	GC	-1	ADDITIVITY
GAO	PIK3C_HSP90	BYL719+HSP990	X-101	GC	-1	ADDITIVITY
GAO	PIK3C_HSP90	BYL719+HSP990	X-102	GC	1	ADDITIVITY
GAO	PIK3C_HSP90	BYL719+HSP990	X-105	GC	0	ADDITIVITY
GAO	PIK3C_HSP90	BYL719+HSP990	X-114	GC	1	ADDITIVITY
GAO	PIK3C_HSP90	BYL719+HSP990	X-118	GC	0	ADDITIVITY
GAO	PIK3C_HSP90	BYL719+HSP990	X-119	GC	0	ADDITIVITY
GAO	PIK3C_HSP90	BYL719+HSP990	X-127	GC	1	ADDITIVITY
GAO	PIK3C_HSP90	BYL719+HSP990	X-128	GC	1	ADDITIVITY
GAO	PIK3C_HSP90	BYL719+HSP990	X-129	GC	1	ADDITIVITY
GAO	PIK3C_HSP90	BYL719+HSP990	X-131	GC	-1	ADDITIVITY
GAO	PIK3C_HSP90	BYL719+HSP990	X-135	GC	0	ADDITIVITY
GAO	PIK3C_HSP90	BYL719+HSP990	X-136	GC	0	ADDITIVITY
GAO	PIK3C_HSP90	BYL719+HSP990	X-137	GC	-3	SYNERGISM
GAO	PIK3C_HSP90	BYL719+HSP990	X-138	GC	-1	ADDITIVITY
GAO	PIK3C_HSP90	BYL719+HSP990	X-141	GC	-2	SYNERGISM
GAO	PIK3C_HSP90	BYL719+HSP990	X-142	GC	-1	ADDITIVITY
GAO	PIK3C_HSP90	BYL719+HSP990	X-144	GC	0	ADDITIVITY
GAO	PIK3C_HSP90	BYL719+HSP990	X-146	GC	-1	ADDITIVITY
GAO	PIK3C_HSP90	BYL719+HSP990	X-154	GC	-1	ADDITIVITY
GAO	PIK3C_HSP90	BYL719+HSP990	X-158	GC	1	ADDITIVITY
GAO	PIK3C_HSP90	BYL719+HSP990	X-160	GC	0	ADDITIVITY
GAO	PIK3C_HSP90	BYL719+HSP990	X-161	GC	-1	ADDITIVITY
GAO	PIK3C_HSP90	BYL719+HSP990	X-162	GC	1	ADDITIVITY
GAO	PIK3C_HSP90	BYL719+HSP990	X-165	GC	-1	ADDITIVITY
GAO	PIK3C_HSP90	BYL719+HSP990	X-166	GC	1	ADDITIVITY
GAO	PIK3C_HSP90	BYL719+HSP990	X-169	GC	0	ADDITIVITY
GAO	PIK3C_HSP90	BYL719+HSP990	X-171	GC	0	ADDITIVITY
GAO	PIK3C_HSP90	BYL719+HSP990	X-177	GC	0	ADDITIVITY
GAO	PIM_PIK3C	BYL719+LGH447	X-1156	NSCLC	0	ADDITIVITY
GAO	PIM_PIK3C	BYL719+LGH447	X-1172	NSCLC	-1	ADDITIVITY
GAO	PIM_PIK3C	BYL719+LGH447	X-1189	NSCLC	-3	SYNERGISM
GAO	PIM_PIK3C	BYL719+LGH447	X-1228	NSCLC	-1	ADDITIVITY
GAO	PIM_PIK3C	BYL719+LGH447	X-1323	NSCLC	-1	ADDITIVITY
GAO	PIM_PIK3C	BYL719+LGH447	X-1442	NSCLC	0	ADDITIVITY
GAO	PIM_PIK3C	BYL719+LGH447	X-1499	NSCLC	0	ADDITIVITY
GAO	PIM_PIK3C	BYL719+LGH447	X-1586	NSCLC	-1	ADDITIVITY
GAO	PIM_PIK3C	BYL719+LGH447	X-1658	NSCLC	0	ADDITIVITY
GAO	PIM_PIK3C	BYL719+LGH447	X-1683	NSCLC	0	ADDITIVITY
GAO	PIM_PIK3C	BYL719+LGH447	X-1725	NSCLC	1	ADDITIVITY
GAO	PIM_PIK3C	BYL719+LGH447	X-1787	NSCLC	0	ADDITIVITY
GAO	PIM_PIK3C	BYL719+LGH447	X-1823	NSCLC	0	ADDITIVITY
GAO	PIM_PIK3C	BYL719+LGH447	X-1834	NSCLC	1	ADDITIVITY
GAO	PIM_PIK3C	BYL719+LGH447	X-1835	NSCLC	1	ADDITIVITY
GAO	PIM_PIK3C	BYL719+LGH447	X-1869	NSCLC	-3	SYNERGISM
GAO	PIM_PIK3C	BYL719+LGH447	X-1870	NSCLC	0	ADDITIVITY
GAO	PIM_PIK3C	BYL719+LGH447	X-1934	NSCLC	0	ADDITIVITY
GAO	PIM_PIK3C	BYL719+LGH447	X-1980	NSCLC	1	ADDITIVITY
GAO	PIM_PIK3C	BYL719+LGH447	X-1993	NSCLC	0	ADDITIVITY
GAO	PIM_PIK3C	BYL719+LGH447	X-2017	NSCLC	0	ADDITIVITY
GAO	PIM_PIK3C	BYL719+LGH447	X-2042	NSCLC	0	ADDITIVITY
GAO	PIM_PIK3C	BYL719+LGH447	X-2082	NSCLC	1	ADDITIVITY
GAO	PIM_PIK3C	BYL719+LGH447	X-2088	NSCLC	2	ANTAGONISM
GAO	PIM_PIK3C	BYL719+LGH447	X-2094	NSCLC	0	ADDITIVITY
GAO	PIM_PIK3C	BYL719+LGH447	X-3029	NSCLC	0	ADDITIVITY
GAO	PIM_PIK3C	BYL719+LGH447	X-3237	NSCLC	0	ADDITIVITY
GAO	PIM_PIK3C	BYL719+LGH447	X-3843	NSCLC	0	ADDITIVITY
GAO	PIM_PIK3C	BYL719+LGH447	X-4819	NSCLC	0	ADDITIVITY
GAO	TNKS_PIK3C	BKM120+LJC049	X-0933	CRC	1	ADDITIVITY
GAO	TNKS_PIK3C	BKM120+LJC049	X-1027	CRC	0	ADDITIVITY
GAO	TNKS_PIK3C	BKM120+LJC049	X-1055	CRC	0	ADDITIVITY
GAO	TNKS_PIK3C	BKM120+LJC049	X-1119	CRC	0	ADDITIVITY
GAO	TNKS_PIK3C	BKM120+LJC049	X-1167	CRC	1	ADDITIVITY
GAO	TNKS_PIK3C	BKM120+LJC049	X-1173	CRC	1	ADDITIVITY
GAO	TNKS_PIK3C	BKM120+LJC049	X-1270	CRC	0	ADDITIVITY
GAO	TNKS_PIK3C	BKM120+LJC049	X-1290	CRC	-1	ADDITIVITY
GAO	TNKS_PIK3C	BKM120+LJC049	X-1329	CRC	0	ADDITIVITY
GAO	TNKS_PIK3C	BKM120+LJC049	X-1441	CRC	1	ADDITIVITY
GAO	TNKS_PIK3C	BKM120+LJC049	X-1443	CRC	0	ADDITIVITY
GAO	TNKS_PIK3C	BKM120+LJC049	X-1479	CRC	0	ADDITIVITY
GAO	TNKS_PIK3C	BKM120+LJC049	X-1500	CRC	0	ADDITIVITY
GAO	TNKS_PIK3C	BKM120+LJC049	X-1536	CRC	-1	ADDITIVITY
GAO	TNKS_PIK3C	BKM120+LJC049	X-1855	CRC	1	ADDITIVITY
GAO	TNKS_PIK3C	BKM120+LJC049	X-2145	CRC	0	ADDITIVITY
GAO	TNKS_PIK3C	BKM120+LJC049	X-2182	CRC	0	ADDITIVITY
GAO	TNKS_PIK3C	BKM120+LJC049	X-2239	CRC	0	ADDITIVITY
GAO	TNKS_PIK3C	BKM120+LJC049	X-2374	CRC	1	ADDITIVITY
GAO	TNKS_PIK3C	BKM120+LJC049	X-2403	CRC	0	ADDITIVITY
GAO	TNKS_PIK3C	BKM120+LJC049	X-2483	CRC	1	ADDITIVITY
GAO	TNKS_PIK3C	BKM120+LJC049	X-2484	CRC	1	ADDITIVITY
GAO	TNKS_PIK3C	BKM120+LJC049	X-2538	CRC	0	ADDITIVITY
GAO	TNKS_PIK3C	BKM120+LJC049	X-2573	CRC	-2	SYNERGISM
GAO	TNKS_PIK3C	BKM120+LJC049	X-2659	CRC	0	ADDITIVITY
GAO	TNKS_PIK3C	BKM120+LJC049	X-2822	CRC	1	ADDITIVITY
GAO	TNKS_PIK3C	BKM120+LJC049	X-2846	CRC	1	ADDITIVITY
GAO	TNKS_PIK3C	BKM120+LJC049	X-2861	CRC	0	ADDITIVITY
GAO	TNKS_PIK3C	BKM120+LJC049	X-3093	CRC	1	ADDITIVITY
GAO	TNKS_PIK3C	BKM120+LJC049	X-3205	CRC	0	ADDITIVITY
GAO	TNKS_PIK3C	BKM120+LJC049	X-3224	CRC	1	ADDITIVITY
GAO	TNKS_PIK3C	BKM120+LJC049	X-3267	CRC	0	ADDITIVITY
GAO	TNKS_PIK3C	BKM120+LJC049	X-3792	CRC	0	ADDITIVITY
GAO	TNKS_PIK3C	BKM120+LJC049	X-4087	CRC	1	ADDITIVITY
GAO	TNKS_PIK3C	BKM120+LJC049	X-5254	CRC	0	ADDITIVITY
GAO	TNKS_PIK3C	BKM120+LJC049	X-5405	CRC	-1	ADDITIVITY
GAO	TNKS_PIK3C	BKM120+LJC049	X-5438	CRC	1	ADDITIVITY
GAO	TNKS_PIK3C	BKM120+LJC049	X-5446	CRC	0	ADDITIVITY
GAO	TNKS_PIK3C	BKM120+LJC049	X-5494	CRC	1	ADDITIVITY
GAO	TNKS_PIK3C	BKM120+LJC049	X-5495	CRC	0	ADDITIVITY
GAO	TNKS_PIK3C	BKM120+LJC049	X-5578	CRC	0	ADDITIVITY
