# Supplementary material for: Community assessment to advance computational prediction of cancer drug combinations in a pharmacogenomic screen
Source: Nat Commun. 2019 Jun 17;10:2674. doi: 10.1038/s41467-019-09799-2 (PMC6572829; doi:10.1038/s41467-019-09799-2)
Supplement: Supplementary file 4 — Supplementary Data 2 [file 41467_2019_9799_MOESM4_ESM.xlsx]

## Sheet: Participants
Team	email	public wiki	Wiki ID - File page	FileID_1A	Primary metric SC1A	Tiebreak SC1A	fileID_1B	Primary metric SC1B	Tiebreak SC1B	fileID_2	Primary metric SC2	Tiebreak SC2	Reviewer1	Reviewer2	Reviewer3	Comments1	Comments2	Comments3	Emailed:	Write up?	Code is public? If not,	Code - reproducible?	Title	Summary	Background	Methods	Conclusion	Reference
North Atlantic Dream	sasrdw@synapse.org	TRUE	https://www.synapse.org/#!Synapse:syn5759485/wiki/394859 (Features: https://www.synapse.org/#!Synapse:syn5907787/files/)	syn5759825	0.49	0.51	syn5759843	0.43	0.47	syn5759683	55.86	0.69	Michael	Dennis		2nd best method for ch2, and also good BAC!				TRUE	TRUE	Dennis?	TRUE	TRUE	TRUE	TRUE	FALSE	TRUE
Yuanfang Guan	gyuanfan@synapse.org	TRUE	https://www.synapse.org/#!Synapse:syn5614689/wiki/396206	syn5752419	0.48	0.53	syn5752346	0.45	0.49	syn5752205	74.89	0.61	Michael	Dennis	Mike		Top performer based on primary metric			TRUE	TRUE	Mike?	FALSE	FALSE	FALSE	TRUE	FALSE	FALSE		Legend
Mikhail Zaslavskiy	Mikhail@synapse.org	TRUE	https://www.synapse.org/#!Synapse:syn5029395/wiki/394820	syn5758239	0.47	0.52	syn5758240	0.45	0.49	syn5758382	21.18	0.57		Dennis			Performed well in Ch1A and Ch1B			TRUE	TRUE		TRUE	TRUE	FALSE	TRUE	TRUE	FALSE		Team	Participating and competing team.
DMIS	mjjeon@synapse.org	TRUE	https://www.synapse.org/#!Synapse:syn5061270/wiki/394755	syn5816526	0.45	0.48	syn5816530	0.43	0.47	syn5816537	32.06	0.6		Dennis		Large performance drop ch1B after late submission	Extremely good predictions based on confidence			TRUE	TRUE	Anyone a Python expert?	TRUE	TRUE	TRUE	TRUE	TRUE	TRUE		Wiki ID - File page	Web link to write-up and source code of participating team.
Team 99	grechkin@synapse.org	TRUE	https://www.synapse.org/#!Synapse:syn5076481	syn5759736	0.44	0.45	syn5759861	0	0	syn5759969	27.25	0.61		Dennis						TRUE	TRUE		TRUE	TRUE	TRUE	TRUE	TRUE	TRUE		Primary metric SC1A	Weighted Pearson correlation with using all features.
Puruguramingu	aminallam@synapse.org	TRUE	https://www.synapse.org/#!Synapse:syn5053525	syn5816295	0.43	0.47	syn5816295	0.43	0.47	syn5816296	19.29	0.59		Dennis						TRUE	TRUE		TRUE	TRUE	FALSE	TRUE	FALSE	FALSE		Tiebreak SC1A	Weighted Pearson correlation with using all features, restricted to drug combinations with at least on cell line responding synergistic.
CombinationAtClark	davidaknowles@synapse.org	TRUE	https://www.synapse.org/#!Synapse:syn5586109/wiki/394920	syn5816503	0.42	0.47	?	0.424218	0.471797	syn5586934	24.52	0.65		Dennis		Late final submission to ch1A, might benefitted from other teams		Late submission ch1B, good performance (might benefitted from other projects)		TRUE	TRUE		TRUE	TRUE	TRUE	TRUE	TRUE	TRUE		Primary metric SC1B	Weighted Pearson correlation with using all features besides monotherapy
StarMix	medozz@synapse.org	TRUE	https://www.synapse.org/#!Synapse:syn5059714/wiki/266757	syn5758610	0.41	0.45	syn5815843	0.42	0.45					Dennis			Krishna's team			TRUE	TRUE		TRUE	TRUE	TRUE	TRUE	TRUE	TRUE		Tiebreak SC1B	Weighted Pearson correlation with using all features besides monotherapy, restricted to drug combinations with at least on cell line respondin synergistic.
BigHero5	Synergydetective@synapse.org	TRUE	https://www.synapse.org/#!Synapse:syn5757823/wiki/394824	syn5758156	0.4	0.45	syn5785941	0.38	0.43					Dennis						TRUE	TRUE		TRUE	TRUE	TRUE	TRUE	TRUE	TRUE		Primary metric SC2	Synergy prediction score based on sequential three-way ANOVA.
Fita Safitri	fitasafitri30@synapse.org	FALSE	https://www.synapse.org/#!Synapse:syn5712600	syn5712600	0.4	0.44								Dennis						FALSE	FALSE		FALSE	FALSE	FALSE	FALSE	FALSE	FALSE		Tiebreak SC2	Balanced accuracy (BAC) of predicted synergy.
VTForce2	haitham@synapse.org	TRUE	https://www.synapse.org/#!Synapse:syn5700466/wiki/394537	syn5815361	0.38	0.4	syn5816388	0.35	0.39					Dennis			Deep learning approach			TRUE	TRUE		TRUE	TRUE	TRUE	TRUE	TRUE	TRUE
VU VUMC synergy team	AJK@synapse.org	TRUE	https://www.synapse.org/#!Synapse:syn5758506/wiki/394845	syn5815802	0.37	0.37	syn5815802	0.37	0.37	syn5816294	-0.79	0.48		Dennis		Not existing page	Large performance drop ch1B after late submission (depending on rounding would tie with Yuangfanc and Mikhail)			TRUE	TRUE		TRUE	TRUE	TRUE	TRUE	TRUE	TRUE
Kevin Shopsowitz	kshops@synapse.org	TRUE, 2 WRITE UPS	https://www.synapse.org/#!Synapse:syn5755596/wiki/394773	syn5815399	0.37	0.39	syn5815401	0.34	0.37	syn5816283	4.98	0.67		Dennis		Not existing page				TRUE	TRUE		TRUE	TRUE	TRUE	TRUE	TRUE	TRUE
FINCHIPS	Eemeli@synapse.org	TRUE	https://www.synapse.org/#!Synapse:syn5758221/wiki/394834	syn5758468	0.37	0.42	syn5758471	0.3	0.34	syn5758537	31.44	0.67	Michael	Dennis		good method for ch2, and also good BAC!				TRUE	TRUE		TRUE	TRUE	TRUE	TRUE	TRUE	TRUE
PrecisionHunter	JDJI@synapse.org	TRUE	https://www.synapse.org/#!Synapse:syn5139830/wiki/394814	syn5758179	0.36	0.39	syn5758180	0.32	0.36	syn5758409	17.26	0.66		Dennis						TRUE	TRUE		TRUE	TRUE	TRUE	TRUE	TRUE	TRUE
Gravensteen	mushthofa@synapse.org	TRUE	https://www.synapse.org/#!Synapse:syn5003242/wiki/394874	syn5816549	0.35	0.39	syn5816559	0.29	0.34					Dennis		Didn't use write up template				TRUE	TRUE		FALSE	FALSE	FALSE	TRUE	FALSE	FALSE
Cambridge MA	barb@synapse.org	TRUE	https://www.synapse.org/#!Synapse:syn5759857/wiki/394869	syn5759935	0.33	0.37								Dennis						TRUE	TRUE		TRUE	TRUE	TRUE	TRUE	TRUE	TRUE
Party Peeps on Drugs	Sim1@synapse.org	TRUE	https://www.synapse.org/#!Synapse:syn5048723/wiki/394548	syn5815819	0.32	0.38	syn5815827	0.34	0.38	syn5815830	13.68	0.55		Dennis						TRUE	TRUE		TRUE	TRUE	TRUE	TRUE	TRUE	TRUE
Periferics	rguimera@synapse.org	TRUE	https://www.synapse.org/#!Synapse:syn5752001/wiki/394738	syn5807306	0.32	0.32	syn5807306	0.32	0.32					Dennis		Late submission ch1B, good performance (might benefitted from other projects)				TRUE	TRUE		TRUE	TRUE	TRUE	TRUE	TRUE	TRUE
BTR	ach107@synapse.org	TRUE	https://www.synapse.org/#!Synapse:syn4974949/wiki/394696	syn5758281	0.32	0.37	syn5758282	0.27	0.33											TRUE	TRUE
jason chen	Li_Lab@synapse.org	TRUE, BUT NO WRITE UP	https://www.synapse.org/#!Synapse:syn5605989/files/	syn5758576	0.32	0.36	syn5758643	0.23	0.24							Not existing page
JuongHwan Hwang	CDLMS1@synapse.org	NA	https://www.synapse.org/#!Synapse:syn5755261	syn5755261	0.31	0.34										Not existing page
UMinho-Bisbii	dlr.sb@synapse.org	TRUE	https://www.synapse.org/#!Synapse:syn5756540/wiki/394812	syn5760241	0.3	0.33	syn5760252	0.18	0.18	syn5816410	5.15	0.57
SBIE Lab	ckh@synapse.org	TRUE	https://www.synapse.org/#!Synapse:syn5757825/wiki/394823	syn5757811	0.3	0.34
Bioinf_students_jku	Kristina@synapse.org	TRUE	https://www.synapse.org/#!Synapse:syn5720141/wiki/394652	syn5759556	0.28	0.3	syn5759494	0.26	0.28											TRUE	TRUE
minor_insight	kirky@synapse.org	TRUE	https://www.synapse.org/#!Synapse:syn4985778/wiki/247763	syn5758768	0.28	0.32	syn5758869	0.2	0.22
CCB-NKI	magali.michaut@synapse.org	TRUE	https://www.synapse.org/#!Synapse:syn5026984/wiki/394563	syn5751872	0.27	0.3	syn5751874	0.37	0.38	syn5751876	27.03	0.65		Dennis		Late submission ch1B, good performance (might benefitted from other projects)				TRUE	TRUE		TRUE	TRUE	TRUE	TRUE	TRUE	TRUE
ResistanceIsFutile	jgerold@synapse.org	TRUE	https://www.synapse.org/#!Synapse:syn5752349/wiki/394743	syn5759961	0.27	0.31	syn5759956	0.27	0.33							Late final submission to ch1A, might benefitted from other teams				TRUE	TRUE
aforoush	aforoush@synapse.org	TRUE	https://www.synapse.org/#!Synapse:syn5759938/wiki/394875	syn5760160	0.27	0.3	syn5760128	0.25	0.28
Simurg	remzicelebi@synapse.org	TRUE	https://www.synapse.org/#!Synapse:syn5605365/wiki/394725	syn5760165	0.27	0.31	syn5760166	0.24	0.27	syn5760174	0.24	0.59
Nahian	razeeebuet@synapse.org	TRUE, But no write UP	https://www.synapse.org/#!Synapse:syn5758415/wiki/394842,https://www.synapse.org/#!Synapse:syn5758531		0.27	0.29		0.227	0.248
Mistral	cuong@synapse.org	TRUE	https://www.synapse.org/#!Synapse:syn5757481/wiki/396211	syn5815984	0.27	0.3	syn5815844	0.19	0.21	syn5758363	5.27	0.52				Not existing page
Xtract	TakeshiHase@synapse.org	TRUE	https://www.synapse.org/#!Synapse:syn5756525/wiki/394811	syn5756825	0.26	0.27	syn5756826	0.25	0.26							Late submission ch1B, good performance (might benefitted from other projects)
MFBLUP	pso@synapse.org	TRUE	https://www.synapse.org/#!Synapse:syn5048653/wiki/266638	syn5760272	0.26	0.28	syn5760274	0.21	0.24											TRUE	TRUE
kmatlock	kmatlock@synapse.org	TRUE	https://www.synapse.org/#!Synapse:syn5755780/wiki/394785		0.26	0.28		0.188	0.189
helmi	chk@synapse.org	TRUE	https://www.synapse.org/#!Synapse:syn5755571/wiki/394772	syn5755347	0.25	0.3	syn5755347	0.25	0.3
The Outsiders	Sinnefa@synapse.org	TRUE	https://www.synapse.org/#!Synapse:syn5059915/wiki/	syn5757946	0.25	0.26	syn5757947	0.24	0.24	syn5761973	1.62	0.54
atknex	bajicv@synapse.org	TRUE	https://www.synapse.org/#!Synapse:syn5009038	syn5711495	0.25	0.27	syn5712160	0.18	0.19	syn5713829	4.66	0.55								TRUE	TRUE
jounghwan hwang	GFASD@synapse.org	TRUE	https://www.synapse.org/#!Synapse:syn5755356/wiki/394770	syn5756820	0.25	0.27														TRUE	TRUE
Massimiliano Zanin	MZanin@synapse.org	TRUE	https://www.synapse.org/#!Synapse:syn5954103/wiki/397741	syn5721354	0.23	0.27	syn5721354	0.23	0.27
CGATeam	cankut@synapse.org	TRUE	https://www.synapse.org/#!Synapse:syn5556706/wiki/394844	syn5760398	0.23	0.27	syn5760399	0.21	0.25
UCSD	mikeyu@synapse.org	TRUE	https://www.synapse.org/#!Synapse:syn5061110/wiki/395224	syn5759960	0.23	0.28	syn5759973	0.18	0.22	syn5816574	17.22	0.65		Dennis						TRUE	TRUE		TRUE	TRUE	TRUE	TRUE	TRUE	TRUE
NCSUBRC	jrjack@synapse.org	TRUE	https://www.synapse.org/#!Synapse:syn5755363/wiki/394771	syn5758344	0.23	0.25
DrugAddicts	cat@synapse.org	TRUE	https://www.synapse.org/#!Synapse:syn5756311/wiki/395660	syn5759540	0.22	0.25	syn5759991	0.33	0.37	syn5760261	9.18	0.58		Dennis						TRUE	TRUE		TRUE	TRUE	TRUE	TRUE	TRUE	TRUE
van Gogh	gaofeng21cn@synapse.org	TRUE	https://www.synapse.org/#!Synapse:syn4981858/wiki/394423	syn5694645	0.22	0.23	syn5694646	0.23	0.23											TRUE	FALSE
Carlos De Niz	carlitre@synapse.org	TRUE, BUT TWO WRITE UPS	https://www.synapse.org/#!Synapse:syn5758455/wiki/394843, https://www.synapse.org/#!Synapse:syn5758569/wiki/394847		0.22	0.25		0.147	0.163
Three Amigos	bhagyakw@synapse.org	TRUE, 2 WRITE UPS	https://www.synapse.org/#!Synapse:syn5752426/wiki/394748	syn5758160	0.21	0.21	syn5758189	0.19	0.21	syn5758388	-0.73	0.49
Xiang Yu	openneuron@synapse.org	TRUE	https://www.synapse.org/#!Synapse:syn5260177/wiki/394835	syn5757949	0.21	0.21	syn5758557	0.08	0.06	syn5758652	8.73	0.54				Late submission ch2, good performance (might benefitted from other projects)				TRUE	TRUE		TRUE	TRUE	TRUE	TRUE	TRUE	TRUE
Zhiyuan Hu	zhiyuan@synapse.org	TRUE	https://www.synapse.org/#!Synapse:syn5705150/wiki/394570	syn5707006	0.21	0.23
CMS No.5	wchwang@synapse.org	TRUE	https://www.synapse.org/#!Synapse:syn5592365/wiki/394862	syn5760287	0.2	0.22	syn5760290	0.13	0.14	syn5760312	0.82	0.5
14A41	emreg00@synapse.org	TRUE	https://www.synapse.org/#!Synapse:syn5060804	syn5757369	0.2	0.22	syn5757370	0.12	0.13	syn5757371	2.08	0.57								TRUE	TRUE
S.E.R.G.E	sbsad@synapse.org	TRUE	https://www.synapse.org/#!Synapse:syn5052548/wiki/394828	syn5757758	0.19	0.23	syn5757893	0.26	0.28
TeamHCI	Mathilde_B@synapse.org	TRUE	https://www.synapse.org/#!Synapse:syn5876309/wiki/396378	syn5760273	0.19	0.24	syn5760216	0.21	0.26
MSM	PJK@synapse.org	TRUE	https://www.synapse.org/#!Synapse:syn5757359/wiki/394873	syn5760004	0.19	0.22	syn5760005	0.19	0.22	syn5760245	NaN	0.46		Dennis		Late submission ch2, good performance (might benefitted from other projects)				TRUE	TRUE		TRUE	TRUE	TRUE	TRUE	TRUE	TRUE
MasterMindz	mgm@synapse.org	TRUE	https://www.synapse.org/#!Synapse:syn5059943/wiki/397365	syn5758635	0.19	0.21	syn5758637	0.18	0.2
DPDTeam	yudpaw@synapse.org	TRUE, BUT NO WRITE UP	https://www.synapse.org/#!Synapse:syn5018653/wiki/	syn5815869	0.19	0.21	syn5757061	0.1	0.13	syn5815851	7.05	0.59								FALSE	FALSE
DeepDish	anath1@synapse.org	TRUE	https://www.synapse.org/#!Synapse:syn5753383/wiki/394758	syn5755265	0.18	0.21	syn5755266	0.2	0.23											TRUE	FALSE
GIKA	jseoane@synapse.org	TRUE	https://www.synapse.org/#!Synapse:syn5554563/wiki/394860	syn5759597	0.18	0.21	syn5759583	0.17	0.2											TRUE	TRUE
UNC-NCATS	alvesvm@synapse.org	TRUE	https://www.synapse.org/#!Synapse:syn5758663	syn5758663	0.17	0.23	syn5759477	0.07	0.07	syn5759457	7.4	0.55
KNU	dschoi@synapse.org	TRUE	https://www.synapse.org/#!Synapse:syn5785640/wiki/395207	syn5814597	0.17	0.2
TeamNKC	camir.ricketts@synapse.org	TRUE	https://www.synapse.org/#!Synapse:syn5760191/wiki/394878	syn5760235	0.16	0.17
Marat Kazanov	mkazanov@synapse.org	TRUE	https://www.synapse.org/#!Synapse:syn5755786/wiki/394786	syn5757288	0.15	0.17	syn5814623	-0.01	-0.03	syn5757301	3.79	0.54								TRUE	TRUE
TeamRocketAZ	TeamRocket@synapse.org	TRUE	https://www.synapse.org/#!Synapse:syn5521554	syn5721451	0.11	0.09														TRUE	TRUE
TeamLaSIGE	afalcao@synapse.org	TRUE	https://www.synapse.org/#!Synapse:syn5318966/wiki/394864	syn5759647	0.1	0.13	syn5759648	0.31	0.33					Dennis						TRUE	FALSE		TRUE	TRUE	TRUE	TRUE	TRUE	TRUE
CMU-10715	jessica1338@synapse.org	TRUE	https://www.synapse.org/#!Synapse:syn5049722/wiki/394597	syn5712823	0.08	0.07
CS_ML_MED	CS_MED@synapse.org	TRUE	https://www.synapse.org/#!Synapse:syn5698465/wiki/395210	syn5760006	0.08	0.07
The Aggies	Aggie@synapse.org	TRUE	https://www.synapse.org/#!Synapse:syn5758316/wiki/394838	syn5758391	0.06	0.04	syn5758406	0.07	0.06											TRUE	FALSE
DREAM Toronto	ehsueh@synapse.org	TRUE	https://www.synapse.org/#!Synapse:syn5110413/wiki/394879	syn5816561	0.06	0.08				syn5816562	0.74	0.52
Manuel Calaza	Manuel_Calaza@synapse.org	TRUE	https://www.synapse.org/#!Synapse:syn5554996/wiki/390723	syn5704991	0.04	0.02	syn5704991	0.04	0.02
chaysuph	chaysuph@synapse.org	FALSE	https://www.synapse.org/#!Synapse:syn5759723	syn5759723	0.03	0.04	syn5759727	0.14	0.17	syn5759733	5.8	0.58
Alexey Strokach	ostrokach@synapse.org	TRUE	https://www.synapse.org/#!Synapse:syn5120075/wiki/394757	syn5816582	0.03	0.04	syn5816580	0.09	0.11	syn5816545	13.14	0.59		Dennis		Huge score drop in resubmission in 1A	Huge score improvement in resubmission in 1B after late submission (dodgy)	Late submission ch2, good performance (might benefitted from other projects)		TRUE	https://bitbucket.org/biodb/az_dream_2015		TRUE	TRUE	TRUE	TRUE	TRUE	TRUE
Seungpyo Hong	sp1020@synapse.org	TRUE	https://www.synapse.org/#!Synapse:syn5109145/wiki/397460	syn5757050	0.03	0.04
Davide Chicco	davide.chicco@synapse.org	TRUE	https://www.synapse.org/#!Synapse:syn5557055/wiki/394829	syn5757518	0.01	-0.01														TRUE	TRUE
UW DreamTeam	aykim201@synapse.org	FALSE	https://www.synapse.org/#!Synapse:syn5760121	syn5760121	0.01	0.01
Limitless	narkia@synapse.org	TRUE	https://www.synapse.org/#!Synapse:syn5759522/wiki/394865	syn5759542	-0.01	-0.02	syn5759601	0	-0.02	syn5759849	1.97	0.53
DreamChallengeTeam	kvotis@synapse.org	TRUE	https://www.synapse.org/#!Synapse:syn5712169/wiki/394600	syn5758174	-0.01	0.01
Something Funny	zhiyuan@synapse.org	TRUE	https://www.synapse.org/#!Synapse:syn5705150/wiki/394570				syn5707006	0.21	0.23
GodzikLab	eduardporta@synapse.org	FALSE	https://www.synapse.org/#!Synapse:syn5762250				syn5762250	0.16	0.16
StandigmTeam	jinhan.kim@synapse.org	TRUE	https://www.synapse.org/#!Synapse:syn5757056/wiki/394817							syn5757362	32.52	0.64		Dennis						TRUE	TRUE		TRUE	TRUE	TRUE	TRUE	TRUE	TRUE
UTBC	josegchen@synapse.org	FALSE	https://www.synapse.org/#!Synapse:syn5759823							syn5759823	2.31	0.53
BiGCaT	RyanAMiller@synapse.org	TRUE	https://www.synapse.org/#!Synapse:syn5607856/wiki/396909							syn5758726	0.9	0.54
PDrug	hqwang@synapse.org	FALSE	https://www.synapse.org/#!Synapse:syn5755411							syn5755411	0.55	0.51
Team ICR	rosemarylion@synapse.org	TRUE	https://www.synapse.org/#!Synapse:syn5698508/wiki/395211							syn5760924	0.23	0.51								TRUE	TRUE
liye	gumpzedison@synapse.org	TRUE	https://www.synapse.org/#!Synapse:syn5475830/wiki/394863							syn5755379	0.12	0.56
NTNU	flobak@synapse.org	TRUE	https://www.synapse.org/#!Synapse:syn4995421/wiki/247917							syn5700493	0.11	0.51

## Sheet: SC1A biomarkers of interest
Sub-challenge 1A (SC1A) biomarkers of interest
Legend
Team	Participating and competing teams in the sub-challenge 1A.
Combination	Drug combination with predicted biomarkers (challenge drug combination name).
Feature X	Per drug combination, participants can predict up to 10 features including gene symbol or drug property; gene names and properties should match those supplied in the challenge.
Data type X	For each feature, participants need to define the data type, i.e. copy, mutation, chemistry, pathway or external data.
Direction feature X	Abundance of the feature: 1 indicates more/presence of the feature, 0 indicates less/absence of the feature.
Direction combi. X	Affect of the feature on the combination: 1 indicates more synergistic, 0 indicates drug additive effect, -1 indicates more antagonistic.
Team	Combination	Feature 1	Data type	Direction feature	Direction combi.	Feature 2	Data type	Direction feature	Direction combi.	Feature 3	Data type	Direction feature	Direction combi.	Feature 4	Data type	Direction feature	Direction combi.	Feature 5	Data type	Direction feature	Direction combi.	Feature 6	Data type	Direction feature	Direction combi.	Feature 7	Data type	Direction feature	Direction combi.	Feature 8	Data type	Direction feature	Direction combi.	Feature 9	Data type	Direction feature	Direction combi.	Feature 10	Data type	Direction feature	Direction combi.
NorthAtlanticDREAM	AKT.BCL2L1	ITGB3BP	expression	1	-1				1
NorthAtlanticDREAM	AKT.CSNK2A1_2
NorthAtlanticDREAM	AKT.TNF	KRT20	expression	1	1
NorthAtlanticDREAM	AKT_1.BCL2L1	ITGB3BP	expression	1	-1
NorthAtlanticDREAM	AKT_1.EGFR
NorthAtlanticDREAM	AKT_1.ESR1_1
NorthAtlanticDREAM	AKT_1.PIK3C
NorthAtlanticDREAM	AKT_1.PIK3CB_PIK3CD
NorthAtlanticDREAM	ALK.MTOR_1
NorthAtlanticDREAM	ALK_2.MTOR_1
NorthAtlanticDREAM	ALK_2.PIK3CB	KAT7	expression	1	-1
NorthAtlanticDREAM	ALK_IGFR.PIK3CB_PIK3CD
NorthAtlanticDREAM	BCL2_BCL2L1.PIM1
NorthAtlanticDREAM	BCL2L1.CarboTaxol	SHC2	expression	1	1	RFC3	expression	1	-1
NorthAtlanticDREAM	BCL2L1.IAP
NorthAtlanticDREAM	BCL2L1.MTOR_1
NorthAtlanticDREAM	BCL2L1.PIK3C	PIK3R6	expression	1	-1
NorthAtlanticDREAM	BCL2L1.Vinorelbine
NorthAtlanticDREAM	BRAF_M2.MAP2K_1
NorthAtlanticDREAM	Doxorubicin.TOP2
NorthAtlanticDREAM	ERBB.FGFR	NTF3	expression	1	1
NorthAtlanticDREAM	ERBB.MAP2K_1	AR	expression	1	-1
NorthAtlanticDREAM	ESR1_1.PIK3C
NorthAtlanticDREAM	FGFR.MTOR_3	COL1A2	expression	1	1	FANCC	expression	1	1	BMP8B	expression	1	-1
NorthAtlanticDREAM	IAP.Oxaliplatin	CLASP1	expression	1	1	TRPC1	expression	1	1
NorthAtlanticDREAM	IAP.Topotecan	CLASP1	expression	1	1	TRPC1	expression	1
NorthAtlanticDREAM	IAP.Vinorelbine
NorthAtlanticDREAM	IGFR_3.MAP2K_1	IGHMBP2	expression	1	-1	CD40	expression	1	1
NorthAtlanticDREAM	IGFR_4.MAP2K_1
NorthAtlanticDREAM	MAP2K_1.PIK3C	AR	expression	1	-1
NorthAtlanticDREAM	MAP2K_1.TKI	AR	expression	1	-1
NorthAtlanticDREAM	AKT.ERBB
NorthAtlanticDREAM	MAP2K_1.MTOR_1	CABIN1	expression	1	-1	TPTE	expression	1	1
NorthAtlanticDREAM	AKT.FGFR	TBX21	expression	1	-1
VU VUMC synergy team	BRAF_M2.MAP2K_1	SMARCA4	mutation	1	1
VU VUMC synergy team	BRAF_M2.MAP2K_3	SMARCA4	mutation	1	1
VU VUMC synergy team	TOP2.TOP2_2	SMARCA4	mutation	1	1
VU VUMC synergy team	ALK_2.PIK3CB	SMARCA4	mutation	1	1
VU VUMC synergy team	ALK_2.MTOR_1	SMARCA4	mutation	1	1
VU VUMC synergy team	BRAF_M2.MAP2K_1	PTEN	mutation	0	1
VU VUMC synergy team	AKT_1.PIK3CB_PIK3CD	PTEN	mutation	1	1
VU VUMC synergy team	PIP5K1.PIK3C	PTEN	mutation	0	-1
VU VUMC synergy team	PIP5K1.PIK3C	PTEN	mutation	1	0
VU VUMC synergy team	MAP2K_1.PIP5K1	PTEN	mutation	0	-1
VU VUMC synergy team	MAP2K_1.PIP5K1	PTEN	mutation	1	0
VU VUMC synergy team	ERBB.FGFR	PIK3CA	mutation	1	-1
UCSD	AKT.BCL2L1	EGFR	mutation or CNV	1	-1	CHEK1	mutation or CNV	1	-1	PRKDC	mutation or CNV	1	-1	PIK3C2G	mutation or CNV	1	-1	PIK3C3	mutation or CNV	1	-1	PRKCD	mutation or CNV	1	-1	RRM1	mutation or CNV	1	-1	TEK	mutation or CNV	1	-1
UCSD	AKT.CSNK2A1_2	CHEK1	mutation or CNV	1	-1	EGFR	mutation or CNV	1	-1	JAK2	mutation or CNV	1	-1	PRKDC	mutation or CNV	1	-1	RRM1	mutation or CNV	1	-1	PIK3C2G	mutation or CNV	1	-1	TEK	mutation or CNV	1	-1	PRKCD	mutation or CNV	1	-1	PRKCQ	mutation or CNV	1	-1
UCSD	AKT.TNF	EGFR	mutation or CNV	1	-1	PRKDC	mutation or CNV	1	-1	NR1I2	mutation or CNV	1	-1	PRKCB	mutation or CNV	1	-1	PIK3C3	mutation or CNV	1	-1
UCSD	AKT_1.BCL2L1	EGFR	mutation or CNV	1	-1	PRKDC	mutation or CNV	1	-1	MAP2	mutation or CNV	1	-1	CHEK1	mutation or CNV	1	-1	PIK3C3	mutation or CNV	1	-1	PRKCQ	mutation or CNV	1	-1
UCSD	AKT_1.EGFR	EGFR	mutation or CNV	1	-1	MAP2	mutation or CNV	1	-1	CHEK1	mutation or CNV	1	-1	PRKDC	mutation or CNV	1	-1	PIK3C3	mutation or CNV	1	-1	PRKCQ	mutation or CNV	1	-1	PIK3C2B	mutation or CNV	1	-1	RRM1	mutation or CNV	1	-1
UCSD	AKT_1.ESR1_1	EGFR	mutation or CNV	1	-1	IGF2R	mutation or CNV	1	-1	BCL2L1	mutation or CNV	1	-1	NAE1	mutation or CNV	1	-1	PRKDC	mutation or CNV	1	-1	BCL2L2	mutation or CNV	1	-1	CHEK1	mutation or CNV	1	-1	BRAF	mutation or CNV	1	-1	AR	mutation or CNV	1	-1	RET	mutation or CNV	1	-1
UCSD	AKT_1.PIK3C	EGFR	mutation or CNV	1	-1	IGF2R	mutation or CNV	1	-1	CHEK1	mutation or CNV	1	-1	NAE1	mutation or CNV	1	-1	BCL2L1	mutation or CNV	1	-1	BCL2L2	mutation or CNV	1	-1	BRAF	mutation or CNV	1	-1	CMPK1	mutation or CNV	1	-1
UCSD	AKT_1.PIK3CB_PIK3CD	EGFR	mutation or CNV	1	-1	IGF2R	mutation or CNV	1	-1	CHEK1	mutation or CNV	1	-1	NAE1	mutation or CNV	1	-1	BCL2L1	mutation or CNV	1	-1	BCL2L2	mutation or CNV	1	-1	BRAF	mutation or CNV	1	-1	CMPK1	mutation or CNV	1	-1
UCSD	ALK.MTOR_1	IGF2R	mutation or CNV	1	-1	PRKDC	mutation or CNV	1	-1	EGFR	mutation or CNV	1	-1	NR1I2	mutation or CNV	1	-1	PIK3C3	mutation or CNV	1	-1	PRKCB	mutation or CNV	1	-1	SGK3	mutation or CNV	1	-1
UCSD	ALK_2.MTOR_1	IGF2R	mutation or CNV	1	-1	EGFR	mutation or CNV	1	-1	CHEK1	mutation or CNV	1	-1	NAE1	mutation or CNV	1	-1	BCL2L2	mutation or CNV	1	-1	BCL2L1	mutation or CNV	1	-1	BRAF	mutation or CNV	1	-1	CMPK1	mutation or CNV	1	-1	PIK3CD	mutation or CNV	1	-1	HDAC5	mutation or CNV	1	-1
UCSD	ALK_2.PIK3CB	IGF2R	mutation or CNV	1	-1	EGFR	mutation or CNV	1	-1	CHEK1	mutation or CNV	1	-1	NAE1	mutation or CNV	1	-1	BCL2L2	mutation or CNV	1	-1	BCL2L1	mutation or CNV	1	-1	BRAF	mutation or CNV	1	-1	CMPK1	mutation or CNV	1	-1	PIK3CD	mutation or CNV	1	-1	HDAC5	mutation or CNV	1	-1
UCSD	ALK_IGFR.PIK3CB_PIK3CD	CHEK1	mutation or CNV	1	-1	EGFR	mutation or CNV	1	-1	IGF2R	mutation or CNV	1	-1	NAE1	mutation or CNV	1	-1	MAP2K4	mutation or CNV	1	-1	CMPK1	mutation or CNV	1	-1	PRKDC	mutation or CNV	1	-1	BCL2L2	mutation or CNV	1	-1	PIK3CD	mutation or CNV	1	-1
UCSD	BCL2_BCL2L1.PIM1	EGFR	mutation or CNV	1	-1	CHEK1	mutation or CNV	1	-1	IGF2R	mutation or CNV	1	-1	BCL2L1	mutation or CNV	1	-1	NAE1	mutation or CNV	1	-1	BCL2L2	mutation or CNV	1	-1	PRKDC	mutation or CNV	1	-1	CMPK1	mutation or CNV	1	-1	BRAF	mutation or CNV	1	-1
UCSD	BCL2L1.CarboTaxol	IGF2R	mutation or CNV	1	-1	CHEK1	mutation or CNV	1	-1	JAK2	mutation or CNV	1	-1	BRAF	mutation or CNV	1	-1	PIK3C3	mutation or CNV	1	-1	PRKDC	mutation or CNV	1	-1	PIK3C2G	mutation or CNV	1	-1	EGFR	mutation or CNV	1	-1	CMPK1	mutation or CNV	1	-1	BCL2L2	mutation or CNV	1	-1
UCSD	BCL2L1.IAP	IGF2R	mutation or CNV	1	-1	BRAF	mutation or CNV	1	-1	CHEK1	mutation or CNV	1	-1	EGFR	mutation or CNV	1	-1	JAK2	mutation or CNV	1	-1	NAE1	mutation or CNV	1	-1	PRKDC	mutation or CNV	1	-1	PIK3CD	mutation or CNV	1	-1	PIK3C3	mutation or CNV	1	-1	BCL2L2	mutation or CNV	1	-1
UCSD	BCL2L1.MTOR_1	IGF2R	mutation or CNV	1	-1	EGFR	mutation or CNV	1	-1	PRKDC	mutation or CNV	1	-1	BRAF	mutation or CNV	1	-1	PIK3C3	mutation or CNV	1	-1
UCSD	BCL2L1.PIK3C	IGF2R	mutation or CNV	1	-1	EGFR	mutation or CNV	1	-1	PRKDC	mutation or CNV	1	-1	BRAF	mutation or CNV	1	-1	PIK3C3	mutation or CNV	1	-1
UCSD	BCL2L1.Vinorelbine	IGF2R	mutation or CNV	1	-1	EGFR	mutation or CNV	1	-1	PRKDC	mutation or CNV	1	-1	BRAF	mutation or CNV	1	-1	PIK3C3	mutation or CNV	1	-1
UCSD	BRAF_M2.MAP2K_1	JAK2	mutation or CNV	1	-1	PIK3C2G	mutation or CNV	1	-1	CHEK1	mutation or CNV	1	-1	TEK	mutation or CNV	1	-1	IGF2R	mutation or CNV	1	-1	PTK2B	mutation or CNV	1	-1	RRM1	mutation or CNV	1	-1	PRKDC	mutation or CNV	1	-1	PIK3CD	mutation or CNV	1	-1	PRKCD	mutation or CNV	1	-1
UCSD	Doxorubicin.TOP2	PRKDC	mutation or CNV	1	-1	EGFR	mutation or CNV	1	-1	IGF2R	mutation or CNV	1	-1	MAP2	mutation or CNV	1	-1	CHEK1	mutation or CNV	1	-1	PIK3C3	mutation or CNV	1	-1
UCSD	ERBB.FGFR	PTK2B	mutation or CNV	1	-1	TEK	mutation or CNV	1	-1	PRKCD	mutation or CNV	1	-1	PIK3C2G	mutation or CNV	1	-1	PIK3CA	mutation or CNV	1	-1	PIK3CD	mutation or CNV	1	-1	RRM1	mutation or CNV	1	-1	PIK3CG	mutation or CNV	1	-1	PRKCB	mutation or CNV	1	-1	PRKCDBP	mutation or CNV	1	-1
UCSD	ERBB.MAP2K_1	PTK2B	mutation or CNV	1	-1	JAK2	mutation or CNV	1	-1	TEK	mutation or CNV	1	-1	PRKCD	mutation or CNV	1	-1	PIK3C2G	mutation or CNV	1	-1	PIK3CA	mutation or CNV	1	-1	PIK3CD	mutation or CNV	1	-1	RRM1	mutation or CNV	1	-1	PIK3CG	mutation or CNV	1	-1	PRKCB	mutation or CNV	1	-1
UCSD	ESR1_1.PIK3C	CHEK1	mutation or CNV	1	-1	EGFR	mutation or CNV	1	-1	IGF2R	mutation or CNV	1	-1	MAP2K4	mutation or CNV	1	-1	CMPK1	mutation or CNV	1	-1	BCL2L2	mutation or CNV	1	-1	PRKDC	mutation or CNV	1	-1	PIK3CD	mutation or CNV	1	-1	NAE1	mutation or CNV	1	-1	AR	mutation or CNV	1	-1
UCSD	FGFR.MTOR_3	IGF2R	mutation or CNV	1	-1	PRKDC	mutation or CNV	1	-1	EGFR	mutation or CNV	1	-1	NR1I2	mutation or CNV	1	-1	PIK3C3	mutation or CNV	1	-1	PRKCB	mutation or CNV	1	-1	SGK3	mutation or CNV	1	-1
UCSD	IAP.Oxaliplatin	CHEK1	mutation or CNV	1	-1	MTOR	mutation or CNV	1	-1	PIK3CD	mutation or CNV	1	-1	PRKCD	mutation or CNV	1	-1	PTK2B	mutation or CNV	1	-1	PRKCE	mutation or CNV	1	-1
UCSD	IAP.Topotecan	CHEK1	mutation or CNV	1	-1	MTOR	mutation or CNV	1	-1	PIK3CD	mutation or CNV	1	-1	PRKCD	mutation or CNV	1	-1	PTK2B	mutation or CNV	1	-1	PRKCE	mutation or CNV	1	-1
UCSD	IAP.Vinorelbine	CHEK1	mutation or CNV	1	-1	MTOR	mutation or CNV	1	-1	PIK3CD	mutation or CNV	1	-1	PRKCD	mutation or CNV	1	-1	PTK2B	mutation or CNV	1	-1	PRKCE	mutation or CNV	1	-1
UCSD	IGFR_3.MAP2K_1	JAK2	mutation or CNV	1	-1	PRKDC	mutation or CNV	1	-1	PIK3C2G	mutation or CNV	1	-1	CHEK1	mutation or CNV	1	-1	IGF2R	mutation or CNV	1	-1	TEK	mutation or CNV	1	-1	PIK3C3	mutation or CNV	1	-1	RRM1	mutation or CNV	1	-1	SGK1	mutation or CNV	1	-1
UCSD	IGFR_4.MAP2K_1	JAK2	mutation or CNV	1	-1	PTK2B	mutation or CNV	1	-1	PIK3C2G	mutation or CNV	1	-1	CHEK1	mutation or CNV	1	-1	TEK	mutation or CNV	1	-1	IGF2R	mutation or CNV	1	-1	PIK3CA	mutation or CNV	1	-1	RRM1	mutation or CNV	1	-1	PIK3CD	mutation or CNV	1	-1	PRKCD	mutation or CNV	1	-1
UCSD	MAP2K_1.PIK3C	IGF2R	mutation or CNV	1	-1	PRKDC	mutation or CNV	1	-1	AR	mutation or CNV	1	-1	EGFR	mutation or CNV	1	-1	PIK3C3	mutation or CNV	1	-1
UCSD	MAP2K_1.TKI	IGF2R	mutation or CNV	1	-1	PRKDC	mutation or CNV	1	-1	AR	mutation or CNV	1	-1	EGFR	mutation or CNV	1	-1	PIK3C3	mutation or CNV	1	-1
UCSD	AKT.ERBB	EGFR	mutation or CNV	1	-1	IGF2R	mutation or CNV	1	-1	CHEK1	mutation or CNV	1	-1	BRAF	mutation or CNV	1	-1	PRKDC	mutation or CNV	1	-1	PIK3C3	mutation or CNV	1	-1	PRKCQ	mutation or CNV	1	-1
UCSD	MAP2K_1.MTOR_1	IGF2R	mutation or CNV	1	-1	PRKDC	mutation or CNV	1	-1	AR	mutation or CNV	1	-1	EGFR	mutation or CNV	1	-1	PIK3C3	mutation or CNV	1	-1
UCSD	AKT.FGFR	EGFR	mutation or CNV	1	-1	PRKDC	mutation or CNV	1	-1	MAP2	mutation or CNV	1	-1	PIK3C3	mutation or CNV	1	-1	PIK3C2G	mutation or CNV	1	-1

## Sheet: SC1B biomarkers of interest
Sub-challenge 1B (SC1B) biomarkers of interest
Legend
Team	Participating and competing teams in the sub-challenge 1B.
Combination	Drug combination with predicted biomarkers (challenge drug combination name).
Feature X	Per drug combination, participants can predict up to 10 features including gene symbol or drug property; gene names and properties should match those supplied in the challenge.
Data type X	For each feature, participants need to define the data type, i.e. copy, mutation, chemistry, pathway or external data.
Direction feature X	Abundance of the feature: 1 indicates more/presence of the feature, 0 indicates less/absence of the feature.
Direction combi. X	Affect of the feature on the combination: 1 indicates more synergistic, 0 indicates drug additive effect, -1 indicates more antagonistic.
Team	Combination	Feature 1	Data type	Direction feature	Direction combi.	Feature 2	Data type	Direction feature	Direction combi.	Feature 3	Data type	Direction feature	Direction combi.	Feature 4	Data type	Direction feature	Direction combi.	Feature 5	Data type	Direction feature	Direction combi.	Feature 6	Data type	Direction feature	Direction combi.	Feature 7	Data type	Direction feature	Direction combi.	Feature 8	Data type	Direction feature	Direction combi.	Feature 9	Data type	Direction feature	Direction combi.	Feature 10	Data type	Direction feature	Direction combi.
FINCHIPS	AKT.BCL2L1	AKT1	mutation	0	0	AKT1	copy	0	0	Binding	chemistry	0	0	AKT3	mutation	0	1	AKT3	copy	0	1	Binding	chemistry	0	1
FINCHIPS	AKT.CSNK2A1_2	AKT1	mutation	0	0	AKT1	copy	0	0	Binding	chemistry	0	0	CSNK2A2	mutation	0	0	CSNK2A2	copy	0	0	Binding	chemistry	0	0
FINCHIPS	AKT.TNF	AKT1	mutation	0	0	AKT1	copy	0	0	Binding	chemistry	0	0	TNF	mutation	0	0	TNF	copy	0	0	Binding	chemistry	0	0
FINCHIPS	AKT_1.BCL2L1	BCL2L1	mutation	0	0	BCL2L1	copy	0	0	Binding	chemistry	0	0	AKT3	mutation	0	1	AKT3	copy	0	1	Binding	chemistry	0	1
FINCHIPS	AKT_1.EGFR	ERBB2	mutation	0	1	ERBB2	copy	0	1	Binding	chemistry	0	1	AKT3	mutation	0	1	AKT3	copy	0	1	Binding	chemistry	0	1
FINCHIPS	AKT_1.ESR1_1	ESR1	mutation	0	1	ESR1	copy	0	1	Binding	chemistry	0	1	ESR1	mutation	0	1	ESR1	copy	0	1	Binding	chemistry	0	1
FINCHIPS	AKT_1.PIK3C	AKT1	mutation	1	1	AKT1	copy	0	0	Binding	chemistry	0	0	AKT3	mutation	0	0	AKT3	copy	0	0	Binding	chemistry	0	0
FINCHIPS	AKT_1.PIK3CB_PIK3CD	AKT3	mutation	0	1	AKT3	copy	0	1	Binding	chemistry	0	1	PIK3CD	mutation	0	0	PIK3CD	copy	0	0	Binding	chemistry	0	0
FINCHIPS	ALK.MTOR_1	MTOR	mutation	0	0	MTOR	copy	0	0	Binding	chemistry	0	0	ALK	mutation	0	0	ALK	copy	0	0	Binding	chemistry	0	0
FINCHIPS	ALK_2.MTOR_1	MTOR	mutation	0	0	MTOR	copy	0	0	Binding	chemistry	0	0	ALK	mutation	0	0	ALK	copy	0	0	Binding	chemistry	0	0
FINCHIPS	ALK_2.PIK3CB	ALK	mutation	0	0	ALK	copy	0	0	Binding	chemistry	0	0	ALK	mutation	0	0	ALK	copy	0	0	Binding	chemistry	0	0
FINCHIPS	ALK_IGFR.PIK3CB_PIK3CD	IGF1R	mutation	0	0	IGF1R	copy	0	0	Binding	chemistry	0	0	PIK3CB	mutation	0	0	PIK3CB	copy	0	0	Binding	chemistry	0	0
FINCHIPS	BCL2_BCL2L1.PIM1	BCL2	mutation	0	0	BCL2	copy	0	0	Binding	chemistry	0	0	PM3	mutation	0	0	PM3	copy	0	0	Binding	chemistry	0	0
FINCHIPS	BCL2L1.CarboTaxol	BCL2L1	mutation	0	0	BCL2L1	copy	0	0	Binding	chemistry	0	0		mutation				copy			Binding	chemistry
FINCHIPS	BCL2L1.IAP	BIRC2	mutation	0	0	BIRC2	copy	0	0	Binding	chemistry	0	0	XIAP	mutation	0	0	XIAP	copy	0	0	Binding	chemistry	0	0
FINCHIPS	BCL2L1.MTOR_1	MTOR	mutation	0	0	MTOR	copy	0	0	Binding	chemistry	0	0	BCL2L1	mutation	0	0	BCL2L1	copy	0	0	Binding	chemistry	0	0
FINCHIPS	BCL2L1.PIK3C	PIK3CG	mutation	0	1	PIK3CG	copy	0	1	Binding	chemistry	0	1	BCL2L1	mutation	0	0	BCL2L1	copy	0	0	Binding	chemistry	0	0
FINCHIPS	BCL2L1.Vinorelbine	TUBB	mutation	0	1	TUBB	copy	0	1	Binding	chemistry	0	1	BCL2L1	mutation	0	0	BCL2L1	copy	0	0	Binding	chemistry	0	0
FINCHIPS	BRAF_M2.MAP2K_1	MAP2K2	mutation	0	0	MAP2K2	copy	0	0	Binding	chemistry	0	0	BRAF	mutation	0	0	BRAF	copy	0	0	Binding	chemistry	0	0
FINCHIPS	Doxorubicin.TOP2	TOP1	mutation	0	1	TOP1	copy	0	1	Binding	chemistry	0	1	PIK3CB	mutation	0	1	PIK3CB	copy	0	1	Binding	chemistry	0	1
FINCHIPS	ERBB.FGFR	FGFR3	mutation	0	1	FGFR3	copy	0	1	Binding	chemistry	0	1	FGFR4	mutation	0	0	FGFR4	copy	0	0	Binding	chemistry	0	0
FINCHIPS	ERBB.MAP2K_1	MAP2K2	mutation	0	0	MAP2K2	copy	0	0	Binding	chemistry	0	0	MAP2K1	mutation	0	0	MAP2K1	copy	0	0	Binding	chemistry	0	0
FINCHIPS	ESR1_1.PIK3C	ESR1	mutation	0	1	ESR1	copy	0	1	Binding	chemistry	0	1	PIK3CA	mutation	0	0	PIK3CA	copy	0	0	Binding	chemistry	0	0
FINCHIPS	FGFR.MTOR_3	FGFR3	mutation	0	1	FGFR3	copy	0	1	Binding	chemistry	0	1	FGFR4	mutation	0	1	FGFR4	copy	0	1	Binding	chemistry	0	1
FINCHIPS	IAP.Oxaliplatin	BIRC2	mutation	0	0	BIRC2	copy	0	0	Binding	chemistry	0	0	BIRC3	mutation	0	0	BIRC3	copy	0	0	Binding	chemistry	0	0
FINCHIPS	IAP.Topotecan	TOP1	mutation	0	0	TOP1	copy	0	0	Binding	chemistry	0	0	BIRC3	mutation	0	0	BIRC3	copy	0	0	Binding	chemistry	0	0
FINCHIPS	IAP.Vinorelbine	BIRC2	mutation	0	0	BIRC2	copy	0	0	Binding	chemistry	0	0	BIRC3	mutation	0	1	BIRC3	copy	0	1	Binding	chemistry	0	1
FINCHIPS	IGFR_3.MAP2K_1	MAP2K2	mutation	0	0	MAP2K2	copy	0	0	Binding	chemistry	0	0	MAP2K1	mutation	0	0	MAP2K1	copy	0	0	Binding	chemistry	0	0
FINCHIPS	IGFR_4.MAP2K_1	IGF1R	mutation	0	0	IGF1R	copy	0	0	Binding	chemistry	0	0	MAP2K1	mutation	0	0	MAP2K1	copy	0	0	Binding	chemistry	0	0
FINCHIPS	MAP2K_1.PIK3C	MAP2K2	mutation	0	0	MAP2K2	copy	0	0	Binding	chemistry	0	0	PIK3CA	mutation	0	0	PIK3CA	copy	0	0	Binding	chemistry	0	0
FINCHIPS	MAP2K_1.TKI	EGFR	mutation	0	0	EGFR	copy	0	0	Binding	chemistry	0	0	RET	mutation	0	0	RET	copy	0	0	Binding	chemistry	0	0
FINCHIPS	AKT.ERBB	AKT1	mutation	0	0	AKT1	copy	0	0	Binding	chemistry	0	0	EGFR	mutation	0	0	EGFR	copy	0	0	Binding	chemistry	0	0
FINCHIPS	MAP2K_1.MTOR_1	MTOR	mutation	0	0	MTOR	copy	0	0	Binding	chemistry	0	0	MAP2K1	mutation	0	0	MAP2K1	copy	0	0	Binding	chemistry	0	0
FINCHIPS	AKT.FGFR	FGFR3	mutation	0	1	FGFR3	copy	0	1	Binding	chemistry	0	1	FGFR4	mutation	0	0	FGFR4	copy	0	0	Binding	chemistry	0	0
North Atlantic Dream	AKT.BCL2L1	ERBB2	copy	1	1	HIPK1	copy	1	1
North Atlantic Dream	AKT.CSNK2A1_2
North Atlantic Dream	AKT.TNF	MUS81	mutation	1	1
North Atlantic Dream	AKT_1.BCL2L1	MED24	copy	1	1
North Atlantic Dream	AKT_1.EGFR	MUS81	mutation	1	1
North Atlantic Dream	AKT_1.ESR1_1	CDKN2A	copy	0	1
North Atlantic Dream	AKT_1.PIK3C
North Atlantic Dream	AKT_1.PIK3CB_PIK3CD	CD69	mutation	1	1
North Atlantic Dream	ALK.MTOR_1	ZNF703	copy	1	-1
North Atlantic Dream	ALK_2.MTOR_1
North Atlantic Dream	ALK_2.PIK3CB	MED24	copy	1	-1
North Atlantic Dream	ALK_IGFR.PIK3CB_PIK3CD	MUS81	mutation	1	1	NRG1	mutation	1	1
North Atlantic Dream	BCL2_BCL2L1.PIM1	ZNF703	copy	1	-1	ZNF703	copy	0	-1	NPRL2	copy	0	1
North Atlantic Dream	BCL2L1.CarboTaxol	OBSCN	mutation	1	1
North Atlantic Dream	BCL2L1.IAP	SUPT3H	mutation	1	1
North Atlantic Dream	BCL2L1.MTOR_1
North Atlantic Dream	BCL2L1.PIK3C	ZNF703	copy	0	-1	CDKN2A	copy	0	-1
North Atlantic Dream	BCL2L1.Vinorelbine	OBSCN	mutation	1	1
North Atlantic Dream	BRAF_M2.MAP2K_1
North Atlantic Dream	Doxorubicin.TOP2
North Atlantic Dream	ERBB.FGFR	CGREF1	mutation	1	1	RHOH	mutation	1	1	POLB	copy	1	1
North Atlantic Dream	ERBB.MAP2K_1	NRG1	mutation	1	1
North Atlantic Dream	ESR1_1.PIK3C	MUS81	mutation	1	-1	NRG1	mutation	1	-1	CDKN2A	copy	0	1
North Atlantic Dream	FGFR.MTOR_3	MED24	copy	1	-1	ERBB2	copy	1	-1
North Atlantic Dream	IAP.Oxaliplatin
North Atlantic Dream	IAP.Topotecan
North Atlantic Dream	IAP.Vinorelbine
North Atlantic Dream	IGFR_3.MAP2K_1
North Atlantic Dream	IGFR_4.MAP2K_1
North Atlantic Dream	MAP2K_1.PIK3C	CAV2	copy	1	1
North Atlantic Dream	MAP2K_1.TKI	OBSCN	mutation	1	1
North Atlantic Dream	AKT.ERBB	MUS81	mutation	1	1
North Atlantic Dream	MAP2K_1.MTOR_1
North Atlantic Dream	AKT.FGFR
res North Atlantic Dream	AKT.BCL2L1	ERBB2	copy	1	1	HIPK1	copy	1	1	ROS1	mutation	1	1
res North Atlantic Dream	AKT.CSNK2A1_2
res North Atlantic Dream	AKT.TNF	MUS81	mutation	1	1	FGFR2	copy	1	1
res North Atlantic Dream	AKT_1.BCL2L1	MED24	copy	1	1	ROS1	mutation	1	1	ERBB2	copy	1	1
res North Atlantic Dream	AKT_1.EGFR	MUS81	mutation	1	1	RHOH	mutation	1	-1
res North Atlantic Dream	AKT_1.ESR1_1	CDKN2A	copy	0	1
res North Atlantic Dream	AKT_1.PIK3C	RHOH	mutation	1	-1
res North Atlantic Dream	AKT_1.PIK3CB_PIK3CD	CD69	mutation	1	1
res North Atlantic Dream	ALK.MTOR_1	ZNF703	copy	1	-1
res North Atlantic Dream	ALK_2.MTOR_1
res North Atlantic Dream	ALK_2.PIK3CB	MED24	copy	1	-1
res North Atlantic Dream	ALK_IGFR.PIK3CB_PIK3CD	MUS81	mutation	1	1	NRG1	mutation	1	1
res North Atlantic Dream	BCL2_BCL2L1.PIM1	ZNF703	copy	1	-1	ZNF703	copy	0	-1	NPRL2	copy	0	1
res North Atlantic Dream	BCL2L1.CarboTaxol	OBSCN	mutation	1	1
res North Atlantic Dream	BCL2L1.IAP	SUPT3H	mutation	1	1
res North Atlantic Dream	BCL2L1.MTOR_1
res North Atlantic Dream	BCL2L1.PIK3C	ZNF703	copy	0	-1	CDKN2A	copy	0	-1	PPP3CC	cnv	0	-1	PPP3CC	cnv	1	1
res North Atlantic Dream	BCL2L1.Vinorelbine	OBSCN	mutation	1	1
res North Atlantic Dream	BRAF_M2.MAP2K_1
res North Atlantic Dream	Doxorubicin.TOP2	XPO1	mutation	1	1
res North Atlantic Dream	ERBB.FGFR	CGREF1	mutation	1	1	RHOH	mutation	1	1	POLB	copy	1	1	SMAD4	copy	0	1
res North Atlantic Dream	ERBB.MAP2K_1	NRG1	mutation	1	1
res North Atlantic Dream	ESR1_1.PIK3C	MUS81	mutation	1	-1	NRG1	mutation	1	-1	CDKN2A	copy	0	1
res North Atlantic Dream	FGFR.MTOR_3	MED24	copy	1	-1	ERBB2	copy	1	-1	ARID1B	mutation	1	1
res North Atlantic Dream	IAP.Oxaliplatin	STK2	copy	1	1	NIN	mutation	1	1	PIK3CA	mutation	1	-1	CDKN2A	mutation	1	-1
res North Atlantic Dream	IAP.Topotecan	STK2	copy	1	1	NIN	mutation	1	1	PIK3CA	mutation	1	-1	CDKN2A	mutation	1	-1
res North Atlantic Dream	IAP.Vinorelbine
res North Atlantic Dream	IGFR_3.MAP2K_1	FGFR1	copy	1	-1	FGFR1	copy	0	1
res North Atlantic Dream	IGFR_4.MAP2K_1	FGFR1	copy	1	-1	FGFR1	copy	0	1
res North Atlantic Dream	MAP2K_1.PIK3C	CAV2	copy	1	1	FANCE	mutation	1	-1
res North Atlantic Dream	MAP2K_1.TKI	OBSCN	mutation	1	1
res North Atlantic Dream	AKT.ERBB	MUS81	mutation	1	1	NIN	mutation	1	-1
res North Atlantic Dream	MAP2K_1.MTOR_1	MTCP1	mutation	1	1	PIK3C2B	mutation	1	-1
res North Atlantic Dream	AKT.FGFR
DMIS	AKT.BCL2L1	ERBB2	copy	1	1
DMIS	AKT.CSNK2A1_2	ODZ1	mutation	1	1
DMIS	AKT.TNF	SMARCA4	mutation	1	1
DMIS	AKT_1.BCL2L1	RTEL1	mutation	1	1
DMIS	AKT_1.EGFR	RB1	mutation	1	1
DMIS	AKT_1.ESR1_1	EP300	mutation	1	1
DMIS	AKT_1.PIK3C	ATM	mutation	1	1
DMIS	AKT_1.PIK3CB_PIK3CD	E2F1	mutation	1	1
DMIS	ALK.MTOR_1	KRAS	mutation	1	1
DMIS	ALK_2.MTOR_1	KRAS	mutation	1	1	HDAC9	mutation	1	1
DMIS	ALK_2.PIK3CB	SMARCA4	mutation	1	1	PDGFA_1	copy	amplification	1	ALK	mutation	1	1
DMIS	ALK_IGFR.PIK3CB_PIK3CD	rb1	mutaion	1	1	TP53	mutation	1	1
DMIS	BCL2_BCL2L1.PIM1	NF2	mutation	1	1
DMIS	BCL2L1.CarboTaxol	ABCB1	mutation	1	1
DMIS	BCL2L1.IAP	ABCB1	mutation	1	1	SMARCA4	mutation	1	1	HDAC9	mutation	1	1	NLRP1	mutation	1	1
DMIS	BCL2L1.MTOR_1	CD44	mutation	1	1
DMIS	BCL2L1.PIK3C	ZEB1	mutation	1	1
DMIS	BCL2L1.Vinorelbine	MSH2	mutation	1	1
DMIS	BRAF_M2.MAP2K_1	JAG1	mutation	1	1	ERBB2	copy	1	1	BRCA2	mutation	1	1	MSH2	mutation	1	1	KRAS	mutation	1	1
DMIS	Doxorubicin.TOP2	SMARCA4	mutation	1	1	ALK	mutation	1	1
DMIS	ERBB.FGFR	CDKN2A	mutation	1	1
DMIS	ERBB.MAP2K_1	TERT	copy	1	1	KDM6A	mutation	1	1	RB1	mutation	1	1
DMIS	ESR1_1.PIK3C	NHS	mutation	1	1
DMIS	FGFR.MTOR_3	XRCC1	mutation	1	1
DMIS	IAP.Oxaliplatin	ROS1	mutation	1	1	ATM	mutation	1	1
DMIS	IAP.Topotecan	NPC1	mutation	1	1
DMIS	IAP.Vinorelbine	MSH2	mutation	1	1
DMIS	IGFR_3.MAP2K_1	APC	mutation	1	1
DMIS	IGFR_4.MAP2K_1	TP53	mutation	1	1	APC	mutation	1	1
DMIS	MAP2K_1.PIK3C	APC	mutation	1	1	BRAF_V600E	mutation	1	1
DMIS	MAP2K_1.TKI	BRAF_V600E & MUC16	mutation & mutation	1	1	KRAS & TP53	mutation & mutation	1	1	APC & ATM	mutation & mutation	1	1	PIK3CA	mutation	1	1	ROS1	mutation	1	1
DMIS	AKT.ERBB	NLRP1	mutation	1	1
DMIS	MAP2K_1.MTOR_1	NLRP1	mutation	1	1
DMIS	AKT.FGFR	RHEB	copy	1	1
Puruguramingu	AKT.BCL2L1	AKT1	mutation	1	1
Puruguramingu	AKT.CSNK2A1_2
Puruguramingu	AKT.TNF	AKT3	mutation	1	1
Puruguramingu	AKT_1.BCL2L1	AKT1	mutation	1	1
Puruguramingu	AKT_1.EGFR
Puruguramingu	AKT_1.ESR1_1	AKT1	mutation	1	1
Puruguramingu	AKT_1.PIK3C	AKT1	mutation	1	1	AKT3	mutation	1	1
Puruguramingu	AKT_1.PIK3CB_PIK3CD
Puruguramingu	ALK.MTOR_1	ALK	mutation	1	1
Puruguramingu	ALK_2.MTOR_1	ALK	mutation	1	1
Puruguramingu	ALK_2.PIK3CB	ALK	mutation	1	1
Puruguramingu	ALK_IGFR.PIK3CB_PIK3CD
Puruguramingu	BCL2_BCL2L1.PIM1	BCL2L1	mutation	1	1	BCL2L12	mutation	1	1
Puruguramingu	BCL2L1.CarboTaxol	BCL2L10	mutation	1	1
Puruguramingu	BCL2L1.IAP
Puruguramingu	BCL2L1.MTOR_1
Puruguramingu	BCL2L1.PIK3C
Puruguramingu	BCL2L1.Vinorelbine	BCL2L10	mutation	1	1	BCL2L14	mutation	1	1
Puruguramingu	BRAF_M2.MAP2K_1
Puruguramingu	Doxorubicin.TOP2
Puruguramingu	ERBB.FGFR
Puruguramingu	ERBB.MAP2K_1
Puruguramingu	ESR1_1.PIK3C
Puruguramingu	FGFR.MTOR_3
Puruguramingu	IAP.Oxaliplatin
Puruguramingu	IAP.Topotecan
Puruguramingu	IAP.Vinorelbine
Puruguramingu	IGFR_3.MAP2K_1
Puruguramingu	IGFR_4.MAP2K_1
Puruguramingu	MAP2K_1.PIK3C
Puruguramingu	MAP2K_1.TKI
Puruguramingu	AKT.ERBB
Puruguramingu	MAP2K_1.MTOR_1
Puruguramingu	AKT.FGFR
CombinationAtClark	AKT.BCL2L1	RUSC1_ENST00000368354	mutation	1	1	IWS1	mutation	1	1	NSUN5	mutation	1	1	NSUN5_ENST00000438747	mutation	1	1	C11orf54	mutation	1	1	C11orf54_ENST00000331239	mutation	1	1	KLRG1	mutation	1	1	KLRG1_ENST00000266551	mutation	1	1	MIER1	mutation	1	1	MIER1_ENST00000357692	mutation	1	1
CombinationAtClark	AKT.CSNK2A1_2	MEP1A	mutation	1	-1	RPGR_ENST00000378505	mutation	1	-1	TGOLN2_ENST00000377386	mutation	1	-1	TMEM217_ENST00000356757	mutation	1	-1	VRTN	mutation	1	-1	CALD1_ENST00000393118	mutation	1	-1	TH1L	mutation	1	-1	DPYSL2	mutation	1	-1	PILRA	mutation	1	-1	SNAP25_ENST00000254976	mutation	1	-1
CombinationAtClark	AKT.TNF	AAK1	mutation	1	1	AAK1_ENST00000409085	mutation	1	1	ABCA6_ENST00000590645	mutation	1	-1	ABCB8_ENST00000356058	mutation	1	1	ABLIM1_ENST00000440467	mutation	1	1	AC005609.1	mutation	1	-1	AC005609.1_ENST00000502505	mutation	1	-1	AC012100.1	mutation	1	1	ACBD5	mutation	1	1	ACBD5_ENST00000375888	mutation	1	1
CombinationAtClark	AKT_1.BCL2L1	ANKRD55	mutation	1	-1	BLZF1	mutation	1	-1	HNRNPK_ENST00000376256	mutation	1	-1	OR2AJ1	mutation	1	-1	POGK	mutation	1	-1	SLC15A3	mutation	1	-1	UBAC2	mutation	1	-1	WAPAL	mutation	1	-1	KRTAP9-3	mutation	1	-1	NGF	mutation	1	-1
CombinationAtClark	AKT_1.EGFR	PALLD	mutation	1	-1	SRP54	mutation	1	-1	CLPTM1_ENST00000347493	mutation	1	-1	ABCB8_ENST00000356058	mutation	1	-1	AIDA	mutation	1	-1	AIDA_ENST00000541237	mutation	1	-1	AKTIP	mutation	1	-1	AMOT_ENST00000371958	mutation	1	-1	ANAPC7	mutation	1	-1	ANAPC7_ENST00000455511	mutation	1	-1
CombinationAtClark	AKT_1.ESR1_1	ARL4C	mutation	1	-1	ARL4C_ENST00000339728	mutation	1	-1	C10orf55	mutation	1	-1	C10orf55_ENST00000409178	mutation	1	-1	CACNG7	mutation	1	-1	DLL3	mutation	1	-1	DLL3_ENST00000356433	mutation	1	-1	FAM190A	mutation	1	-1	FAM190A_ENST00000432775	mutation	1	-1	FAM190A_ENST00000509176	mutation	1	-1
CombinationAtClark	AKT_1.PIK3C	TTC6_ENST00000553443	mutation	1	-1	FAM45A	mutation	1	-1	GAS7_ENST00000580865	mutation	1	-1	GNAS	mutation	1	-1	METTL23	mutation	1	-1	OR1E2	mutation	1	-1	STK19_ENST00000375333	mutation	1	-1	ABCA6_ENST00000590645	mutation	1	-1	ACHE	mutation	1	-1	ACHE_ENST00000412389	mutation	1	-1
CombinationAtClark	AKT_1.PIK3CB_PIK3CD	SERPINA3	mutation	1	1	SERPINA3_ENST00000553947	mutation	1	1	BTG3_ENST00000339775	mutation	1	-1	SYTL3_ENST00000297239	mutation	1	-1	WAPAL	mutation	1	-1	ENO4	mutation	1	-1	ZNF584	mutation	1	-1	CPPED1	mutation	1	-1	ENSG00000176515	mutation	1	-1	LMBRD2	mutation	1	-1
CombinationAtClark	ALK.MTOR_1	ACBD5	mutation	1	-1	ACBD5_ENST00000375888	mutation	1	-1	ACBD5_ENST00000396271	mutation	1	-1	C10orf120	mutation	1	-1	C12orf10	mutation	1	-1	C8orf44	mutation	1	-1	CBFB_ENST00000290858	mutation	1	-1	CBFB_ENST00000412916	mutation	1	-1	CCDC147	mutation	1	-1	CNN3	mutation	1	-1
CombinationAtClark	ALK_2.MTOR_1	ACBD5	mutation	1	-1	ACBD5_ENST00000375888	mutation	1	-1	ACBD5_ENST00000396271	mutation	1	-1	C10orf120	mutation	1	-1	C12orf10	mutation	1	-1	C8orf44	mutation	1	-1	CBFB_ENST00000290858	mutation	1	-1	CBFB_ENST00000412916	mutation	1	-1	CCDC147	mutation	1	-1	CNN3	mutation	1	-1
CombinationAtClark	ALK_2.PIK3CB	BOLA1	mutation	1	-1	C20orf114	mutation	1	-1	PAF1	mutation	1	-1	PAF1_ENST00000595564	mutation	1	-1	SLC45A2	mutation	1	-1	ACBD5	mutation	1	-1	ACBD5_ENST00000375888	mutation	1	-1	ACBD5_ENST00000396271	mutation	1	-1	C10orf120	mutation	1	-1	C12orf10	mutation	1	-1
CombinationAtClark	ALK_IGFR.PIK3CB_PIK3CD	ABRA	mutation	1	-1	ADRA2C	mutation	1	-1	AEBP2_ENST00000398864	mutation	1	-1	DDX26B	mutation	1	-1	DDX26B_ENST00000370752	mutation	1	-1	GRIN1	mutation	1	-1	GRIN1_ENST00000315048	mutation	1	-1	MAP4_ENST00000420772	mutation	1	-1	NFASC_ENST00000403080	mutation	1	1	NMRAL1	mutation	1	-1
CombinationAtClark	BCL2_BCL2L1.PIM1	FAM118A	mutation	1	1	FAM83F	mutation	1	1	OR5L2	mutation	1	1	KRTAP9-3	mutation	1	1	NGF	mutation	1	1	PLCXD2	mutation	1	1	PLCXD2_ENST00000477665	mutation	1	1	SFT2D2	mutation	1	1	SLC26A2	mutation	1	1	TMEM30A	mutation	1	1
CombinationAtClark	BCL2L1.CarboTaxol	BCO2	mutation	1	1	SMC1B	mutation	1	1	SMC1B_ENST00000357450	mutation	1	1	NCCRP1	mutation	1	1	SHPK	mutation	1	1	TYW1	mutation	1	1	WDR20	mutation	1	1	WDR20_ENST00000454394	mutation	1	1	ANKRD50	mutation	1	1	ATG5	mutation	1	1
CombinationAtClark	BCL2L1.IAP	ANKRD50	mutation	1	1	ATG5	mutation	1	1	C14orf159	mutation	1	1	FAM189A2	mutation	1	1	FAM3D	mutation	1	1	GRIPAP1_ENST00000376441	mutation	1	1	MAPK10_ENST00000449047	mutation	1	1	NCCRP1	mutation	1	1	NOSIP	mutation	1	1	RBBP9	mutation	1	1
CombinationAtClark	BCL2L1.MTOR_1	GPR125_ENST00000508133	mutation	1	1	GTPBP10	mutation	1	1	LACRT	mutation	1	1	MAPK6	mutation	1	1	P2RY1	mutation	1	1	CCNA1	mutation	1	1	SRP54	mutation	1	1	C4orf41	mutation	1	1	FBXO42	mutation	1	1	DZIP1	mutation	1	1
CombinationAtClark	BCL2L1.PIK3C	BMI1	mutation	1	-1	ANXA10	mutation	1	-1	AQR	mutation	1	1	AMY1C	mutation	1	1	C12orf71	mutation	1	1	CHRM1	mutation	1	1	CPSF6	mutation	1	1	CPSF6_ENST00000266679	mutation	1	1	CPSF6_ENST00000435070	mutation	1	1	FAM98C	mutation	1	1
CombinationAtClark	BCL2L1.Vinorelbine	AADACL3	mutation	1	1	AADACL3_ENST00000359318	mutation	1	1	ABCA6_ENST00000590645	mutation	1	1	ABCB8_ENST00000356058	mutation	1	1	ACHE	mutation	1	1	ACHE_ENST00000412389	mutation	1	1	ACTA2	mutation	1	1	ADAMTS2	mutation	1	1	ADAMTS2_ENST00000274609	mutation	1	1	ADAMTSL1_ENST00000380566	mutation	1	1
CombinationAtClark	BRAF_M2.MAP2K_1	AADACL3	mutation	1	1	AADACL3_ENST00000359318	mutation	1	1	ABCA6_ENST00000590645	mutation	1	1	ABCB8_ENST00000356058	mutation	1	1	AC005609.1	mutation	1	1	AC005609.1_ENST00000502505	mutation	1	1	AC005754.1	mutation	1	1	AC005754.1_ENST00000539533	mutation	1	1	ACBD5	mutation	1	1	ACBD5_ENST00000375888	mutation	1	1
CombinationAtClark	Doxorubicin.TOP2	CECR1	mutation	1	1	CCDC111	mutation	1	1	ARHGEF18	mutation	1	1	ATP13A4_ENST00000295548	mutation	1	1	C9orf5	mutation	1	1	FAM178A	mutation	1	1	FBXO3	mutation	1	1	GSTA4	mutation	1	1	IKZF5	mutation	1	1	ITFG3	mutation	1	1
CombinationAtClark	ERBB.FGFR	TTF2	mutation	1	1	FGFR1_ENST00000425967	mutation	1	1	FGGY	mutation	1	1	FGGY_ENST00000303721	mutation	1	1	PLOD3	mutation	1	1	PPIE	mutation	1	1	PPIE_ENST00000356511	mutation	1	1	SH3BP5	mutation	1	1	TRIM39	mutation	1	1	TRIM39_ENST00000376656	mutation	1	1
CombinationAtClark	ERBB.MAP2K_1	MERTK	mutation	1	1	MERTK_ENST00000295408	mutation	1	1	C10orf31	mutation	1	1	CMTM1_ENST00000379500	mutation	1	1	CNIH	mutation	1	1	DKFZP434P1750	mutation	1	1	DNAJB7	mutation	1	1	IER5	mutation	1	1	PAX1	mutation	1	1	PAX1_ENST00000398485	mutation	1	1
CombinationAtClark	ESR1_1.PIK3C	PDSS1	mutation	1	-1	WDR11	mutation	1	-1	KIAA2026	mutation	1	-1	RGAG1	mutation	1	-1	SLC39A14	mutation	1	-1	SLC39A14_ENST00000381237	mutation	1	-1	THSD1	mutation	1	-1	TMEM43	mutation	1	-1	ZNF420	mutation	1	-1	C22orf28	mutation	1	-1
CombinationAtClark	FGFR.MTOR_3	C20orf94	mutation	1	1	DKFZP564O0823	mutation	1	1	GLRA4	mutation	1	1	GLRA4_ENST00000372617	mutation	1	1	KCNH2_ENST00000430723	mutation	1	1	OR10G4	mutation	1	1	PCDHB15	mutation	1	1	PSMA2	mutation	1	1	SERPINA9_ENST00000546329	mutation	1	1	TIMM22	mutation	1	1
CombinationAtClark	IAP.Oxaliplatin	AADACL3	mutation	1	1	AADACL3_ENST00000359318	mutation	1	1	AASS	mutation	1	1	ABCA6_ENST00000590645	mutation	1	1	ABCB8_ENST00000356058	mutation	1	1	ABLIM1_ENST00000392952	mutation	1	-1	AC005609.1	mutation	1	1	AC005609.1_ENST00000502505	mutation	1	1	ACBD5	mutation	1	1	ACBD5_ENST00000375888	mutation	1	1
CombinationAtClark	IAP.Topotecan	ATP6V0A4	mutation	1	-1	C4orf41	mutation	1	-1	FBXO42	mutation	1	-1	GRIA3_ENST00000541091	mutation	1	-1	KEL	mutation	1	-1	LPGAT1	mutation	1	-1	ARL4C	mutation	1	-1	ARL4C_ENST00000339728	mutation	1	-1	C10orf55	mutation	1	-1	C10orf55_ENST00000409178	mutation	1	-1
CombinationAtClark	IAP.Vinorelbine	AADACL3	mutation	1	1	AADACL3_ENST00000359318	mutation	1	1	ABCB8_ENST00000356058	mutation	1	1	ACBD5	mutation	1	1	ACBD5_ENST00000375888	mutation	1	1	ACBD5_ENST00000396271	mutation	1	1	ACCN3	mutation	1	-1	ACCN3_ENST00000357922	mutation	1	-1	ADAMTS2	mutation	1	1	ADPRHL2	mutation	1	-1
CombinationAtClark	IGFR_3.MAP2K_1	ACSM4	mutation	1	-1	ACSM4_ENST00000399422	mutation	1	-1	DENND3	mutation	1	-1	PGAP2	mutation	1	-1	ABCB8_ENST00000356058	mutation	1	-1	AIDA	mutation	1	-1	AIDA_ENST00000541237	mutation	1	-1	AKTIP	mutation	1	-1	AMOT_ENST00000371958	mutation	1	-1	ANAPC7	mutation	1	-1
CombinationAtClark	IGFR_4.MAP2K_1	ACBD5	mutation	1	-1	ACBD5_ENST00000375888	mutation	1	-1	ACBD5_ENST00000396271	mutation	1	-1	C10orf120	mutation	1	-1	C12orf10	mutation	1	-1	C8orf44	mutation	1	-1	CBFB_ENST00000290858	mutation	1	-1	CBFB_ENST00000412916	mutation	1	-1	CCDC147	mutation	1	-1	CNN3	mutation	1	-1
CombinationAtClark	MAP2K_1.PIK3C	C20orf94	mutation	1	1	DKFZP564O0823	mutation	1	1	GLRA4	mutation	1	1	GLRA4_ENST00000372617	mutation	1	1	KCNH2_ENST00000430723	mutation	1	1	OR10G4	mutation	1	1	PCDHB15	mutation	1	1	PSMA2	mutation	1	1	SERPINA9_ENST00000546329	mutation	1	1	TIMM22	mutation	1	1
CombinationAtClark	MAP2K_1.TKI	AADAT	mutation	1	-1	ACBD5	mutation	1	-1	ACBD5_ENST00000375888	mutation	1	-1	ACBD5_ENST00000396271	mutation	1	-1	AEBP2_ENST00000398864	mutation	1	-1	C10orf120	mutation	1	-1	C12orf10	mutation	1	-1	C8orf44	mutation	1	-1	CBFB_ENST00000290858	mutation	1	-1	CBFB_ENST00000412916	mutation	1	-1
CombinationAtClark	AKT.ERBB	AKT2	mutation	1	1	DBNL	mutation	1	1	DBNL_ENST00000468694	mutation	1	1	FAM19A2	mutation	1	1	FAM58A_ENST00000428722	mutation	1	1	GNG7	mutation	1	1	KRT35	mutation	1	1	MXD3_ENST00000423571	mutation	1	1	NR4A1	mutation	1	1	NR4A1_ENST00000360284	mutation	1	1
CombinationAtClark	MAP2K_1.MTOR_1	B2M	mutation	1	1	PPM1E	mutation	1	1	PROM1	mutation	1	1	PROM1_ENST00000543373	mutation	1	1	B2M_ENST00000544417	mutation	1	1	PHF21B	mutation	1	1	TFEC	mutation	1	1	ZDHHC19	mutation	1	1	ICA1L	mutation	1	1	GIPC3	mutation	1	1
CombinationAtClark	AKT.FGFR	ABCB8_ENST00000356058	mutation	1	1	AIDA	mutation	1	1	AIDA_ENST00000541237	mutation	1	1	AKTIP	mutation	1	1	AMOT_ENST00000371958	mutation	1	1	ANAPC7	mutation	1	1	ANAPC7_ENST00000455511	mutation	1	1	ANKRD13D	mutation	1	1	ANKRD13D_ENST00000511455	mutation	1	1	ANKRD23	mutation	1	1
StarMix	AKT.BCL2L1	H2FAX	Gene	1	1	APOB	Gene	1	1	FDFT1	Gene	1	1	PTGS2	Gene	1	1	TFF1	Gene	1	1	UBEC2	Gene	1	1	RASSF1	Methylation (promoter)	1	1	ABCC5	Mutation (non passenger)	1	1	TPI1	Gene	1	0
StarMix	AKT.CSNK2A1_2	Breast	Tissue	1	0	Lung	Tissue	1	1	TIMP3	Methylation (TSS)	1	1	ANXA5	Gene	1	1	APOB	Mutation (non passenger)	1	1	ASNS	Gene	1	1	ANXA1	Gene	1	1	CYP11A1	Methylation (TSS)	1	1	PTGS2	Gene	1	0	TPD52L1	Gene	1	0
StarMix	AKT.TNF	Urinary Tract	Tissue	1	1	Hedgehog (core)	Pathway	1	1	JAK/STAT (non core)	Pathway	1	1	NHR (core)	Pathway	1	1	Notch (non core)	Pathway	1	1	RTK (core and non core)	Pathway	1	1	WNT Wingless ( core and non core)	Pathway	1	1	TGF (core and non core)	Pathway	1	1	ANXA1	Gene	1	1	MGST1	Gene	1	1
StarMix	AKT_1.BCL2L1	KLF6	Methylation (promoter)	1	0	ASNS	Gene	1	0	KRT19	Gene	1	0	PLA2G4A	Gene	1	0	ISG15	Methylation (TSS)	1	0
StarMix	AKT_1.EGFR	KRT8	Gene	1	1	APOB	Gene	1	1	S100A9	Gene	1	1	APOA1	Methylation (TSS)	1	0	S100P	Gene	1	1	TFF1	Gene	1	1	UBEC2	Gene	1	1	LTF	Methylation (TSS)	1	1	PTTG1	Gene	1	0	GSTP1	Gene	1	0
StarMix	AKT_1.ESR1_1
StarMix	AKT_1.PIK3C	RTK (non core)	Pathway	0	1	APOB	Gene	1	1	ASS1	Gene	1	1	KRT19	Gene	1	1	ASNS	Gene	1	1	FDFT1	Gene	1	1	NUPR1	Gene	1	1	MYC	Gene	1	1	LEP	Methylation (TSS)	1	1	TFF1	Gene	1	1
StarMix	AKT_1.PIK3CB_PIK3CD	PLAU	Methylation (promoter)	1	1	APOA1	Methylation (TSS)	1	1	PLAU	Methylation (TSS)	1	1	TLR2	Mutation (non passenger)	1	1	FSHB	Gene	1	1	NUPR1	Gene	1	1	S100P	Gene	1	1	GSTP1	Gene	1	0	AURKA	Gene	1	0	MTHFD2	Gene	1	0
StarMix	ALK.MTOR_1	AURKA	Gene	1	1	TFF1	gene	1	1	ISG15	Methylation (Promoter)	1	1	ALDH3A1	Methylation (TSS)	1	1	SLC2A2	Methylation (TSS)	1	1
StarMix	ALK_2.MTOR_1	Lung	Tissue	1	1	RTK (core)	Pathway	1	1	TERT	Methylation (TSS)	1	1	B2M	Gene	1	1	ENO1	Gene	1	1	GSTP1	Gene	1	1	RPS6	Gene	1	1	EEF2	Methylation (Promoter)	1	1	ALDOA	Gene	1	1	ANXA1	Gene	1	1
StarMix	ALK_2.PIK3CB	Lung	Tissue	1	1	RTK (core and non core)	Pathway	1	1	TERT	Methylation (TSS)	1	1	B2M	Gene	1	1	ENO1	Gene	1	1	GSTP1	Gene	1	1	RPS6	Gene	1	1	SOD1	Gene	1	1	TP53	Gene	1	1	ALDOA	Gene	1	1
StarMix	ALK_IGFR.PIK3CB_PIK3CD	TXNRD1	Methylation (promoter)	1	1	TXNRD1	Methylation (TSS)	1	1	CKS2	Gene	1	1	PTTG1	Gene	1	1	ISG15	Methylation (Promoter)	1	1	TIMP3	Methylation (TSS)	1	1	S100P	Gene	1	1
StarMix	BCL2_BCL2L1.PIM1	Breast	Tissue	0	1	Urinary tract	Tissue	1	1	RASSF1	Methylation (TSS)	1	1	CKS2	Gene	1	1	CYR61	Gene	1	1	GADD45A	Gene	1	1	TFF1	Gene	1	0	ASS1	Gene	1	0	ISG15	Methylation (TSS)	1	0	AFP	Gene	1	1
StarMix	BCL2L1.CarboTaxol	Lung	Tissue	1	1	ALDOA	Gene	1	1	ANXA1	Gene	1	1	NQO1	Gene	1	1	EEF2	Methylation (Promoter)	1	1	GPX1	Gene	1	1	KRT19	Gene	1	1	MGST1	Gene	1	1	APOB	Mutation (non passenger)	1	1	DKK1	Gene	1	1
StarMix	BCL2L1.IAP	Lung	Tissue	1	1	Urinary tract	Tissue	0	1	Breast	Tissue	0	1	ENO1	Gene	1	1	RSP6	Gene	1	1	ALDOA	Gene	1	1	TERT	Methylation (TSS)	1	1	TP53	Mutation (non passenger)	1	1	B2M	Gene	1	1	H2AFX	Gene	1	1
StarMix	BCL2L1.MTOR_1	ISG15	Methylation (promoter)	1	1	TP53	Mutation (non passenger)	1	1	CYP17A1	Gene	1	1	NQO1	Gene	1	1	GSTP1	Gene	1	1	CENPF	Mutation (non passenger)	1	1
StarMix	BCL2L1.PIK3C	Breast	Tissue	1	0	ATF4	Gene	1	0	ENO1	Gene	1	0	PRDX1	Gene	1	0	RPS6	Gene	1	0	SOD1	Gene	1	0	EEF2	Methylation (promoter)	1	0	TXNRD1	Methylation (Promoter)	1	0	TERT	Methylation (TSS)	1	0	TXNRD1	Methylation (TSS)	1	0
StarMix	BCL2L1.Vinorelbine	TP53	Mutation (non passenger)	1	1	APOB	Gene	1	1	ASNS	Gene	1	1	LBP	Gene	1	1	LEP	Methylation (TSS)	1	1	RBP1	Methlyation (TSS)	1	0	MTHFD2	Gene	1	1	ALDH3A1	Methylation (TSS)	1	1	NOX4	Mutation (non passenger)	1	1	VCAN	Mutation (non passenger)	1	1
StarMix	BRAF_M2.MAP2K_1	GI (lower)	Tissue	0	1	Hedgehog (core)	Pathway	1	1	JAK/STAT (core)	Pathway	1	1	RTK (core)	Pathway	1	1	TGF (core and non core)	Pathway	1	1	ENO1	Gene	1	1	RPS6	Gene	1	1	ALDOA	Gene	1	1	B2M	Gene	1	1	SOD1	Gene	1	1
StarMix	Doxorubicin.TOP2	Lung	Tissue	1	1	B2M	Gene	1	1	ENO1	Gene	1	1	RPS6	Gene	1	1	TERT	Methylation (TSS)	1	1	ALDOA	Gene	1	1	GSTP1	Gene	1	1	SOD1	Gene	1	1	RASSF1	Methylation (Promoter)	1	1	RASSF1	Methylation (TSS)	1	1
StarMix	ERBB.FGFR	PIK3R1	Methylation (promoter)	1	1	APOB	Gene	1	0	ALDH3A1	Methylation (TSS)	1	0	LEP	Methylation (TSS)	1	0	KRT8	Gene	1	0	PTGS2	Gene	1	0	CXCL12	Methylation (TSS)	1	0	PCNA	Gene	1	0	APOB	Mutation (non passenger)	1	0	AR	Mutation (non passenger)	1	0
StarMix	ERBB.MAP2K_1	Hedgehog (core)	Pathway	1	1	JAK/STAT (core)	Pathway	1	1	NHR (core)	Pathway	1	1	RTK (core and non core)	Pathway	1	1	TGF (core and non core)	Pathway	1	1	WNT Wingless (core)	Pathway	1	1	ENO1	Gene	1	1	H2AFX	Gene	1	1	PRDX1	Gene	1	1	RPS6	Gene	1	1
StarMix	ESR1_1.PIK3C	H2AFX	Gene	1	1	KRT19	Gene	1	1	PLAU	Methylation (Promoter)	1	1	LEP	Methylation (TSS)	1	1	RASSF1	Methylation (TSS)	1	1	RBP1	Methlyation (TSS)	1	1	KRT8	Gene	1	1	PLA2G4A	Gene	1	1	PTGS2	Gene	1	1	ISG15	Methylation (Promoter)	1	0
StarMix	FGFR.MTOR_3	Lung	Tissue	0	0	Urinary tract	Tissue	0	0	Breast	Tissue	1	0	Lung	Tissue	0	0	RTK (core)	Pathway	1	0	B2M	Gene	1	0	ENO1	Gene	1	0	RPS6	Gene	1	0	SOD1	Gene	1	0	TERT	Methylation (TSS)	1	0
StarMix	IAP.Oxaliplatin	GI (lower)	Tissue	1	1	ATF4	Gene	1	1	B2M	Gene	1	1	ENO1	Gene	1	1	PRDX1	Gene	1	1	RPS6	Gene	1	1	BNIP3	Methylation (promoter)	1	1	TXNRD1	Methylation (Promoter)	1	1	BDNF	Methylation (TSS)	1	1	ESR1	Methylation (TSS)	1	1
StarMix	IAP.Topotecan	ANXA1	Gene	1	1	CYP11A1	Methylation (TSS)	1	1	NR1I2	Methylation (Promoter)	1	1	CXCl12	Methylation (TSS)	1	1	LEP	Methylation (TSS)	1	0	CENPE	Mutation (non passenger)	1	0
StarMix	IAP.Vinorelbine	CENPE	Mutation (non passenger)	1	1	ESR1	Methylation (TSS)	1	0	CYP11A1	Methylation (TSS)	1	0	EGFR	Mutation (non passenger)	1	0
StarMix	IGFR_3.MAP2K_1	Soft tissue	Tissue	0	1	GI (lower)	Tissue	1	1	Hedgehog (core)	Pathway	1	1	JAK/STAT (core)	Pathway	1	1	RTK (core)	Pathway	1	1	TGF (core and non core)	Pathway	1	1	ATF4	Gene	1	1	B2M	Gene	1	1	ENO1	Gene	1	1	GSTP1	Gene	1	1
StarMix	IGFR_4.MAP2K_1	ASNS	Gene	1	1	H2AFX	Gene	1	1	IGFBP1	Gene	1	1	TP53	Mutation (non passenger)	1	1
StarMix	MAP2K_1.PIK3C	Breast	Tissue	0	1	Soft tissue	Tissue	0	1	Hedgehog (core)	Pathway	1	1	JAK/STAT (core)	Pathway	1	1	RTK (core)	Pathway	1	1	TGF (core and non core)	Pathway	1	1	Urinary tract	Tissue	0	1	ENO1	Gene	1	1	PRDX1	Gene	1	1	RPS6	Gene	1	1
StarMix	MAP2K_1.TKI	Soft tissue	Tissue	0	1	Hedgehog (core)	Pathway	1	1	JAK/STAT (core and non core)	Pathway	1	1	NHR (core)	Pathway	1	1	RTK (core and non core)	Pathway	1	1	TGF (core andnon core)	Pathway	1	1	WNT Wingless (core)	Pathway	1	1	GI (lower)	Tissue	1	1	ATF4	Gene	1	1	B2M	Gene	1	1
StarMix	AKT.ERBB	GSTP1	Gene	1	0	MYC	Gene	1	0	LBP	Gene	1	0	CYP1B1	Methylation (TSS)	1	0	PLA2G4A	Gene	1	0	KRT8	Gene	1	1	TPD52L1	Gene	1	1	ASNS	Gene	1	0	CD9	Gene	1	0	DKK1	Gene	1	0
StarMix	MAP2K_1.MTOR_1	Breast	Tissue	0	1	Breast	Tissue	1	0	Urinary tract	Tissue	0	0	Urinary tract	Tissue	1	1	ATF4	Gene	1	0	SOD1	Gene	1	0	PLAU	Methylation (promoter)	1	0	CAV1	Gene	1	0	NUPR1	Gene	1	0	AFP	Gene	1	1
StarMix	AKT.FGFR	Breast	Tissue	0	0	Lung	Tissue	0	0	Male genital system	Tissue	0	0	Urinary tract	Tissue	1	0	Hedgehog (core)	Pathway	1	0	JAK/STAT (non core)	Pathway	1	0	NHR (core)	Pathway	1	0	Notch (non core)	Pathway	1	0	RTK (core and non core)	Pathway	1	0	TGF (core and non core)	Pathway	1	0
BigHero5	AKT.BCL2L1	SULF2	copy	1	1	HNF4A	copy	1	1	PI3	copy	1	1	SEMG1	copy	1	1	AR	copy	0	1	TAF1	copy	0	1	EDA	copy	0	1	OPHN1	copy	0	1	STARD8	copy	0	1	EFNB1	copy	0	1
BigHero5	AKT.CSNK2A1_2	TNFRSF10A	copy	1	1	PTK2B	copy	1	1	NEFL	copy	1	1	CDKN1A	copy	0	1	ADPRHL2	copy	0	1	PPP2R5D	copy	0	1	AARS2	copy	0	1
BigHero5	AKT.TNF	HUWE1	copy	0	1	MAOA	copy	0	1	SMC1A	copy	0	1	USP11	copy	0	1	APEX2	copy	0	1	ARAF	copy	0	1	BMP15	copy	0	1	CCNB3	copy	0	1	CFP	copy	0	1	CHST7	copy	0	1
BigHero5	AKT_1.BCL2L1	ST14	copy	0	1	CBL	copy	0	1	ABCG4	copy	0	1	HYOU1	copy	0	1	NLRX1	copy	0	1	CD3E	copy	0	1	CD3G	copy	0	1	OR52N5	copy	1	1	ATM	copy	0	1	CRYAB	copy	0	1
BigHero5	AKT_1.EGFR	HERPUD1	copy	1	1	ADCY7	copy	1	1	CYLD	copy	1	1	PDSS2	copy	1	1	GSTM5	copy	1	1	AHCYL1	copy	1	1	NRAS	copy	1	1	HNF4A	copy	1	1	PLCG1	copy	1	1	BCAR1	copy	1	1
BigHero5	AKT_1.ESR1_1	PPAP2A	copy	1	1	GZMA	copy	1	1	ISL1	copy	1	1	ITGA1	copy	1	1	NPNT	copy	1	1	MAP3K1	copy	1	1	BHMT	copy	1	1	RASGRF2	copy	1	1	DMBT1	copy	1	1	DOCK1	copy	1	1
BigHero5	AKT_1.PIK3C	CCND1	copy	1	1	TP53	copy	0	1	TNFSF12-TNFSF13	copy	0	1	TNFSF13	copy	0	1	NXN	copy	0	1	ARRB1	copy	1	1
BigHero5	AKT_1.PIK3CB_PIK3CD	AIFM1	copy	0	1	OR13H1	copy	0	1	SMARCA1	copy	0	1	ENOX2	copy	0	1	IGSF1	copy	0	1	STAG2	copy	0	1	THOC2	copy	0	1	ATP1B4	copy	0	1	GLUD2	copy	0	1	IL13RA1	copy	0	1
BigHero5	ALK.MTOR_1	CASP8	copy	1	1	HAL	copy	1	1	SLC39A10	copy	1	1	ADCY7	copy	1	1	CYLD	copy	1	1	KRAS	copy	1	1	BCAT1	copy	1	1	ITPR2	copy	1	1	ARNTL2	copy	1	1	BCAR1	copy	1	1
BigHero5	ALK_2.MTOR_1	ETV1	copy	0	1	CENPF	copy	0	1	HNRNPA2B1	copy	0	1	HUS1	copy	0	1	EGFR	copy	0	1	ABCA13	copy	0	1	SEC61G	copy	0	1	2016-09-14	copy	0	1	CALCRL	copy	0	1	ACTA1	copy	0	1
BigHero5	ALK_2.PIK3CB	TPST1	copy	1	1	MAPK7	copy	1	1	PODXL	copy	1	1	ALG10	copy	1	1	TP53	copy	1	1	NXN	copy	1	1	EYA2	copy	1	1	MNT	copy	1	1	TNFSF12-TNFSF13	copy	1	1	TNFSF13	copy	1	1
BigHero5	ALK_IGFR.PIK3CB_PIK3CD	EPHB4	copy	1	1	INA	copy	0	1	ISL1	copy	0	1	HOOK2	copy	1	1	MRI1	copy	1	1	TMEM19	copy	0	1	DCTN2	copy	0	1	MARS	copy	0	1	ARHGAP9	copy	0	1	B4GALNT1	copy	0	1
BigHero5	BCL2_BCL2L1.PIM1	IL12RB1	copy	0	1	JAK3	copy	0	1	KIAA1683	copy	0	1	USE1	copy	0	1	GATA3	copy	0	1	OPTN	copy	0	1	KLF6	copy	0	1	MRI1	copy	0	1	HOOK2	copy	0	1	CHAT	copy	0	1
BigHero5	BCL2L1.CarboTaxol	SEC63	copy	0	1	EPHA8	copy	1	1	EPHB2	copy	1	1	TAS1R1	copy	1	1	TNFRSF25	copy	1	1	C1QA	copy	1	1	RPL22	copy	1	1	AKR7A3	copy	1	1	CDH2	copy	0	1	CNDP1	copy	0	1
BigHero5	BCL2L1.IAP	NID2	copy	0	1	SMAD4	copy	0	1	BMP4	copy	0	1	PHLPP	copy	0	1	ANG	copy	0	1	CTDP1	copy	0	1	NFATC1	copy	0	1	TXNL4A	copy	0	1	NRXN3	copy	0	1	FOXA1	copy	0	1
BigHero5	BCL2L1.MTOR_1	APEX2	copy	1	1	ALAS2	copy	1	1	HUWE1	copy	1	1	SMC1A	copy	1	1	HSD17B10	copy	1	1	IQSEC2	copy	1	1	FGD1	copy	1	1	PFKFB1	copy	1	1	USP11	copy	1	1	ARAF	copy	1	1
BigHero5	BCL2L1.PIK3C	GIF	copy	0	1	INCENP	copy	0	1	MS4A7	copy	0	1	PTEN	copy	0	1	COL6A3	copy	0	1	RAMP1	copy	0	1	UBE2F	copy	0	1	ATF2	copy	0	1	AGPS	copy	0	1	CIR1	copy	0	1
BigHero5	BCL2L1.Vinorelbine	MNT	copy	0	1	NXN	copy	0	1	TP53	copy	0	1	TNFSF12-TNFSF13	copy	0	1	TNFSF13	copy	0	1	STRN	copy	0	1	LHCGR	copy	0	1	CYP1B1	copy	0	1	MSH2	copy	0	1	MSH6	copy	0	1
BigHero5	BRAF_M2.MAP2K_1	ADAM2	copy	0	1	OR4K5	copy	1	1	UBE2M	copy	1	1	PNP	copy	1	1	FBXO4	copy	0	1	MPRIP	copy	1	1	TNFRSF10A	copy	1	1	FOXA2	copy	1	1
BigHero5	Doxorubicin.TOP2	IQSEC3	copy	1	1	MTAP	copy	1	1	IL28B	copy	1	1	TGFB1	copy	1	1	PAK4	copy	1	1	POU2F2	copy	1	1	CCNE1	copy	1	1	PLEKHG2	copy	1	1	SUPT5H	copy	1	1	GMFG	copy	1	1
BigHero5	ERBB.FGFR	GNAL	copy	1	1	GYS2	copy	1	1	SLCO1A2	copy	1	1	SLCO1B3	copy	1	1	EDNRA	copy	0	1	ETNK1	copy	1	1	CREB3	copy	0	1	ACO1	copy	0	1	DNAJA1	copy	0	1	NPR2	copy	0	1
BigHero5	ERBB.MAP2K_1	OR4M2	copy	1	1	OR4N4	copy	1	1
BigHero5	ESR1_1.PIK3C	ZC3H12A	copy	0	1	CNN3	copy	0	1	EVI5	copy	0	1	LPPR4	copy	0	1	CITED4	copy	0	1	HDAC1	copy	0	1	LCK	copy	0	1	ADPRHL2	copy	0	1	SYNC	copy	0	1	GJB5	copy	0	1
BigHero5	FGFR.MTOR_3	MAPK9	copy	1	1	FBN2	copy	1	1	FBXW11	copy	1	1	RAPGEF6	copy	1	1
BigHero5	IAP.Oxaliplatin	SFRP1	copy	1	1
BigHero5	IAP.Topotecan	RPA4	copy	0	1	JAKMIP1	copy	0	1	MXD4	copy	0	1	S100A14	copy	0	1	CRCT1	copy	0	1	D4S234E	copy	0	1	CLCN3	copy	0	1	FGFR3	copy	0	1	TG	copy	0	1	WNT2	copy	0	1
BigHero5	IAP.Vinorelbine	KRAS	copy	1	1	BCAT1	copy	1	1	ITPR2	copy	1	1	ARNTL2	copy	1	1
BigHero5	IGFR_3.MAP2K_1	MAPK8	copy	1	1	RASSF4	copy	1	1	ZNF22	copy	1	1	CHAT	copy	1	1	PAPSS2	copy	1	1	MYC	copy	1	1
BigHero5	IGFR_4.MAP2K_1	CBL	copy	1	1	ETS1	copy	1	1	HSPA8	copy	1	1	ABCG4	copy	1	1	ATM	copy	1	1	HYOU1	copy	1	1	NLRX1	copy	1	1	ARHGEF12	copy	1	1	CRYAB	copy	1	1	HSPB2	copy	1	1
BigHero5	MAP2K_1.PIK3C	MVP	copy	0	1	ACTA1	copy	0	1	HSP90AA1	copy	0	1	GTF3C1	copy	0	1	ACTN2	copy	0	1	ITGAL	copy	0	1	2016-09-01	copy	0	1	COG7	copy	0	1	RGS7	copy	0	1	MAPK8	copy	0	1
BigHero5	MAP2K_1.TKI	UGT2B17	copy	0	1	TCF21	copy	0	1	HOOK2	copy	0	1	MRI1	copy	0	1	CASP8	copy	0	1	HNF4A	copy	0	1	NFATC2	copy	0	1	PLCG1	copy	0	1
BigHero5	AKT.ERBB	CENPF	copy	1	1	GNAL	copy	1	1	BCAR1	copy	1	1	OR4M2	copy	1	1	OR4N4	copy	1	1	OR4K5	copy	1	1	PDSS2	copy	1	1	SMPD2	copy	1	1	KIT	copy	1	1	SEC63	copy	1	1
BigHero5	MAP2K_1.MTOR_1	SLC31A2	copy	1	1	OR13F1	copy	1	1	ABCA1	copy	1	1	PAK7	copy	1	1	MAP2K4	copy	1	1	ALDOB	copy	1	1	CDH1	copy	1	1	COG4	copy	1	1	ARID1B	copy	1	1	PSMD13	copy	1	1
BigHero5	AKT.FGFR	VLDLR	copy	1	1	JAK2	copy	1	1	NOS1AP	copy	1	1	SH2D1B	copy	1	1	IL12RB1	copy	1	1	JAK3	copy	1	1	KIAA1683	copy	1	1	IFNA2	copy	1	1	IFNA1	copy	1	1	HYAL1	copy	1	1
VTForce2	AKT.BCL2L1	ARHGEF10_ENST00000398560	mutation	1	1	ADA	maxCN	1	1	ANAPC2	maxCN	1	1	AC005609.1	maxCN	0	-1	AHNAK	maxCN	0	-1	ABCB7	maxCN	0	-1	AKAP12	maxCN	0	-1	ACSL6	maxCN			AHNAK_ENST00000378024	maxCN	0	-1	AC005609.1_ENST00000502505	maxCN	0	0
VTForce2	AKT.CSNK2A1_2	ACP6_ENST00000392988	mutation	0	0	AB019437_1	maxCN	1	1	ABHD14A	maxCN	1	1	AK1	maxCN	1	1	AAAS	maxCN	1	1	ANGPT2	maxCN	0	0	ACVR1B	maxCN	0	0	ACY1	maxCN	0	0	ABHD14B	maxCN	0	0	ABHD14B_ENST00000315877	maxCN	0	0
VTForce2	AKT.TNF	ADCYAP1	maxCN	0	0	ABCA13	zyg_CNV	0	-1	ACCN1_ENST00000359872	zyg_CNV	1	1	DOCK8	zyg_CNV	0	-1	C9orf150	zyg_CNV	0	0
VTForce2	AKT_1.BCL2L1	AGA	maxCN	0	0	CNTNAP2	zyg_CNV	1	1	ENSG00000196115	zyg_CNV	1	1	GRIK1	zyg_CNV	0	0
VTForce2	AKT_1.EGFR	ABCG1	mutation	1	1	AC012100.1	mutation	1	1	AP1S2_ENST00000329235	mutation	1	1	ADAT2	mutation	0	0	ACTRT1	mutation	0	-1	AAAS	mutation	0	-1	ADRA1A	maxCN	0	-1	ACMSD	mutation	0	-1	ABTB2	maxCN	1	1	AKNAD1	maxCN	1	1
VTForce2	AKT_1.ESR1_1	ACPP_ENST00000351273	mutation	1	1	ABCC5	mutation	1	1	A2ML1	mutation	1	1	ARHGAP5	mutation	1	1	ABCF1	mutation	1	1	ARHGAP36_ENST00000276211	mutation	0	0	AANAT	mutation	0	0	ABTB2	mutation	0	-1	A1CF_ENST00000373995	mutation	0	-1	ABCD1	mutation	0	-1
VTForce2	AKT_1.PIK3C
VTForce2	AKT_1.PIK3CB_PIK3CD	AGPHD1	mutation	0	0	ABHD11	mutation	0	0	ADAM12	mutation	0	-1	PRKAG1	zyg_CNV	0	0
VTForce2	ALK.MTOR_1	ACOT9	mutation	0	-1	ABCC4	maxCN	0	0	ABI3BP	zyg_CNV	0	0
VTForce2	ALK_2.MTOR_1	ACTR1A	mutation	0	0	ABL1_ENST00000318560	mutation	0	-1	ABR_ENST00000291107	mutation	0	-1	ABL2		0	-1	ABCC4	maxCN	0	-1	ABI3BP	zyg_CNV	0	-1	ABI3BP_ENST00000383691	zyg_CNV	0	0
VTForce2	ALK_2.PIK3CB	ADAM23_ENST00000374415	mutation	1	1	AKT3	maxCN	0	-1	ABCA4	zyg_CNV	1	1	AACS	zyg_CNV	0	-1	CTNND2	zyg_CNV	1	1
VTForce2	ALK_IGFR.PIK3CB_PIK3CD	ACO1	mutation	0	-1
VTForce2	BCL2_BCL2L1.PIM1	ABCA3	mutation	0	-1	ABHD8	maxCN	0	-1	AGAP6	maxCN	0	-1	CTNNA2_ENST00000466387	zyg_CNV	0	0
VTForce2	BCL2L1.CarboTaxol	ADAMTSL1_ENST00000380566	mutation	1	1	ABL2_ENST00000502732	mutation			AARS	mutation	1	1	ADAM29	maxCN	0	-1	AC022601.1	maxCN	0	-1	AAGAB	maxCN	0	-1	ACVR2B	maxCN	1	1	AMN1	maxCN	0	-1	ACAA2	maxCN	0	-1	AC022601.1_ENST00000554864	maxCN	0	-1
VTForce2	BCL2L1.IAP	ADAM11	mutation	1	1	AKR1B1	mutation			AKR1A1	mutation	1	1	ABHD10	mutation	0	0	ACVR1	mutation	0	-1	AFF2	maxCN	0	-1	GRIK1	zyg_CNV	1	1	GRIK1-AS2	zyg_CNV	0	-1	WWC3_ENST00000380861	zyg_CNV	0	-1	CACNA1C_ENST00000399634	zyg_CNV	0	-1
VTForce2	BCL2L1.MTOR_1	AGBL3_ENST00000359383	mutation	0	-1	ARHGEF9_ENST00000374878	zyg_CNV	0	0
VTForce2	BCL2L1.PIK3C	ABHD4	mutation	0	-1	ABCA4	maxCN	0	-1	ABCA4_ENST00000535735	maxCN	0	0	CFHR3	zyg_CNV	0	-1	CDH8	zyg_CNV	0	-1	HYDIN_ENST00000316490	zyg_CNV	1	1	CNOT6L	zyg_CNV	1	1	PGAM2	zyg_CNV	0	-1	CNTNAP2	zyg_CNV	1	1	CSMD2_ENST00000373381	zyg_CNV	0	-1
VTForce2	BCL2L1.Vinorelbine	ADH1B	mutation	1	1	ACY1_ENST00000458031	mutation	1	1	ADO	maxCN	0	-1	DNAPTP6	zyg_CNV	0	-1
VTForce2	BRAF_M2.MAP2K_1	ABCB1	maxCN	0	-1	ACADM	maxCN	1	1	ACTR3	maxCN	1	1	A4GNT		0	-1	ADAM2	maxCN	0	-1	ALG6	maxCN	0	0	ABCB4_ENST00000265723	maxCN	0	0	ACN9	maxCN	0	0	ACADM_ENST00000420607	maxCN	0	0	CADPS	zyg_CNV	0	-1
VTForce2	Doxorubicin.TOP2	AKT3	maxCN	0	0	GRIN2A	zyg_CNV	0	-1	CDH4	zyg_CNV	0	-1	EXOC4	zyg_CNV	1	1	BNC2	zyg_CNV	0	-1	LRP12	zyg_CNV	0	0	BNC2_ENST00000380666	zyg_CNV	0	0
VTForce2	ERBB.FGFR	ADC_ENST00000398167	mutation	1	1	ADD1	mutation	1	1	ADCYAP1	mutation	1	1	ANKDD1A	mutation	0	-1	ACTR3B	maxCN	0	-1	AC005392.1	maxCN	0	0	AC005392.1_ENST00000378007	maxCN	0	0	ADCY4	zyg_CNV	1	1	WWC2	zyg_CNV	1	1	CAMKMT	zyg_CNV	1	1
VTForce2	ERBB.MAP2K_1	ADAMTS18	mutation	1	1	ADAM18	mutation	1	1	ADAMTSL5	mutation	0	-1	ACTRT1	mutation	0	-1	ABR	maxCN	1	1	ABCA7	maxCN	0	0	ABCA13	zyg_CNV	0	-1	EPHB1	zyg_CNV	0	-1	ERBB3_ENST00000411731	zyg_CNV	1	1	KIF25	zyg_CNV	0	-1
VTForce2	ESR1_1.PIK3C	ACE_ENST00000490216	mutation	1	1	BCAS3	zyg_CNV	1	1	AKR1E2	zyg_CNV	0	-1	ANKS1B	zyg_CNV	1	1	ARHGAP6_ENST00000380718	zyg_CNV	0	-1	ARHGEF9_ENST00000374878	zyg_CNV	0	-1	ANKS1B_ENST00000332712	zyg_CNV	1	1	BCAS1	zyg_CNV	1	1	AMBRA1	zyg_CNV	0	-1	AGBL1	zyg_CNV	1	1
VTForce2	FGFR.MTOR_3	ACAA2	mutation	1	1	ABCB8_ENST00000356058	mutation	0	-1	AMPD2_ENST00000393688		0	-1	ABHD1	mutation	0	-1	ADAMTS14	maxCN	1	1	C10orf11	zyg_CNV	1	1
VTForce2	IAP.Oxaliplatin	AADAC	mutation	0	-1	ADK	maxCN	0	0	ADAM11	maxCN	0	-1	ACSL1	zyg_CNV	0	-1	FHIT_ENST00000476844	zyg_CNV	0	-1	FGF14	zyg_CNV	0	-1	GMDS	zyg_CNV	0	0	GRIP1	zyg_CNV	0	0
VTForce2	IAP.Topotecan	AGR3	mutation	1	1	ABL1_ENST00000372348	mutation	1	1	AKAP13	maxCN	0	-1	ACADVL	maxCN	1	1	ALDH1B1	maxCN	1	1	AKAP13_ENST00000560302	maxCN	0	-1	AGAP10	maxCN	0	-1	AC133485.1	maxCN	0	-1	AATF	maxCN	0	-1	ABHD2	maxCN	0	-1
VTForce2	IAP.Vinorelbine	ANAPC4	maxCN	1	1	ACOT13	maxCN	0	-1	AC112491_4	maxCN	0	-1	ADCY6	maxCN	1	1	AMOTL2	maxCN	0	-1	ALDH1B1	maxCN	0	0	ANAPC13	maxCN	0	-1	AACS	zyg_CNV	0	-1	GRM8	zyg_CNV	1	1	C9orf93	zyg_CNV	0	-1
VTForce2	IGFR_3.MAP2K_1	ABCD1	mutation	0	-1	ABCF2_ENST00000222388	mutation	0	-1	ACP1	mutation	0	-1	ABHD1	mutation	0	0	AADAC	mutation	0	0	ABCF2	mutation	0	0	ABCA1	mutation	0	0	ABHD5	mutation	0	0	ACSL1	zyg_CNV	0	-1	CWF19L2	zyg_CNV	0	-1
VTForce2	IGFR_4.MAP2K_1	AADAC	mutation	0	-1	ABCC2	maxCN	0	0	ACSL1	zyg_CNV	0	-1	CWF19L2	zyg_CNV	1	1	B3GALTL	zyg_CNV	0	0	AP3S1	zyg_CNV	0	0
VTForce2	MAP2K_1.PIK3C	ABCB8	mutation	1	1	ACTR2	mutation	0	-1	ABHD5	mutation	0	-1	DMKN_ENST00000414866	mutation	0	0	DMKN_ENST00000429837	mutation	0	-1	ADNP	maxCN	0	0	ACSL1	zyg_CNV	0	-1	SMG1	zyg_CNV	0	-1	ARHGAP40_ENST00000373345	zyg_CNV	1	1	SHANK2_ENST00000338508	zyg_CNV	0	-1
VTForce2	MAP2K_1.TKI	ABHD11	mutation	0	0	A1CF_ENST00000373995	mutation	0	-1	ADSL_ENST00000216194	mutation	0	-1	ACAP2	mutation	0	-1	ABCF2_ENST00000222388	mutation	0	-1	AANAT	mutation	0	0	ABHD5	mutation	0	0	AADAC	mutation	0	0	ACSL1	maxCN	0	-1	AKAP4	maxCN	1	1
VTForce2	AKT.ERBB	AADACL4	mutation	0	0	AFF3	zyg_CNV	0	-1	ABCA13	zyg_CNV	0	-1	AMBRA1	zyg_CNV	1	1	ANO1_ENST00000355303	zyg_CNV	1	1	GRM6	zyg_CNV	1	1	ENSG00000188912	zyg_CNV	1	1	JPH2	zyg_CNV	1	1	DOCK8	zyg_CNV	0	-1	CNTNAP3B	zyg_CNV	0	-1
VTForce2	MAP2K_1.MTOR_1	ABCF3	mutation	0	0	ASPHD2	mutation	0	-1	ABCC6	mutation	0	-1	ACTN2_ENST00000542672	mutation	0	-1	AKAP2	maxCN	1	1	ACY3	maxCN	0	-1	ABCB6	maxCN	0	-1	AGBL3	maxCN	0	0	AKR1B10	maxCN	0	0	AIP	maxCN	0	0
VU VUMC synergy team	BRAF_M2.MAP2K_1	SMARCA4	mutation	1	1
VU VUMC synergy team	BRAF_M2.MAP2K_3	SMARCA4	mutation	1	1
VU VUMC synergy team	TOP2.TOP2_2	SMARCA4	mutation	1	1
VU VUMC synergy team	ALK_2.PIK3CB	SMARCA4	mutation	1	1
VU VUMC synergy team	ALK_2.MTOR_1	SMARCA4	mutation	1	1
VU VUMC synergy team	BRAF_M2.MAP2K_1	PTEN	mutation	0	1
VU VUMC synergy team	AKT_1.PIK3CB_PIK3CD	PTEN	mutation	1	1
VU VUMC synergy team	PIP5K1.PIK3C	PTEN	mutation	0	-1
VU VUMC synergy team	PIP5K1.PIK3C	PTEN	mutation	1	0
VU VUMC synergy team	MAP2K_1.PIP5K1	PTEN	mutation	0	-1
VU VUMC synergy team	MAP2K_1.PIP5K1	PTEN	mutation	1	0
VU VUMC synergy team	ERBB.FGFR	PIK3CA	mutation	1	-1
Kevin Shopsowitz	AKT.BCL2L1	KRAS	copy	1	-1
Kevin Shopsowitz	AKT.CSNK2A1_2
Kevin Shopsowitz	AKT.TNF	MAP2K6	copy	1	-1	XIAP	copy	1	-1	IDH2	copy	1	-1	HDAC6	copy	1	-1
Kevin Shopsowitz	AKT_1.BCL2L1	AR	copy	1	-1	HDAC8	copy	1	-1	KRAS	copy	1	-1	ATRX	copy	1	-1	cancer subgraph knet	mutation	1	1
Kevin Shopsowitz	AKT_1.EGFR	EGFR	copy	1	1	KIT	copy	1	1	DNMT1	copy	1	1	KEAP1	copy	1	1	WT1	copy	1	1	AKT2	copy	1	1	SMAP2	copy	1	1	TYMS	copy	1	1
Kevin Shopsowitz	AKT_1.ESR1_1
Kevin Shopsowitz	AKT_1.PIK3C	TEK	copy	1	-1	XIAP	copy	1	-1	CMPK1	copy	1	-1	HDAC8	copy	1	-1	ATRX	copy	1	-1	SMAP2	copy	1	-1	PRKDC	copy	1	-1	SMAD4	copy	1	-1	MTOR	copy	1	-1	PRKCQ	copy	1	-1
Kevin Shopsowitz	AKT_1.PIK3CB_PIK3CD
Kevin Shopsowitz	ALK.MTOR_1	NFE2L2	copy	1	1	BFAR	copy	1	-1	Total mutations in ALK network	mutation	1	1	Mutations in proliferation genes	copy	1	1	Total mutations in MTOR network	mutation	1	1	Total mutations	copy	1	1	EDAR	copy	1	1	Mutations in apoptosis genes	mutation	1	1	HDAC9	mutation	1	1
Kevin Shopsowitz	ALK_2.MTOR_1	Total mutations in ALK network	mutation	1	1	BFAR	copy	1	-1	PRKCB	copy	1	-1
Kevin Shopsowitz	ALK_2.PIK3CB
Kevin Shopsowitz	ALK_IGFR.PIK3CB_PIK3CD	KRAS	copy	1	-1	Total mutations in PIK3C network	mutation	1	1	SGK3	copy	1	-1	PRKCB	copy	1	-1	AR	copy	1	-1	CTCF	copy	1	-1	BFAR	copy	1	-1	SPOP	copy	1	-1	PRKCI	copy	1	-1	TNFSF10	copy	1	-1
Kevin Shopsowitz	BCL2_BCL2L1.PIM1	AR	copy	1	-1	BFAR	copy	1	-1	PRKCB	copy	1	-1
Kevin Shopsowitz	BCL2L1.CarboTaxol	BCL2	copy	1	-1	SMAD4	copy	1	-1	CSNK2A1	copy	1	-1	HDAC9	mutation	1	1	TNKS	copy	1	1	TYMS	copy	1	-1	SPOP	copy	1	-1
Kevin Shopsowitz	BCL2L1.IAP	BFAR	copy	1	-1	SMAD4	copy	1	-1	PRKCB	copy	1	-1	BCL2	copy	1	-1					CSNK2A1
Kevin Shopsowitz	BCL2L1.MTOR_1
Kevin Shopsowitz	BCL2L1.PIK3C	HDAC6	copy	1	1	TUBB1	copy	1	1	CSNK2A1	copy	1	1	FCAR	copy	1	1	OSCAR	copy	1	1	PRKCG	copy	1	1	PPP2R1A	copy	1	1	KRAS	copy	1	-1
Kevin Shopsowitz	BCL2L1.Vinorelbine	BCL2	copy	1	-1	CSNK2A1	copy	1	-1	SMAD4	copy	1	-1	WT1	copy	1	-1	SPOP	copy	1	-1	TYMS	copy	1	-1	MAP2K6	copy	1	-1	BCL2L2	copy	1	-1	PPP2R1A	copy	1	-1	FCAR	copy	1	-1
Kevin Shopsowitz	BRAF_M2.MAP2K_1
Kevin Shopsowitz	Doxorubicin.TOP2
Kevin Shopsowitz	ERBB.FGFR	Total mutations in FGFR network	mutation	1	-1	TYMS	copy	1	1	PIK3CB	copy	1	1	Mutations in proliferation gentes	mutation	1	-1	BIRC5	copy	1	1	SLC16A3	copy	1	1	Mutations in apoptosis genes	mutation	1	-1
Kevin Shopsowitz	ERBB.MAP2K_1	EGFR	copy	1	1	KIT	copy	1	1	Total mutations in MAP2K network	mutation	1	-1	TYMS	copy	1	1	BIRC5	copy	1	1	AKT2	copy	1	1
Kevin Shopsowitz	ESR1_1.PIK3C
Kevin Shopsowitz	FGFR.MTOR_3	SMAP2	copy	1	1	EDAR	copy	1	1	KIT	copy	1	1	NFE2L2	copy	1	1	WT1	copy	1	1	PIK3CB	copy	1	1	BFAR	copy	1	1	PRKCB	copy	1	1	TEK	copy	1	1	DNMT1	copy	1	1
Kevin Shopsowitz	IAP.Oxaliplatin	PRKCQ	copy	1	1	RET	copy	1	1	AKT1	copy	1	-1	HSP90AA1	copy	1	-1
Kevin Shopsowitz	IAP.Topotecan	Total mutations in IAP network	mutation	1	1	SMAP2	copy	1	-1
Kevin Shopsowitz	IAP.Vinorelbine	EGFR	copy	1	-1	NFE2L2	copy	1	-1	FCAR	copy	1	-1	OSCAR	copy	1	-1	PPP2R1A	copy	1	-1	PRKCG	copy	1	-1	BFAR	copy	1	-1	BCL2L2	copy	1	-1	SRC	copy	1	-1	KIT	copy	1	-1
Kevin Shopsowitz	IGFR_3.MAP2K_1	HDAC6	copy	1	1	KRAS	copy	1	1	AR	copy	1	1	ATRX	copy	1	1	HDAC8	copy	1	1	ADAM17	copy	1	1	CSNK2A1	copy	1	1	TNKS	copy	1	1	XIAP	copy	1	1	TUBB1	copy	1	1
Kevin Shopsowitz	IGFR_4.MAP2K_1	RET	copy	1	1	HDAC9	mutation	1	-1	CBFB	copy	1	1	CTCF	copy	1	1	NAE1	copy	1	1	KRAS	copy	1	1	CSNK2A1	copy	1	1	EGFR	copy	1	1	PRKCQ	copy	1	1	BCL2	copy	1	-1
Kevin Shopsowitz	MAP2K_1.PIK3C
Kevin Shopsowitz	MAP2K_1.TKI
Kevin Shopsowitz	AKT.ERBB	EGFR	copy	1	1	KIT	copy	1	1	DNMT1	copy	1	1	KEAP1	copy	1	1	NRAS	copy	1	1	AKT2	copy	1	1
Kevin Shopsowitz	MAP2K_1.MTOR_1	MAP2K1	copy	0	1	FGFR2	copy	0	1	HDAC6	copy	0	1	IDH2	copy	0	1	AR	copy	0	1
Kevin Shopsowitz	AKT.FGFR
PrecisionHunter	ADAM17.AKT	KIAA0196	copy	0	-1	ANXA8L2	copy	0	-1	SYNDIG1	copy	0	-1	FA2H	copy	0	-1	RNF139	copy	0	-1	COG8	copy	0	-1	TMEM117	copy	0	-1	BIVM	copy	1	-1	ENTPD6	copy	0	-1	C15orf27	copy	0	-1
PrecisionHunter	ADAM17.BCL2_BCL2L1	KIAA0196	copy	1	-1	ANXA8L2	copy	0	-1	SYNDIG1	copy	0	-1	FA2H	copy	0	-1	RNF139	copy	1	-1	COG8	copy	0	-1	TMEM117	copy	0	-1	BIVM	copy	0	-1	ENTPD6	copy	0	-1	C15orf27	copy	0	-1
PrecisionHunter	ADAM17.FGFR	KIAA0196	copy	0	-1	ANXA8L2	copy	1	-1	SYNDIG1	copy	0	-1	FA2H	copy	0	-1	RNF139	copy	0	-1	COG8	copy	0	-1	TMEM117	copy	1	-1	BIVM	copy	0	-1	ENTPD6	copy	0	-1	C15orf27	copy	0	-1
PrecisionHunter	ADAM17.MAP2K_1	KIAA0196	copy	0	-1	ANXA8L2	copy	1	-1	SYNDIG1	copy	1	-1	FA2H	copy	0	-1	RNF139	copy	0	-1	COG8	copy	0	-1	TMEM117	copy	1	-1	BIVM	copy	0	-1	ENTPD6	copy	1	-1	C15orf27	copy	0	-1
PrecisionHunter	ADAM17.MTOR_1	KIAA0196	copy	1	-1	ANXA8L2	copy	1	-1	SYNDIG1	copy	0	-1	FA2H	copy	0	-1	RNF139	copy	1	-1	COG8	copy	0	-1	TMEM117	copy	1	-1	BIVM	copy	0	-1	ENTPD6	copy	1	-1	C15orf27	copy	0	-1
PrecisionHunter	ADAM17.PIK3C	KIAA0196	copy	1	-1	ANXA8L2	copy	1	-1	SYNDIG1	copy	1	-1	FA2H	copy	0	-1	RNF139	copy	1	-1	COG8	copy	0	-1	TMEM117	copy	1	-1	BIVM	copy	0	-1	ENTPD6	copy	1	-1	C15orf27	copy	1	-1
PrecisionHunter	ADAM17.PIK3CB_PIK3CD	KIAA0196	copy	1	-1	ANXA8L2	copy	0	-1	SYNDIG1	copy	0	-1	FA2H	copy	0	-1	RNF139	copy	1	-1	COG8	copy	0	-1	TMEM117	copy	0	-1	BIVM	copy	0	-1	ENTPD6	copy	0	-1	C15orf27	copy	0	-1
PrecisionHunter	AKT_1.ALK_IGFR	KIAA0196	copy	0	-1	ANXA8L2	copy	1	-1	SYNDIG1	copy	1	-1	FA2H	copy	0	-1	RNF139	copy	0	-1	COG8	copy	1	-1	TMEM117	copy	1	-1	BIVM	copy	0	-1	ENTPD6	copy	1	-1	C15orf27	copy	0	-1
PrecisionHunter	AKT_1.BCL2_2	KIAA0196	copy	1	-1	ANXA8L2	copy	0	-1	SYNDIG1	copy	1	-1	FA2H	copy	0	-1	RNF139	copy	1	-1	COG8	copy	0	-1	TMEM117	copy	0	-1	BIVM	copy	0	-1	ENTPD6	copy	1	-1	C15orf27	copy	1	-1
PrecisionHunter	AKT_1.BCL2_BCL2L1	KIAA0196	copy	1	-1	ANXA8L2	copy	1	-1	SYNDIG1	copy	1	-1	FA2H	copy	1	-1	RNF139	copy	1	-1	COG8	copy	1	-1	TMEM117	copy	1	-1	BIVM	copy	1	-1	ENTPD6	copy	1	-1	C15orf27	copy	1	-1
PrecisionHunter	AKT_1.BCL2L1	KIAA0196	copy	0	-1	ANXA8L2	copy	1	-1	SYNDIG1	copy	1	-1	FA2H	copy	0	-1	RNF139	copy	0	-1	COG8	copy	0	-1	TMEM117	copy	0	-1	BIVM	copy	1	-1	ENTPD6	copy	1	-1	C15orf27	copy	0	-1
PrecisionHunter	AKT_1.Chloroquine	KIAA0196	copy	0	-1	ANXA8L2	copy	1	-1	SYNDIG1	copy	0	-1	FA2H	copy	0	-1	RNF139	copy	0	-1	COG8	copy	0	-1	TMEM117	copy	0	-1	BIVM	copy	1	-1	ENTPD6	copy	1	-1	C15orf27	copy	0	-1
PrecisionHunter	AKT_1.EGFR	KIAA0196	copy	0	-1	ANXA8L2	copy	0	-1	SYNDIG1	copy	0	-1	FA2H	copy	0	-1	RNF139	copy	0	-1	COG8	copy	0	-1	TMEM117	copy	0	-1	BIVM	copy	0	-1	ENTPD6	copy	0	-1	C15orf27	copy	0	-1
PrecisionHunter	AKT_1.EGFR_2	KIAA0196	copy	1	1	ANXA8L2	copy	0	1	SYNDIG1	copy	0	1	FA2H	copy	1	1	RNF139	copy	1	1	COG8	copy	1	1	TMEM117	copy	1	1	BIVM	copy	1	1	ENTPD6	copy	0	1	C15orf27	copy	1	1
PrecisionHunter	AKT_1.ESR1	KIAA0196	copy	1	-1	ANXA8L2	copy	1	-1	SYNDIG1	copy	1	-1	FA2H	copy	1	-1	RNF139	copy	1	-1	COG8	copy	1	-1	TMEM117	copy	1	-1	BIVM	copy	1	-1	ENTPD6	copy	1	-1	C15orf27	copy	1	-1
PrecisionHunter	AKT_1.ESR1_1	KIAA0196	copy	1	1	ANXA8L2	copy	1	1	SYNDIG1	copy	1	1	FA2H	copy	1	1	RNF139	copy	1	1	COG8	copy	1	1	TMEM117	copy	1	1	BIVM	copy	1	1	ENTPD6	copy	1	1	C15orf27	copy	1	1
PrecisionHunter	AKT_1.PIK3C	KIAA0196	copy	1	1	ANXA8L2	copy	0	1	SYNDIG1	copy	0	1	FA2H	copy	1	1	RNF139	copy	1	1	COG8	copy	1	1	TMEM117	copy	1	1	BIVM	copy	1	1	ENTPD6	copy	0	1	C15orf27	copy	0	1
PrecisionHunter	AKT_1.PIK3C_2	KIAA0196	copy	1	-1	ANXA8L2	copy	1	-1	SYNDIG1	copy	1	-1	FA2H	copy	1	-1	RNF139	copy	1	-1	COG8	copy	1	-1	TMEM117	copy	1	-1	BIVM	copy	1	-1	ENTPD6	copy	1	-1	C15orf27	copy	1	-1
PrecisionHunter	AKT_1.PIK3CB_PIK3CD	KIAA0196	copy	1	1	ANXA8L2	copy	0	1	SYNDIG1	copy	0	1	FA2H	copy	0	1	RNF139	copy	1	1	COG8	copy	0	1	TMEM117	copy	0	1	BIVM	copy	0	1	ENTPD6	copy	0	1	C15orf27	copy	0	1
PrecisionHunter	AKT.AKT_1	KIAA0196	copy	0	-1	ANXA8L2	copy	0	-1	SYNDIG1	copy	0	-1	FA2H	copy	0	-1	RNF139	copy	0	-1	COG8	copy	0	-1	TMEM117	copy	0	-1	BIVM	copy	1	-1	ENTPD6	copy	0	-1	C15orf27	copy	0	-1
PrecisionHunter	AKT.ALK_IGFR	KIAA0196	copy	1	-1	ANXA8L2	copy	1	-1	SYNDIG1	copy	1	-1	FA2H	copy	0	-1	RNF139	copy	0	-1	COG8	copy	1	-1	TMEM117	copy	1	-1	BIVM	copy	1	-1	ENTPD6	copy	1	-1	C15orf27	copy	1	-1
PrecisionHunter	AKT.ATR_4	KIAA0196	copy	0	-1	ANXA8L2	copy	1	-1	SYNDIG1	copy	1	-1	FA2H	copy	0	-1	RNF139	copy	0	-1	COG8	copy	0	-1	TMEM117	copy	1	-1	BIVM	copy	0	-1	ENTPD6	copy	1	-1	C15orf27	copy	1	-1
PrecisionHunter	AKT.BCL2L1	KIAA0196	copy	1	1	ANXA8L2	copy	0	1	SYNDIG1	copy	1	1	FA2H	copy	1	1	RNF139	copy	1	1	COG8	copy	1	1	TMEM117	copy	1	1	BIVM	copy	0	1	ENTPD6	copy	1	1	C15orf27	copy	1	1
PrecisionHunter	AKT.Chloroquine	KIAA0196	copy	0	-1	ANXA8L2	copy	0	-1	SYNDIG1	copy	0	-1	FA2H	copy	0	-1	RNF139	copy	0	-1	COG8	copy	0	-1	TMEM117	copy	0	-1	BIVM	copy	1	-1	ENTPD6	copy	0	-1	C15orf27	copy	0	-1
PrecisionHunter	AKT.Cisplatin	KIAA0196	copy	1	-1	ANXA8L2	copy	0	-1	SYNDIG1	copy	0	-1	FA2H	copy	1	-1	RNF139	copy	1	-1	COG8	copy	1	-1	TMEM117	copy	1	-1	BIVM	copy	0	-1	ENTPD6	copy	0	-1	C15orf27	copy	1	-1
PrecisionHunter	AKT.CSNK2A1_2	KIAA0196	copy	0	1	ANXA8L2	copy	0	1	SYNDIG1	copy	1	1	FA2H	copy	0	1	RNF139	copy	0	1	COG8	copy	1	1	TMEM117	copy	0	1	BIVM	copy	0	1	ENTPD6	copy	1	1	C15orf27	copy	1	1
PrecisionHunter	AKT.EGFR	KIAA0196	copy	1	-1	ANXA8L2	copy	0	-1	SYNDIG1	copy	0	-1	FA2H	copy	0	-1	RNF139	copy	1	-1	COG8	copy	0	-1	TMEM117	copy	0	-1	BIVM	copy	0	-1	ENTPD6	copy	0	-1	C15orf27	copy	0	-1
PrecisionHunter	AKT.ERBB	KIAA0196	copy	0	1	ANXA8L2	copy	1	1	SYNDIG1	copy	0	1	FA2H	copy	1	1	RNF139	copy	0	1	COG8	copy	1	1	TMEM117	copy	1	1	BIVM	copy	1	1	ENTPD6	copy	0	1	C15orf27	copy	1	1
PrecisionHunter	AKT.FGFR	KIAA0196	copy	0	-1	ANXA8L2	copy	0	-1	SYNDIG1	copy	1	-1	FA2H	copy	1	-1	RNF139	copy	0	-1	COG8	copy	1	-1	TMEM117	copy	1	-1	BIVM	copy	0	-1	ENTPD6	copy	1	-1	C15orf27	copy	1	-1
PrecisionHunter	AKT.HDAC_4	KIAA0196	copy	0	-1	ANXA8L2	copy	0	-1	SYNDIG1	copy	0	-1	FA2H	copy	0	-1	RNF139	copy	0	-1	COG8	copy	0	-1	TMEM117	copy	0	-1	BIVM	copy	0	-1	ENTPD6	copy	0	-1	C15orf27	copy	0	-1
PrecisionHunter	AKT.PIK3C_2	KIAA0196	copy	1	-1	ANXA8L2	copy	0	-1	SYNDIG1	copy	1	-1	FA2H	copy	0	-1	RNF139	copy	1	-1	COG8	copy	0	-1	TMEM117	copy	0	-1	BIVM	copy	0	-1	ENTPD6	copy	1	-1	C15orf27	copy	0	-1
PrecisionHunter	AKT.PIK3CA_4	KIAA0196	copy	0	-1	ANXA8L2	copy	0	-1	SYNDIG1	copy	0	-1	FA2H	copy	0	-1	RNF139	copy	1	-1	COG8	copy	0	-1	TMEM117	copy	0	-1	BIVM	copy	1	-1	ENTPD6	copy	0	-1	C15orf27	copy	0	-1
PrecisionHunter	AKT.PIP5K1	KIAA0196	copy	0	-1	ANXA8L2	copy	1	-1	SYNDIG1	copy	1	-1	FA2H	copy	0	-1	RNF139	copy	0	-1	COG8	copy	0	-1	TMEM117	copy	0	-1	BIVM	copy	1	-1	ENTPD6	copy	1	-1	C15orf27	copy	0	-1
PrecisionHunter	AKT_SGK.BCL2_BCL2L1	KIAA0196	copy	1	-1	ANXA8L2	copy	1	-1	SYNDIG1	copy	1	-1	FA2H	copy	1	-1	RNF139	copy	1	-1	COG8	copy	1	-1	TMEM117	copy	1	-1	BIVM	copy	1	-1	ENTPD6	copy	1	-1	C15orf27	copy	1	-1
PrecisionHunter	AKT_SGK.FGFR	KIAA0196	copy	1	-1	ANXA8L2	copy	1	-1	SYNDIG1	copy	1	-1	FA2H	copy	1	-1	RNF139	copy	0	-1	COG8	copy	1	-1	TMEM117	copy	1	-1	BIVM	copy	1	-1	ENTPD6	copy	1	-1	C15orf27	copy	1	-1
PrecisionHunter	AKT_SGK.MAP2K_1	KIAA0196	copy	0	-1	ANXA8L2	copy	1	-1	SYNDIG1	copy	1	-1	FA2H	copy	0	-1	RNF139	copy	0	-1	COG8	copy	0	-1	TMEM117	copy	1	-1	BIVM	copy	0	-1	ENTPD6	copy	1	-1	C15orf27	copy	0	-1
PrecisionHunter	AKT_SGK.PIK3C	KIAA0196	copy	1	-1	ANXA8L2	copy	0	-1	SYNDIG1	copy	1	-1	FA2H	copy	1	-1	RNF139	copy	0	-1	COG8	copy	1	-1	TMEM117	copy	1	-1	BIVM	copy	1	-1	ENTPD6	copy	1	-1	C15orf27	copy	1	-1
PrecisionHunter	AKT.TNF	KIAA0196	copy	1	1	ANXA8L2	copy	1	1	SYNDIG1	copy	0	1	FA2H	copy	0	1	RNF139	copy	1	1	COG8	copy	1	1	TMEM117	copy	0	1	BIVM	copy	0	1	ENTPD6	copy	0	1	C15orf27	copy	0	1
PrecisionHunter	AKT.TNKS_PARP6	KIAA0196	copy	1	-1	ANXA8L2	copy	1	-1	SYNDIG1	copy	0	-1	FA2H	copy	0	-1	RNF139	copy	1	-1	COG8	copy	0	-1	TMEM117	copy	0	-1	BIVM	copy	1	-1	ENTPD6	copy	0	-1	C15orf27	copy	0	-1
PrecisionHunter	ALK_2.MTOR_1	KIAA0196	copy	0	1	ANXA8L2	copy	0	1	SYNDIG1	copy	0	1	FA2H	copy	0	1	RNF139	copy	0	1	COG8	copy	0	1	TMEM117	copy	1	1	BIVM	copy	0	1	ENTPD6	copy	0	1	C15orf27	copy	0	1
PrecisionHunter	ALK_2.PIK3CB	KIAA0196	copy	0	1	ANXA8L2	copy	0	1	SYNDIG1	copy	1	1	FA2H	copy	1	1	RNF139	copy	0	1	COG8	copy	1	1	TMEM117	copy	1	1	BIVM	copy	1	1	ENTPD6	copy	1	1	C15orf27	copy	0	1
PrecisionHunter	ALK_2.TOP2	KIAA0196	copy	0	1	ANXA8L2	copy	0	1	SYNDIG1	copy	0	1	FA2H	copy	1	1	RNF139	copy	0	1	COG8	copy	1	1	TMEM117	copy	0	1	BIVM	copy	0	1	ENTPD6	copy	0	1	C15orf27	copy	0	1
PrecisionHunter	ALK.CSNK2A1_2	KIAA0196	copy	0	-1	ANXA8L2	copy	1	-1	SYNDIG1	copy	0	-1	FA2H	copy	0	-1	RNF139	copy	0	-1	COG8	copy	0	-1	TMEM117	copy	0	-1	BIVM	copy	0	-1	ENTPD6	copy	0	-1	C15orf27	copy	0	-1
PrecisionHunter	ALK.EGFR_2	KIAA0196	copy	1	-1	ANXA8L2	copy	1	-1	SYNDIG1	copy	1	-1	FA2H	copy	1	-1	RNF139	copy	1	-1	COG8	copy	0	-1	TMEM117	copy	1	-1	BIVM	copy	1	-1	ENTPD6	copy	1	-1	C15orf27	copy	1	-1
PrecisionHunter	ALK_IGFR.MTOR_1	KIAA0196	copy	1	-1	ANXA8L2	copy	1	-1	SYNDIG1	copy	1	-1	FA2H	copy	1	-1	RNF139	copy	1	-1	COG8	copy	1	-1	TMEM117	copy	1	-1	BIVM	copy	1	-1	ENTPD6	copy	1	-1	C15orf27	copy	1	-1
PrecisionHunter	ALK_IGFR.PIK3CB_PIK3CD	KIAA0196	copy	0	1	ANXA8L2	copy	0	1	SYNDIG1	copy	0	1	FA2H	copy	1	1	RNF139	copy	0	1	COG8	copy	0	1	TMEM117	copy	0	1	BIVM	copy	1	1	ENTPD6	copy	0	1	C15orf27	copy	1	1
PrecisionHunter	ALK.MTOR_1	KIAA0196	copy	1	1	ANXA8L2	copy	0	1	SYNDIG1	copy	1	1	FA2H	copy	1	1	RNF139	copy	1	1	COG8	copy	1	1	TMEM117	copy	1	1	BIVM	copy	0	1	ENTPD6	copy	1	1	C15orf27	copy	1	1
PrecisionHunter	ALK.PIK3C	KIAA0196	copy	1	-1	ANXA8L2	copy	1	-1	SYNDIG1	copy	1	-1	FA2H	copy	1	-1	RNF139	copy	1	-1	COG8	copy	1	-1	TMEM117	copy	1	-1	BIVM	copy	1	-1	ENTPD6	copy	1	-1	C15orf27	copy	1	-1
PrecisionHunter	ATM.Gemcitabine	KIAA0196	copy	1	-1	ANXA8L2	copy	0	-1	SYNDIG1	copy	0	-1	FA2H	copy	1	-1	RNF139	copy	1	-1	COG8	copy	1	-1	TMEM117	copy	1	-1	BIVM	copy	1	-1	ENTPD6	copy	0	-1	C15orf27	copy	0	-1
PrecisionHunter	ATR_4.BCL2_BCL2L1	KIAA0196	copy	0	-1	ANXA8L2	copy	0	-1	SYNDIG1	copy	0	-1	FA2H	copy	0	-1	RNF139	copy	0	-1	COG8	copy	0	-1	TMEM117	copy	0	-1	BIVM	copy	1	-1	ENTPD6	copy	0	-1	C15orf27	copy	1	-1
PrecisionHunter	ATR_4.CarboTaxol	KIAA0196	copy	1	-1	ANXA8L2	copy	1	-1	SYNDIG1	copy	1	-1	FA2H	copy	1	-1	RNF139	copy	1	-1	COG8	copy	1	-1	TMEM117	copy	1	-1	BIVM	copy	1	-1	ENTPD6	copy	1	-1	C15orf27	copy	1	-1
PrecisionHunter	ATR_4.HDAC_4	KIAA0196	copy	1	-1	ANXA8L2	copy	1	-1	SYNDIG1	copy	1	-1	FA2H	copy	1	-1	RNF139	copy	1	-1	COG8	copy	1	-1	TMEM117	copy	1	-1	BIVM	copy	1	-1	ENTPD6	copy	1	-1	C15orf27	copy	1	-1
PrecisionHunter	ATR_4.IAP	KIAA0196	copy	1	-1	ANXA8L2	copy	0	-1	SYNDIG1	copy	1	-1	FA2H	copy	1	-1	RNF139	copy	1	-1	COG8	copy	1	-1	TMEM117	copy	1	-1	BIVM	copy	1	-1	ENTPD6	copy	1	-1	C15orf27	copy	1	-1
PrecisionHunter	ATR_4.MAP2K_1	KIAA0196	copy	1	-1	ANXA8L2	copy	1	-1	SYNDIG1	copy	1	-1	FA2H	copy	1	-1	RNF139	copy	1	-1	COG8	copy	1	-1	TMEM117	copy	1	-1	BIVM	copy	0	-1	ENTPD6	copy	1	-1	C15orf27	copy	1	-1
PrecisionHunter	ATR_4.MTOR_1	KIAA0196	copy	1	-1	ANXA8L2	copy	0	-1	SYNDIG1	copy	0	-1	FA2H	copy	0	-1	RNF139	copy	1	-1	COG8	copy	1	-1	TMEM117	copy	0	-1	BIVM	copy	0	-1	ENTPD6	copy	0	-1	C15orf27	copy	1	-1
PrecisionHunter	BCL2_2.Vinorelbine	KIAA0196	copy	1	-1	ANXA8L2	copy	1	-1	SYNDIG1	copy	1	-1	FA2H	copy	1	-1	RNF139	copy	1	-1	COG8	copy	1	-1	TMEM117	copy	0	-1	BIVM	copy	1	-1	ENTPD6	copy	1	-1	C15orf27	copy	0	-1
PrecisionHunter	BCL2_BCL2L1_BCL2L2.FGFR	KIAA0196	copy	0	-1	ANXA8L2	copy	1	-1	SYNDIG1	copy	0	-1	FA2H	copy	1	-1	RNF139	copy	0	-1	COG8	copy	1	-1	TMEM117	copy	1	-1	BIVM	copy	0	-1	ENTPD6	copy	0	-1	C15orf27	copy	0	-1
PrecisionHunter	BCL2_BCL2L1.EGFR	KIAA0196	copy	1	-1	ANXA8L2	copy	0	-1	SYNDIG1	copy	0	-1	FA2H	copy	0	-1	RNF139	copy	1	-1	COG8	copy	1	-1	TMEM117	copy	1	-1	BIVM	copy	0	-1	ENTPD6	copy	0	-1	C15orf27	copy	0	-1
PrecisionHunter	BCL2_BCL2L1.FASN	KIAA0196	copy	1	-1	ANXA8L2	copy	0	-1	SYNDIG1	copy	1	-1	FA2H	copy	0	-1	RNF139	copy	1	-1	COG8	copy	0	-1	TMEM117	copy	0	-1	BIVM	copy	1	-1	ENTPD6	copy	1	-1	C15orf27	copy	1	-1
PrecisionHunter	BCL2_BCL2L1.FGFR	KIAA0196	copy	1	-1	ANXA8L2	copy	1	-1	SYNDIG1	copy	0	-1	FA2H	copy	1	-1	RNF139	copy	1	-1	COG8	copy	1	-1	TMEM117	copy	1	-1	BIVM	copy	1	-1	ENTPD6	copy	0	-1	C15orf27	copy	0	-1
PrecisionHunter	BCL2_BCL2L1.Gemcitabine	KIAA0196	copy	1	-1	ANXA8L2	copy	1	-1	SYNDIG1	copy	1	-1	FA2H	copy	1	-1	RNF139	copy	1	-1	COG8	copy	1	-1	TMEM117	copy	0	-1	BIVM	copy	1	-1	ENTPD6	copy	1	-1	C15orf27	copy	1	-1
PrecisionHunter	BCL2_BCL2L1.IAP	KIAA0196	copy	0	-1	ANXA8L2	copy	0	-1	SYNDIG1	copy	0	-1	FA2H	copy	1	-1	RNF139	copy	0	-1	COG8	copy	1	-1	TMEM117	copy	0	-1	BIVM	copy	1	-1	ENTPD6	copy	0	-1	C15orf27	copy	0	-1
PrecisionHunter	BCL2_BCL2L1.MAP2K_1	KIAA0196	copy	1	-1	ANXA8L2	copy	1	-1	SYNDIG1	copy	1	-1	FA2H	copy	0	-1	RNF139	copy	1	-1	COG8	copy	0	-1	TMEM117	copy	1	-1	BIVM	copy	0	-1	ENTPD6	copy	0	-1	C15orf27	copy	0	-1
PrecisionHunter	BCL2_BCL2L1.PIK3CA_4	KIAA0196	copy	1	-1	ANXA8L2	copy	0	-1	SYNDIG1	copy	0	-1	FA2H	copy	0	-1	RNF139	copy	1	-1	COG8	copy	0	-1	TMEM117	copy	0	-1	BIVM	copy	0	-1	ENTPD6	copy	0	-1	C15orf27	copy	0	-1
PrecisionHunter	BCL2_BCL2L1.PIM1	KIAA0196	copy	0	1	ANXA8L2	copy	0	1	SYNDIG1	copy	1	1	FA2H	copy	0	1	RNF139	copy	0	1	COG8	copy	0	1	TMEM117	copy	1	1	BIVM	copy	0	1	ENTPD6	copy	1	1	C15orf27	copy	1	1
PrecisionHunter	BCL2_BCL2L1.SLC16A4	KIAA0196	copy	1	-1	ANXA8L2	copy	1	-1	SYNDIG1	copy	1	-1	FA2H	copy	0	-1	RNF139	copy	1	-1	COG8	copy	0	-1	TMEM117	copy	1	-1	BIVM	copy	1	-1	ENTPD6	copy	1	-1	C15orf27	copy	1	-1
PrecisionHunter	BCL2.CarboTaxol	KIAA0196	copy	1	-1	ANXA8L2	copy	1	-1	SYNDIG1	copy	1	-1	FA2H	copy	0	-1	RNF139	copy	1	-1	COG8	copy	0	-1	TMEM117	copy	1	-1	BIVM	copy	1	-1	ENTPD6	copy	1	-1	C15orf27	copy	1	-1
PrecisionHunter	BCL2.CSNK2A1_2	KIAA0196	copy	0	-1	ANXA8L2	copy	1	-1	SYNDIG1	copy	1	-1	FA2H	copy	1	-1	RNF139	copy	0	-1	COG8	copy	0	-1	TMEM117	copy	1	-1	BIVM	copy	0	-1	ENTPD6	copy	1	-1	C15orf27	copy	0	-1
PrecisionHunter	BCL2.IGFR_4	KIAA0196	copy	1	-1	ANXA8L2	copy	1	-1	SYNDIG1	copy	1	-1	FA2H	copy	1	-1	RNF139	copy	1	-1	COG8	copy	1	-1	TMEM117	copy	1	-1	BIVM	copy	1	-1	ENTPD6	copy	1	-1	C15orf27	copy	1	-1
PrecisionHunter	BCL2L1.CarboTaxol	KIAA0196	copy	0	1	ANXA8L2	copy	0	1	SYNDIG1	copy	0	1	FA2H	copy	1	1	RNF139	copy	0	1	COG8	copy	0	1	TMEM117	copy	0	1	BIVM	copy	0	1	ENTPD6	copy	0	1	C15orf27	copy	0	1
PrecisionHunter	BCL2L1.IAP	KIAA0196	copy	0	1	ANXA8L2	copy	0	1	SYNDIG1	copy	0	1	FA2H	copy	0	1	RNF139	copy	0	1	COG8	copy	0	1	TMEM117	copy	0	1	BIVM	copy	0	1	ENTPD6	copy	0	1	C15orf27	copy	0	1
PrecisionHunter	BCL2L1.MTOR_1	KIAA0196	copy	0	1	ANXA8L2	copy	1	1	SYNDIG1	copy	0	1	FA2H	copy	1	1	RNF139	copy	0	1	COG8	copy	1	1	TMEM117	copy	1	1	BIVM	copy	1	1	ENTPD6	copy	0	1	C15orf27	copy	1	1
PrecisionHunter	BCL2L1.PIK3C	KIAA0196	copy	1	-1	ANXA8L2	copy	1	-1	SYNDIG1	copy	0	-1	FA2H	copy	1	-1	RNF139	copy	1	-1	COG8	copy	1	-1	TMEM117	copy	1	-1	BIVM	copy	1	-1	ENTPD6	copy	0	-1	C15orf27	copy	1	-1
PrecisionHunter	BCL2L1.Vinorelbine	KIAA0196	copy	0	1	ANXA8L2	copy	0	1	SYNDIG1	copy	0	1	FA2H	copy	0	1	RNF139	copy	0	1	COG8	copy	0	1	TMEM117	copy	0	1	BIVM	copy	0	1	ENTPD6	copy	0	1	C15orf27	copy	1	1
PrecisionHunter	BCL2.MAP2K_1	KIAA0196	copy	1	1	ANXA8L2	copy	0	1	SYNDIG1	copy	1	1	FA2H	copy	0	1	RNF139	copy	1	1	COG8	copy	0	1	TMEM117	copy	1	1	BIVM	copy	1	1	ENTPD6	copy	1	1	C15orf27	copy	1	1
PrecisionHunter	BCL2.Oxaliplatin	KIAA0196	copy	1	-1	ANXA8L2	copy	1	-1	SYNDIG1	copy	1	-1	FA2H	copy	1	-1	RNF139	copy	1	-1	COG8	copy	1	-1	TMEM117	copy	1	-1	BIVM	copy	1	-1	ENTPD6	copy	1	-1	C15orf27	copy	1	-1
PrecisionHunter	BCL2.Topotecan	KIAA0196	copy	1	-1	ANXA8L2	copy	0	-1	SYNDIG1	copy	0	-1	FA2H	copy	0	-1	RNF139	copy	1	-1	COG8	copy	0	-1	TMEM117	copy	0	-1	BIVM	copy	0	-1	ENTPD6	copy	0	-1	C15orf27	copy	1	-1
PrecisionHunter	BRAF_M2.MAP2K_1	KIAA0196	copy	0	1	ANXA8L2	copy	1	1	SYNDIG1	copy	1	1	FA2H	copy	0	1	RNF139	copy	0	1	COG8	copy	0	1	TMEM117	copy	0	1	BIVM	copy	1	1	ENTPD6	copy	1	1	C15orf27	copy	0	1
PrecisionHunter	BRAF_M2.MAP2K_3	KIAA0196	copy	0	1	ANXA8L2	copy	1	1	SYNDIG1	copy	0	1	FA2H	copy	0	1	RNF139	copy	0	1	COG8	copy	0	1	TMEM117	copy	1	1	BIVM	copy	0	1	ENTPD6	copy	0	1	C15orf27	copy	1	1
PrecisionHunter	BRAF_M.MAP2K_1	KIAA0196	copy	1	-1	ANXA8L2	copy	1	-1	SYNDIG1	copy	1	-1	FA2H	copy	0	-1	RNF139	copy	0	-1	COG8	copy	0	-1	TMEM117	copy	0	-1	BIVM	copy	0	-1	ENTPD6	copy	1	-1	C15orf27	copy	1	-1
PrecisionHunter	Carboplatin.CSNK2A1_2	KIAA0196	copy	0	-1	ANXA8L2	copy	1	-1	SYNDIG1	copy	1	-1	FA2H	copy	0	-1	RNF139	copy	0	-1	COG8	copy	0	-1	TMEM117	copy	1	-1	BIVM	copy	0	-1	ENTPD6	copy	1	-1	C15orf27	copy	1	-1
PrecisionHunter	CarboTaxol.CSNK2A1_2	KIAA0196	copy	1	-1	ANXA8L2	copy	1	-1	SYNDIG1	copy	1	-1	FA2H	copy	0	-1	RNF139	copy	1	-1	COG8	copy	0	-1	TMEM117	copy	1	-1	BIVM	copy	1	-1	ENTPD6	copy	1	-1	C15orf27	copy	1	-1
PrecisionHunter	CHEK1.IAP	KIAA0196	copy	1	-1	ANXA8L2	copy	1	-1	SYNDIG1	copy	1	-1	FA2H	copy	1	-1	RNF139	copy	1	-1	COG8	copy	0	-1	TMEM117	copy	1	-1	BIVM	copy	1	-1	ENTPD6	copy	1	-1	C15orf27	copy	1	-1
PrecisionHunter	Chloroquine.FGFR	KIAA0196	copy	0	-1	ANXA8L2	copy	1	-1	SYNDIG1	copy	0	-1	FA2H	copy	0	-1	RNF139	copy	0	-1	COG8	copy	1	-1	TMEM117	copy	0	-1	BIVM	copy	0	-1	ENTPD6	copy	1	-1	C15orf27	copy	0	-1
PrecisionHunter	Chloroquine.PIK3C	KIAA0196	copy	1	-1	ANXA8L2	copy	1	-1	SYNDIG1	copy	1	-1	FA2H	copy	0	-1	RNF139	copy	1	-1	COG8	copy	0	-1	TMEM117	copy	1	-1	BIVM	copy	1	-1	ENTPD6	copy	1	-1	C15orf27	copy	1	-1
PrecisionHunter	Cisplatin.FGFR	KIAA0196	copy	0	-1	ANXA8L2	copy	0	-1	SYNDIG1	copy	1	-1	FA2H	copy	0	-1	RNF139	copy	0	-1	COG8	copy	0	-1	TMEM117	copy	0	-1	BIVM	copy	0	-1	ENTPD6	copy	1	-1	C15orf27	copy	1	-1
PrecisionHunter	Cisplatin.HDAC_4	KIAA0196	copy	1	-1	ANXA8L2	copy	1	-1	SYNDIG1	copy	1	-1	FA2H	copy	1	-1	RNF139	copy	1	-1	COG8	copy	1	-1	TMEM117	copy	0	-1	BIVM	copy	0	-1	ENTPD6	copy	1	-1	C15orf27	copy	1	-1
PrecisionHunter	Cisplatin.PARP1	KIAA0196	copy	0	-1	ANXA8L2	copy	0	-1	SYNDIG1	copy	0	-1	FA2H	copy	0	-1	RNF139	copy	0	-1	COG8	copy	0	-1	TMEM117	copy	0	-1	BIVM	copy	0	-1	ENTPD6	copy	0	-1	C15orf27	copy	1	-1
PrecisionHunter	Cisplatin.PIK3C	KIAA0196	copy	1	-1	ANXA8L2	copy	0	-1	SYNDIG1	copy	0	-1	FA2H	copy	1	-1	RNF139	copy	1	-1	COG8	copy	1	-1	TMEM117	copy	1	-1	BIVM	copy	0	-1	ENTPD6	copy	1	-1	C15orf27	copy	1	-1
PrecisionHunter	CSNK2A1_2.Gemcitabine	KIAA0196	copy	1	-1	ANXA8L2	copy	1	-1	SYNDIG1	copy	1	-1	FA2H	copy	1	-1	RNF139	copy	1	-1	COG8	copy	1	-1	TMEM117	copy	0	-1	BIVM	copy	1	-1	ENTPD6	copy	1	-1	C15orf27	copy	1	-1
PrecisionHunter	CSNK2A1_2.PIK3CA_3	KIAA0196	copy	1	-1	ANXA8L2	copy	1	-1	SYNDIG1	copy	1	-1	FA2H	copy	0	-1	RNF139	copy	1	-1	COG8	copy	0	-1	TMEM117	copy	0	-1	BIVM	copy	1	-1	ENTPD6	copy	1	-1	C15orf27	copy	1	-1
PrecisionHunter	CSNK2A1_2.SYK	KIAA0196	copy	0	-1	ANXA8L2	copy	1	-1	SYNDIG1	copy	0	-1	FA2H	copy	0	-1	RNF139	copy	0	-1	COG8	copy	0	-1	TMEM117	copy	1	-1	BIVM	copy	0	-1	ENTPD6	copy	0	-1	C15orf27	copy	1	-1
PrecisionHunter	CSNK2A1_2.TNFSF10	KIAA0196	copy	1	-1	ANXA8L2	copy	1	-1	SYNDIG1	copy	1	-1	FA2H	copy	1	-1	RNF139	copy	1	-1	COG8	copy	1	-1	TMEM117	copy	1	-1	BIVM	copy	1	-1	ENTPD6	copy	1	-1	C15orf27	copy	1	-1
PrecisionHunter	Doxorubicin.IAP	KIAA0196	copy	0	1	ANXA8L2	copy	0	1	SYNDIG1	copy	0	1	FA2H	copy	1	1	RNF139	copy	0	1	COG8	copy	1	1	TMEM117	copy	1	1	BIVM	copy	0	1	ENTPD6	copy	0	1	C15orf27	copy	0	1
PrecisionHunter	Doxorubicin.TOP2	KIAA0196	copy	1	1	ANXA8L2	copy	1	1	SYNDIG1	copy	0	1	FA2H	copy	1	1	RNF139	copy	1	1	COG8	copy	1	1	TMEM117	copy	1	1	BIVM	copy	0	1	ENTPD6	copy	0	1	C15orf27	copy	1	1
PrecisionHunter	EG5.PARP1	KIAA0196	copy	0	-1	ANXA8L2	copy	1	-1	SYNDIG1	copy	0	-1	FA2H	copy	1	-1	RNF139	copy	0	-1	COG8	copy	1	-1	TMEM117	copy	0	-1	BIVM	copy	0	-1	ENTPD6	copy	0	-1	C15orf27	copy	0	-1
PrecisionHunter	EG5.PIK3CB_PIK3CD	KIAA0196	copy	0	-1	ANXA8L2	copy	0	-1	SYNDIG1	copy	0	-1	FA2H	copy	0	-1	RNF139	copy	0	-1	COG8	copy	0	-1	TMEM117	copy	0	-1	BIVM	copy	0	-1	ENTPD6	copy	0	-1	C15orf27	copy	0	-1
PrecisionHunter	EG5.PIM1	KIAA0196	copy	1	-1	ANXA8L2	copy	0	-1	SYNDIG1	copy	0	-1	FA2H	copy	0	-1	RNF139	copy	1	-1	COG8	copy	0	-1	TMEM117	copy	1	-1	BIVM	copy	1	-1	ENTPD6	copy	0	-1	C15orf27	copy	0	-1
PrecisionHunter	EGFR.FGFR	KIAA0196	copy	0	-1	ANXA8L2	copy	0	-1	SYNDIG1	copy	0	-1	FA2H	copy	0	-1	RNF139	copy	0	-1	COG8	copy	0	-1	TMEM117	copy	0	-1	BIVM	copy	1	-1	ENTPD6	copy	0	-1	C15orf27	copy	0	-1
PrecisionHunter	EGFR.MAP2K_1	KIAA0196	copy	0	1	ANXA8L2	copy	0	1	SYNDIG1	copy	0	1	FA2H	copy	1	1	RNF139	copy	0	1	COG8	copy	1	1	TMEM117	copy	0	1	BIVM	copy	1	1	ENTPD6	copy	0	1	C15orf27	copy	1	1
PrecisionHunter	ERBB.FGFR	KIAA0196	copy	1	1	ANXA8L2	copy	0	1	SYNDIG1	copy	1	1	FA2H	copy	1	1	RNF139	copy	1	1	COG8	copy	1	1	TMEM117	copy	1	1	BIVM	copy	0	1	ENTPD6	copy	1	1	C15orf27	copy	1	1
PrecisionHunter	ERBB.Gemcitabine	KIAA0196	copy	1	-1	ANXA8L2	copy	1	-1	SYNDIG1	copy	1	-1	FA2H	copy	1	-1	RNF139	copy	1	-1	COG8	copy	1	-1	TMEM117	copy	0	-1	BIVM	copy	1	-1	ENTPD6	copy	1	-1	C15orf27	copy	1	-1
PrecisionHunter	ERBB.IAP	KIAA0196	copy	1	-1	ANXA8L2	copy	0	-1	SYNDIG1	copy	0	-1	FA2H	copy	1	-1	RNF139	copy	1	-1	COG8	copy	1	-1	TMEM117	copy	1	-1	BIVM	copy	0	-1	ENTPD6	copy	1	-1	C15orf27	copy	1	-1
PrecisionHunter	ERBB.MAP2K_1	KIAA0196	copy	0	1	ANXA8L2	copy	1	1	SYNDIG1	copy	0	1	FA2H	copy	1	1	RNF139	copy	0	1	COG8	copy	1	1	TMEM117	copy	0	1	BIVM	copy	1	1	ENTPD6	copy	1	1	C15orf27	copy	1	1
PrecisionHunter	ERBB.MTOR_1	KIAA0196	copy	0	-1	ANXA8L2	copy	0	-1	SYNDIG1	copy	1	-1	FA2H	copy	0	-1	RNF139	copy	0	-1	COG8	copy	0	-1	TMEM117	copy	0	-1	BIVM	copy	0	-1	ENTPD6	copy	1	-1	C15orf27	copy	0	-1
PrecisionHunter	ERBB.PIK3CA_4	KIAA0196	copy	1	-1	ANXA8L2	copy	0	-1	SYNDIG1	copy	0	-1	FA2H	copy	0	-1	RNF139	copy	1	-1	COG8	copy	0	-1	TMEM117	copy	0	-1	BIVM	copy	0	-1	ENTPD6	copy	0	-1	C15orf27	copy	0	-1
PrecisionHunter	ESR1_1.MTOR_1	KIAA0196	copy	1	-1	ANXA8L2	copy	1	-1	SYNDIG1	copy	0	-1	FA2H	copy	0	-1	RNF139	copy	1	-1	COG8	copy	0	-1	TMEM117	copy	1	-1	BIVM	copy	1	-1	ENTPD6	copy	0	-1	C15orf27	copy	0	-1
PrecisionHunter	ESR1_1.PIK3C	KIAA0196	copy	0	1	ANXA8L2	copy	1	1	SYNDIG1	copy	1	1	FA2H	copy	0	1	RNF139	copy	0	1	COG8	copy	0	1	TMEM117	copy	0	1	BIVM	copy	0	1	ENTPD6	copy	0	1	C15orf27	copy	1	1
PrecisionHunter	ESR1_3.MTOR_1	KIAA0196	copy	1	-1	ANXA8L2	copy	0	-1	SYNDIG1	copy	0	-1	FA2H	copy	0	-1	RNF139	copy	1	-1	COG8	copy	0	-1	TMEM117	copy	0	-1	BIVM	copy	0	-1	ENTPD6	copy	0	-1	C15orf27	copy	1	-1
PrecisionHunter	ESR1.FGFR	KIAA0196	copy	1	-1	ANXA8L2	copy	1	-1	SYNDIG1	copy	0	-1	FA2H	copy	1	-1	RNF139	copy	1	-1	COG8	copy	1	-1	TMEM117	copy	1	-1	BIVM	copy	1	-1	ENTPD6	copy	0	-1	C15orf27	copy	1	-1
PrecisionHunter	ESR1.MAP2K_1	KIAA0196	copy	1	-1	ANXA8L2	copy	0	-1	SYNDIG1	copy	1	-1	FA2H	copy	1	-1	RNF139	copy	1	-1	COG8	copy	1	-1	TMEM117	copy	1	-1	BIVM	copy	0	-1	ENTPD6	copy	1	-1	C15orf27	copy	1	-1
PrecisionHunter	ESR1.MTOR_1	KIAA0196	copy	1	-1	ANXA8L2	copy	1	-1	SYNDIG1	copy	1	-1	FA2H	copy	1	-1	RNF139	copy	1	-1	COG8	copy	1	-1	TMEM117	copy	1	-1	BIVM	copy	1	-1	ENTPD6	copy	1	-1	C15orf27	copy	1	-1
PrecisionHunter	FASN.MAP2K_1	KIAA0196	copy	1	-1	ANXA8L2	copy	1	-1	SYNDIG1	copy	1	-1	FA2H	copy	0	-1	RNF139	copy	1	-1	COG8	copy	0	-1	TMEM117	copy	1	-1	BIVM	copy	1	-1	ENTPD6	copy	1	-1	C15orf27	copy	0	-1
PrecisionHunter	FASN.MTOR_1	KIAA0196	copy	0	-1	ANXA8L2	copy	0	-1	SYNDIG1	copy	1	-1	FA2H	copy	1	-1	RNF139	copy	0	-1	COG8	copy	1	-1	TMEM117	copy	1	-1	BIVM	copy	0	-1	ENTPD6	copy	1	-1	C15orf27	copy	1	-1
PrecisionHunter	FGFR.MTOR_1	KIAA0196	copy	0	-1	ANXA8L2	copy	1	-1	SYNDIG1	copy	1	-1	FA2H	copy	0	-1	RNF139	copy	0	-1	COG8	copy	0	-1	TMEM117	copy	1	-1	BIVM	copy	0	-1	ENTPD6	copy	1	-1	C15orf27	copy	1	-1
PrecisionHunter	FGFR.MTOR_3	KIAA0196	copy	0	-1	ANXA8L2	copy	0	-1	SYNDIG1	copy	1	-1	FA2H	copy	0	-1	RNF139	copy	0	-1	COG8	copy	0	-1	TMEM117	copy	0	-1	BIVM	copy	0	-1	ENTPD6	copy	1	-1	C15orf27	copy	0	-1
PrecisionHunter	FGFR.PIK3C_MTOR	KIAA0196	copy	1	-1	ANXA8L2	copy	1	-1	SYNDIG1	copy	0	-1	FA2H	copy	1	-1	RNF139	copy	1	-1	COG8	copy	1	-1	TMEM117	copy	1	-1	BIVM	copy	1	-1	ENTPD6	copy	0	-1	C15orf27	copy	1	-1
PrecisionHunter	FGFR.Proteasome_2	KIAA0196	copy	0	-1	ANXA8L2	copy	1	-1	SYNDIG1	copy	0	-1	FA2H	copy	1	-1	RNF139	copy	0	-1	COG8	copy	1	-1	TMEM117	copy	0	-1	BIVM	copy	1	-1	ENTPD6	copy	0	-1	C15orf27	copy	1	-1
PrecisionHunter	FGFR.SLC16A4	KIAA0196	copy	0	-1	ANXA8L2	copy	1	-1	SYNDIG1	copy	1	-1	FA2H	copy	0	-1	RNF139	copy	0	-1	COG8	copy	0	-1	TMEM117	copy	1	-1	BIVM	copy	1	-1	ENTPD6	copy	1	-1	C15orf27	copy	1	-1
PrecisionHunter	FGFR.TNKS_PARP6	KIAA0196	copy	0	-1	ANXA8L2	copy	0	-1	SYNDIG1	copy	0	-1	FA2H	copy	0	-1	RNF139	copy	0	-1	COG8	copy	0	-1	TMEM117	copy	0	-1	BIVM	copy	0	-1	ENTPD6	copy	0	-1	C15orf27	copy	0	-1
PrecisionHunter	FGFR.WNT	KIAA0196	copy	0	-1	ANXA8L2	copy	0	-1	SYNDIG1	copy	0	-1	FA2H	copy	0	-1	RNF139	copy	0	-1	COG8	copy	0	-1	TMEM117	copy	0	-1	BIVM	copy	0	-1	ENTPD6	copy	0	-1	C15orf27	copy	0	-1
PrecisionHunter	Gemcitabine.PARP1	KIAA0196	copy	1	-1	ANXA8L2	copy	1	-1	SYNDIG1	copy	0	-1	FA2H	copy	1	-1	RNF139	copy	1	-1	COG8	copy	1	-1	TMEM117	copy	1	-1	BIVM	copy	1	-1	ENTPD6	copy	0	-1	C15orf27	copy	0	-1
PrecisionHunter	HDAC_4.PARP1	KIAA0196	copy	1	-1	ANXA8L2	copy	0	-1	SYNDIG1	copy	1	-1	FA2H	copy	1	-1	RNF139	copy	1	-1	COG8	copy	1	-1	TMEM117	copy	1	-1	BIVM	copy	1	-1	ENTPD6	copy	1	-1	C15orf27	copy	1	-1
PrecisionHunter	HSP90.MAP2K_1	KIAA0196	copy	1	-1	ANXA8L2	copy	0	-1	SYNDIG1	copy	0	-1	FA2H	copy	0	-1	RNF139	copy	1	-1	COG8	copy	0	-1	TMEM117	copy	1	-1	BIVM	copy	1	-1	ENTPD6	copy	0	-1	C15orf27	copy	0	-1
PrecisionHunter	HSP90.PARP1	KIAA0196	copy	0	-1	ANXA8L2	copy	0	-1	SYNDIG1	copy	1	-1	FA2H	copy	0	-1	RNF139	copy	0	-1	COG8	copy	1	-1	TMEM117	copy	0	-1	BIVM	copy	0	-1	ENTPD6	copy	1	-1	C15orf27	copy	1	-1
PrecisionHunter	HSP90.PIK3C	KIAA0196	copy	0	-1	ANXA8L2	copy	1	-1	SYNDIG1	copy	1	-1	FA2H	copy	1	-1	RNF139	copy	0	-1	COG8	copy	1	-1	TMEM117	copy	1	-1	BIVM	copy	1	-1	ENTPD6	copy	1	-1	C15orf27	copy	1	-1
PrecisionHunter	IAP.IGFR_3	KIAA0196	copy	0	-1	ANXA8L2	copy	0	-1	SYNDIG1	copy	0	-1	FA2H	copy	1	-1	RNF139	copy	0	-1	COG8	copy	1	-1	TMEM117	copy	1	-1	BIVM	copy	1	-1	ENTPD6	copy	0	-1	C15orf27	copy	0	-1
PrecisionHunter	IAP.IGFR_4	KIAA0196	copy	1	-1	ANXA8L2	copy	1	-1	SYNDIG1	copy	1	-1	FA2H	copy	1	-1	RNF139	copy	1	-1	COG8	copy	1	-1	TMEM117	copy	0	-1	BIVM	copy	1	-1	ENTPD6	copy	1	-1	C15orf27	copy	1	-1
PrecisionHunter	IAP.JAK	KIAA0196	copy	1	-1	ANXA8L2	copy	0	-1	SYNDIG1	copy	1	-1	FA2H	copy	1	-1	RNF139	copy	1	-1	COG8	copy	1	-1	TMEM117	copy	0	-1	BIVM	copy	0	-1	ENTPD6	copy	1	-1	C15orf27	copy	1	-1
PrecisionHunter	IAP.Oxaliplatin	KIAA0196	copy	0	1	ANXA8L2	copy	1	1	SYNDIG1	copy	1	1	FA2H	copy	1	1	RNF139	copy	0	1	COG8	copy	1	1	TMEM117	copy	1	1	BIVM	copy	0	1	ENTPD6	copy	1	1	C15orf27	copy	0	1
PrecisionHunter	IAP.PARP1	KIAA0196	copy	0	-1	ANXA8L2	copy	0	-1	SYNDIG1	copy	0	-1	FA2H	copy	1	-1	RNF139	copy	0	-1	COG8	copy	1	-1	TMEM117	copy	0	-1	BIVM	copy	1	-1	ENTPD6	copy	0	-1	C15orf27	copy	0	-1
PrecisionHunter	IAP.PIK3C	KIAA0196	copy	1	-1	ANXA8L2	copy	1	-1	SYNDIG1	copy	1	-1	FA2H	copy	0	-1	RNF139	copy	1	-1	COG8	copy	0	-1	TMEM117	copy	0	-1	BIVM	copy	0	-1	ENTPD6	copy	1	-1	C15orf27	copy	0	-1
PrecisionHunter	IAP.PIK3CA_3	KIAA0196	copy	0	1	ANXA8L2	copy	1	1	SYNDIG1	copy	0	1	FA2H	copy	1	1	RNF139	copy	0	1	COG8	copy	1	1	TMEM117	copy	1	1	BIVM	copy	0	1	ENTPD6	copy	0	1	C15orf27	copy	0	1
PrecisionHunter	IAP.PIK3CB	KIAA0196	copy	1	-1	ANXA8L2	copy	0	-1	SYNDIG1	copy	0	-1	FA2H	copy	0	-1	RNF139	copy	1	-1	COG8	copy	0	-1	TMEM117	copy	0	-1	BIVM	copy	0	-1	ENTPD6	copy	0	-1	C15orf27	copy	0	-1
PrecisionHunter	IAP.PTK2	KIAA0196	copy	1	1	ANXA8L2	copy	1	1	SYNDIG1	copy	1	1	FA2H	copy	1	1	RNF139	copy	1	1	COG8	copy	1	1	TMEM117	copy	1	1	BIVM	copy	1	1	ENTPD6	copy	1	1	C15orf27	copy	1	1
PrecisionHunter	IAP.SN38	KIAA0196	copy	0	1	ANXA8L2	copy	0	1	SYNDIG1	copy	0	1	FA2H	copy	0	1	RNF139	copy	0	1	COG8	copy	0	1	TMEM117	copy	0	1	BIVM	copy	0	1	ENTPD6	copy	0	1	C15orf27	copy	0	1
PrecisionHunter	IAP.TNF	KIAA0196	copy	0	1	ANXA8L2	copy	0	1	SYNDIG1	copy	1	1	FA2H	copy	1	1	RNF139	copy	1	1	COG8	copy	1	1	TMEM117	copy	1	1	BIVM	copy	0	1	ENTPD6	copy	1	1	C15orf27	copy	1	1
PrecisionHunter	IAP.TOP2_2	KIAA0196	copy	0	1	ANXA8L2	copy	1	1	SYNDIG1	copy	1	1	FA2H	copy	0	1	RNF139	copy	0	1	COG8	copy	0	1	TMEM117	copy	1	1	BIVM	copy	0	1	ENTPD6	copy	1	1	C15orf27	copy	1	1
PrecisionHunter	IAP.Topotecan	KIAA0196	copy	0	1	ANXA8L2	copy	0	1	SYNDIG1	copy	0	1	FA2H	copy	0	1	RNF139	copy	0	1	COG8	copy	1	1	TMEM117	copy	0	1	BIVM	copy	0	1	ENTPD6	copy	0	1	C15orf27	copy	0	1
PrecisionHunter	IAP.Vinorelbine	KIAA0196	copy	0	1	ANXA8L2	copy	0	1	SYNDIG1	copy	1	1	FA2H	copy	1	1	RNF139	copy	0	1	COG8	copy	1	1	TMEM117	copy	1	1	BIVM	copy	0	1	ENTPD6	copy	1	1	C15orf27	copy	1	1
PrecisionHunter	IGFR_3.MAP2K_1	KIAA0196	copy	1	1	ANXA8L2	copy	1	1	SYNDIG1	copy	1	1	FA2H	copy	1	1	RNF139	copy	1	1	COG8	copy	1	1	TMEM117	copy	0	1	BIVM	copy	1	1	ENTPD6	copy	1	1	C15orf27	copy	0	1
PrecisionHunter	IGFR_3.TKI	KIAA0196	copy	1	-1	ANXA8L2	copy	1	-1	SYNDIG1	copy	1	-1	FA2H	copy	0	-1	RNF139	copy	1	-1	COG8	copy	0	-1	TMEM117	copy	0	-1	BIVM	copy	0	-1	ENTPD6	copy	1	-1	C15orf27	copy	0	-1
PrecisionHunter	IGFR_4.MAP2K_1	KIAA0196	copy	1	1	ANXA8L2	copy	1	1	SYNDIG1	copy	1	1	FA2H	copy	1	1	RNF139	copy	1	1	COG8	copy	1	1	TMEM117	copy	1	1	BIVM	copy	1	1	ENTPD6	copy	1	1	C15orf27	copy	1	1
PrecisionHunter	JAK.MTOR	KIAA0196	copy	1	-1	ANXA8L2	copy	0	-1	SYNDIG1	copy	1	-1	FA2H	copy	0	-1	RNF139	copy	1	-1	COG8	copy	0	-1	TMEM117	copy	1	-1	BIVM	copy	1	-1	ENTPD6	copy	1	-1	C15orf27	copy	1	-1
PrecisionHunter	MAP2K_1.MTOR_1	KIAA0196	copy	1	-1	ANXA8L2	copy	0	-1	SYNDIG1	copy	0	-1	FA2H	copy	0	-1	RNF139	copy	1	-1	COG8	copy	0	-1	TMEM117	copy	0	-1	BIVM	copy	0	-1	ENTPD6	copy	0	-1	C15orf27	copy	0	-1
PrecisionHunter	MAP2K_1.PIK3C	KIAA0196	copy	0	1	ANXA8L2	copy	0	1	SYNDIG1	copy	0	1	FA2H	copy	0	1	RNF139	copy	0	1	COG8	copy	0	1	TMEM117	copy	0	1	BIVM	copy	1	1	ENTPD6	copy	0	1	C15orf27	copy	1	1
PrecisionHunter	MAP2K_1.PIM1	KIAA0196	copy	1	-1	ANXA8L2	copy	0	-1	SYNDIG1	copy	0	-1	FA2H	copy	1	-1	RNF139	copy	1	-1	COG8	copy	1	-1	TMEM117	copy	0	-1	BIVM	copy	0	-1	ENTPD6	copy	0	-1	C15orf27	copy	1	-1
PrecisionHunter	MAP2K_1.PIP5K1	KIAA0196	copy	1	-1	ANXA8L2	copy	1	-1	SYNDIG1	copy	0	-1	FA2H	copy	1	-1	RNF139	copy	1	-1	COG8	copy	1	-1	TMEM117	copy	1	-1	BIVM	copy	1	-1	ENTPD6	copy	0	-1	C15orf27	copy	0	-1
PrecisionHunter	MAP2K_1.PTK2	KIAA0196	copy	1	-1	ANXA8L2	copy	1	-1	SYNDIG1	copy	0	-1	FA2H	copy	1	-1	RNF139	copy	1	-1	COG8	copy	1	-1	TMEM117	copy	0	-1	BIVM	copy	0	-1	ENTPD6	copy	0	-1	C15orf27	copy	1	-1
PrecisionHunter	MAP2K_1.SLC16A4	KIAA0196	copy	1	-1	ANXA8L2	copy	1	-1	SYNDIG1	copy	0	-1	FA2H	copy	0	-1	RNF139	copy	1	-1	COG8	copy	0	-1	TMEM117	copy	1	-1	BIVM	copy	0	-1	ENTPD6	copy	0	-1	C15orf27	copy	1	-1
PrecisionHunter	MAP2K_1.TKI	KIAA0196	copy	1	1	ANXA8L2	copy	0	1	SYNDIG1	copy	0	1	FA2H	copy	0	1	RNF139	copy	1	1	COG8	copy	0	1	TMEM117	copy	0	1	BIVM	copy	0	1	ENTPD6	copy	0	1	C15orf27	copy	0	1
PrecisionHunter	MAP2K_3.PIK3C	KIAA0196	copy	1	-1	ANXA8L2	copy	1	-1	SYNDIG1	copy	1	-1	FA2H	copy	0	-1	RNF139	copy	1	-1	COG8	copy	0	-1	TMEM117	copy	0	-1	BIVM	copy	0	-1	ENTPD6	copy	1	-1	C15orf27	copy	0	-1
PrecisionHunter	MTOR_1.PIK3C	KIAA0196	copy	1	-1	ANXA8L2	copy	1	-1	SYNDIG1	copy	1	-1	FA2H	copy	0	-1	RNF139	copy	1	-1	COG8	copy	0	-1	TMEM117	copy	0	-1	BIVM	copy	0	-1	ENTPD6	copy	1	-1	C15orf27	copy	1	-1
PrecisionHunter	MTOR_1.PIK3CA_4	KIAA0196	copy	0	-1	ANXA8L2	copy	1	-1	SYNDIG1	copy	1	-1	FA2H	copy	1	-1	RNF139	copy	0	-1	COG8	copy	1	-1	TMEM117	copy	1	-1	BIVM	copy	1	-1	ENTPD6	copy	1	-1	C15orf27	copy	1	-1
PrecisionHunter	MTOR_1.SLC16A4	KIAA0196	copy	1	-1	ANXA8L2	copy	0	-1	SYNDIG1	copy	1	-1	FA2H	copy	0	-1	RNF139	copy	1	-1	COG8	copy	0	-1	TMEM117	copy	1	-1	BIVM	copy	1	-1	ENTPD6	copy	1	-1	C15orf27	copy	1	-1
PrecisionHunter	MTOR_1.TNKS_PARP6	KIAA0196	copy	0	-1	ANXA8L2	copy	0	-1	SYNDIG1	copy	0	-1	FA2H	copy	0	-1	RNF139	copy	0	-1	COG8	copy	0	-1	TMEM117	copy	0	-1	BIVM	copy	0	-1	ENTPD6	copy	0	-1	C15orf27	copy	1	-1
PrecisionHunter	PARP1.PIK3C	KIAA0196	copy	1	-1	ANXA8L2	copy	1	-1	SYNDIG1	copy	1	-1	FA2H	copy	1	-1	RNF139	copy	1	-1	COG8	copy	1	-1	TMEM117	copy	1	-1	BIVM	copy	1	-1	ENTPD6	copy	1	-1	C15orf27	copy	1	-1
PrecisionHunter	PARP1.PIK3CB_PIK3CD	KIAA0196	copy	1	-1	ANXA8L2	copy	0	-1	SYNDIG1	copy	0	-1	FA2H	copy	1	-1	RNF139	copy	1	-1	COG8	copy	1	-1	TMEM117	copy	1	-1	BIVM	copy	0	-1	ENTPD6	copy	1	-1	C15orf27	copy	1	-1
PrecisionHunter	PIK3C_2.PIK3CA_4	KIAA0196	copy	1	-1	ANXA8L2	copy	0	-1	SYNDIG1	copy	0	-1	FA2H	copy	1	-1	RNF139	copy	1	-1	COG8	copy	1	-1	TMEM117	copy	1	-1	BIVM	copy	0	-1	ENTPD6	copy	0	-1	C15orf27	copy	1	-1
PrecisionHunter	PIK3CB_PIK3CD.PIP5K1	KIAA0196	copy	1	-1	ANXA8L2	copy	1	-1	SYNDIG1	copy	0	-1	FA2H	copy	0	-1	RNF139	copy	1	-1	COG8	copy	0	-1	TMEM117	copy	0	-1	BIVM	copy	0	-1	ENTPD6	copy	0	-1	C15orf27	copy	0	-1
PrecisionHunter	PIK3CB_PIK3CD.SLC16A4	KIAA0196	copy	0	-1	ANXA8L2	copy	0	-1	SYNDIG1	copy	1	-1	FA2H	copy	0	-1	RNF139	copy	0	-1	COG8	copy	0	-1	TMEM117	copy	0	-1	BIVM	copy	0	-1	ENTPD6	copy	1	-1	C15orf27	copy	0	-1
PrecisionHunter	PIK3CB_PIK3CD.TNKS_PARP6	KIAA0196	copy	0	-1	ANXA8L2	copy	0	-1	SYNDIG1	copy	0	-1	FA2H	copy	0	-1	RNF139	copy	0	-1	COG8	copy	0	-1	TMEM117	copy	0	-1	BIVM	copy	1	-1	ENTPD6	copy	0	-1	C15orf27	copy	0	-1
PrecisionHunter	PIK3CB.Topotecan	KIAA0196	copy	1	-1	ANXA8L2	copy	1	-1	SYNDIG1	copy	1	-1	FA2H	copy	0	-1	RNF139	copy	1	-1	COG8	copy	0	-1	TMEM117	copy	1	-1	BIVM	copy	1	-1	ENTPD6	copy	1	-1	C15orf27	copy	1	-1
PrecisionHunter	PIK3C.PIM1	KIAA0196	copy	0	1	ANXA8L2	copy	1	1	SYNDIG1	copy	1	1	FA2H	copy	1	1	RNF139	copy	0	1	COG8	copy	1	1	TMEM117	copy	0	1	BIVM	copy	1	1	ENTPD6	copy	1	1	C15orf27	copy	1	1
PrecisionHunter	PIK3C.PIP5K1	KIAA0196	copy	0	-1	ANXA8L2	copy	0	-1	SYNDIG1	copy	0	-1	FA2H	copy	0	-1	RNF139	copy	0	-1	COG8	copy	0	-1	TMEM117	copy	0	-1	BIVM	copy	0	-1	ENTPD6	copy	0	-1	C15orf27	copy	0	-1
PrecisionHunter	PIK3C.TNFSF10	KIAA0196	copy	1	-1	ANXA8L2	copy	0	-1	SYNDIG1	copy	1	-1	FA2H	copy	1	-1	RNF139	copy	1	-1	COG8	copy	1	-1	TMEM117	copy	1	-1	BIVM	copy	1	-1	ENTPD6	copy	1	-1	C15orf27	copy	1	-1
PrecisionHunter	PIM1.TOP2_2	KIAA0196	copy	1	1	ANXA8L2	copy	0	1	SYNDIG1	copy	1	1	FA2H	copy	1	1	RNF139	copy	1	1	COG8	copy	1	1	TMEM117	copy	1	1	BIVM	copy	1	1	ENTPD6	copy	1	1	C15orf27	copy	1	1
CCB-NKI	AKT.BCL2L1	MYC	copy	0 (absence)	1 (predicts synergy)	UBR5	copy	1 (presence)	1 (predicts synergy)	ERBB2	copy	1 (presence)	1 (predicts synergy)	SI	mutation	1 (presence)	1 (predicts synergy)	TERT	copy	0 (absence)	1 (predicts synergy)	RAD21	copy	0 (absence)	1 (predicts synergy)	GNAS	copy	1 (presence)	1 (predicts synergy)	CCNE1	copy	1 (presence)	1 (predicts synergy)	PTEN	mutation	0 (absence)	1 (predicts synergy)	FBN2	mutation	1 (presence)	1 (predicts synergy)
CCB-NKI	AKT.CSNK2A1_2
CCB-NKI	AKT.TNF
CCB-NKI	AKT_1.BCL2L1	ITPR3	mutation	1 (presence)	1 (predicts synergy)	ATRX	copy	0 (absence)	1 (predicts synergy)	RAD21	copy	1 (presence)	1 (predicts synergy)	CCNE1	copy	1 (presence)	1 (predicts synergy)	FANCG	copy	0 (absence)	1 (predicts synergy)	FBN2	mutation	0 (absence)	1 (predicts synergy)	ERBB2	copy	0 (absence)	1 (predicts synergy)	TERT	copy	1 (presence)	1 (predicts synergy)	UBR5	copy	0 (absence)	1 (predicts synergy)	MYC	copy	0 (absence)	1 (predicts synergy)
CCB-NKI	AKT_1.EGFR
CCB-NKI	AKT_1.ESR1_1	TP53	mutation	0 (absence)	1 (predicts synergy)	PTEN	mutation	1 (presence)	1 (predicts synergy)	SCN3A	mutation	0 (absence)	1 (predicts synergy)	ATRX	copy	0 (absence)	1 (predicts synergy)	ERBB2	copy	1 (presence)	1 (predicts synergy)	SI	mutation	0 (absence)	1 (predicts synergy)	MYC	copy	1 (presence)	1 (predicts synergy)
CCB-NKI	AKT_1.PIK3C
CCB-NKI	AKT_1.PIK3CB_PIK3CD	RAD21	copy	0 (absence)	1 (predicts synergy)	MYC	copy	1 (presence)	1 (predicts synergy)	PIK3CA	mutation	0 (absence)	1 (predicts synergy)	JAK2	copy	1 (presence)	1 (predicts synergy)	TP53	mutation	1 (presence)	1 (predicts synergy)
CCB-NKI	ALK.MTOR_1
CCB-NKI	ALK_2.MTOR_1
CCB-NKI	ALK_2.PIK3CB
CCB-NKI	ALK_IGFR.PIK3CB_PIK3CD
CCB-NKI	BCL2_BCL2L1.PIM1
CCB-NKI	BCL2L1.CarboTaxol	CDKN2A	copy	0 (absence)	1 (predicts synergy)	LRP1B	mutation	1 (presence)	1 (predicts synergy)	TP53	mutation	1 (presence)	1 (predicts synergy)	PKHD1L1	mutation	1 (presence)	1 (predicts synergy)	SMARCA4	mutation	1 (presence)	1 (predicts synergy)	RYR2	mutation	1 (presence)	1 (predicts synergy)	SACS	mutation	0 (absence)	1 (predicts synergy)	LRP2	mutation	1 (presence)	1 (predicts synergy)	KRAS	mutation	1 (presence)	1 (predicts synergy)	MYO18B	mutation	0 (absence)	1 (predicts synergy)
CCB-NKI	BCL2L1.IAP
CCB-NKI	BCL2L1.MTOR_1
CCB-NKI	BCL2L1.PIK3C
CCB-NKI	BCL2L1.Vinorelbine	MYO18B	mutation	0 (absence)	1 (predicts synergy)	LRP2	mutation	1 (presence)	1 (predicts synergy)	CDKN2A	copy	0 (absence)	1 (predicts synergy)	SACS	mutation	1 (presence)	1 (predicts synergy)	PKHD1L1	mutation	1 (presence)	1 (predicts synergy)	KRAS	mutation	1 (presence)	1 (predicts synergy)	RYR2	mutation	0 (absence)	1 (predicts synergy)	LRP1B	mutation	1 (presence)	1 (predicts synergy)	TP53	mutation	0 (absence)	1 (predicts synergy)
CCB-NKI	BRAF_M2.MAP2K_1	MAPK_ALT_TARGET_BOTH	pathway	1 (presence)	1 (predicts synergy)	ABCA13	mutation	0 (absence)	1 (predicts synergy)	TP53	mutation	0 (absence)	1 (predicts synergy)	LRP1B	mutation	1 (presence)	1 (predicts synergy)	FBN2	mutation	1 (presence)	1 (predicts synergy)	SCN3A	mutation	0 (absence)	1 (predicts synergy)	RYR2	mutation	1 (presence)	1 (predicts synergy)	MYC	copy	0 (absence)	1 (predicts synergy)	MAPK_MUT_TARGET_BOTH	pathway	0 (absence)	1 (predicts synergy)
CCB-NKI	Doxorubicin.TOP2
CCB-NKI	ERBB.FGFR	MAPK_ALT_TARGET_BOTH	pathway	0 (absence)	1 (predicts synergy)	TP53	mutation	0 (absence)	1 (predicts synergy)	MAPK_MUT_TARGET_BOTH	pathway	1 (presence)	1 (predicts synergy)	CYTOKINE_ALT_TARGET_ANY	pathway	1 (presence)	1 (predicts synergy)	MYC	copy	1 (presence)	1 (predicts synergy)
CCB-NKI	ERBB.MAP2K_1
CCB-NKI	ESR1_1.PIK3C	CDK12	copy	0 (absence)	1 (predicts synergy)	ERBB2	copy	1 (presence)	1 (predicts synergy)	RAD21	copy	0 (absence)	1 (predicts synergy)	CCNE1	copy	1 (presence)	1 (predicts synergy)	ITPR3	mutation	0 (absence)	1 (predicts synergy)	PTEN	mutation	0 (absence)	1 (predicts synergy)	FANCG	copy	1 (presence)	1 (predicts synergy)	PIK3CA	mutation	0 (absence)	1 (predicts synergy)	ITPR2	mutation	0 (absence)	1 (predicts synergy)	ATRX	copy	0 (absence)	1 (predicts synergy)
CCB-NKI	FGFR.MTOR_3	RYR2	mutation	0 (absence)	1 (predicts synergy)	ATRX	copy	1 (presence)	1 (predicts synergy)	CDKN2A	copy	0 (absence)	1 (predicts synergy)	TP53	mutation	0 (absence)	1 (predicts synergy)
CCB-NKI	IAP.Oxaliplatin
CCB-NKI	IAP.Topotecan
CCB-NKI	IAP.Vinorelbine
CCB-NKI	IGFR_3.MAP2K_1
CCB-NKI	IGFR_4.MAP2K_1
CCB-NKI	MAP2K_1.PIK3C
CCB-NKI	MAP2K_1.TKI
CCB-NKI	AKT.ERBB
CCB-NKI	MAP2K_1.MTOR_1
CCB-NKI	AKT.FGFR
UCSD	AKT.BCL2L1	EGFR	mutation or CNV	1	-1	CHEK1	mutation or CNV	1	-1	PRKDC	mutation or CNV	1	-1	PIK3C2G	mutation or CNV	1	-1	PIK3C3	mutation or CNV	1	-1	PRKCD	mutation or CNV	1	-1	RRM1	mutation or CNV	1	-1	TEK	mutation or CNV	1	-1
UCSD	AKT.CSNK2A1_2	CHEK1	mutation or CNV	1	-1	EGFR	mutation or CNV	1	-1	JAK2	mutation or CNV	1	-1	PRKDC	mutation or CNV	1	-1	RRM1	mutation or CNV	1	-1	PIK3C2G	mutation or CNV	1	-1	TEK	mutation or CNV	1	-1	PRKCD	mutation or CNV	1	-1	PRKCQ	mutation or CNV	1	-1
UCSD	AKT.TNF	EGFR	mutation or CNV	1	-1	PRKDC	mutation or CNV	1	-1	NR1I2	mutation or CNV	1	-1	PRKCB	mutation or CNV	1	-1	PIK3C3	mutation or CNV	1	-1
UCSD	AKT_1.BCL2L1	EGFR	mutation or CNV	1	-1	PRKDC	mutation or CNV	1	-1	MAP2	mutation or CNV	1	-1	CHEK1	mutation or CNV	1	-1	PIK3C3	mutation or CNV	1	-1	PRKCQ	mutation or CNV	1	-1
UCSD	AKT_1.EGFR	EGFR	mutation or CNV	1	-1	MAP2	mutation or CNV	1	-1	CHEK1	mutation or CNV	1	-1	PRKDC	mutation or CNV	1	-1	PIK3C3	mutation or CNV	1	-1	PRKCQ	mutation or CNV	1	-1	PIK3C2B	mutation or CNV	1	-1	RRM1	mutation or CNV	1	-1
UCSD	AKT_1.ESR1_1	EGFR	mutation or CNV	1	-1	IGF2R	mutation or CNV	1	-1	BCL2L1	mutation or CNV	1	-1	NAE1	mutation or CNV	1	-1	PRKDC	mutation or CNV	1	-1	BCL2L2	mutation or CNV	1	-1	CHEK1	mutation or CNV	1	-1	BRAF	mutation or CNV	1	-1	AR	mutation or CNV	1	-1	RET	mutation or CNV	1	-1
UCSD	AKT_1.PIK3C	EGFR	mutation or CNV	1	-1	IGF2R	mutation or CNV	1	-1	CHEK1	mutation or CNV	1	-1	NAE1	mutation or CNV	1	-1	BCL2L1	mutation or CNV	1	-1	BCL2L2	mutation or CNV	1	-1	BRAF	mutation or CNV	1	-1	CMPK1	mutation or CNV	1	-1
UCSD	AKT_1.PIK3CB_PIK3CD	EGFR	mutation or CNV	1	-1	IGF2R	mutation or CNV	1	-1	CHEK1	mutation or CNV	1	-1	NAE1	mutation or CNV	1	-1	BCL2L1	mutation or CNV	1	-1	BCL2L2	mutation or CNV	1	-1	BRAF	mutation or CNV	1	-1	CMPK1	mutation or CNV	1	-1
UCSD	ALK.MTOR_1	IGF2R	mutation or CNV	1	-1	PRKDC	mutation or CNV	1	-1	EGFR	mutation or CNV	1	-1	NR1I2	mutation or CNV	1	-1	PIK3C3	mutation or CNV	1	-1	PRKCB	mutation or CNV	1	-1	SGK3	mutation or CNV	1	-1
UCSD	ALK_2.MTOR_1	IGF2R	mutation or CNV	1	-1	EGFR	mutation or CNV	1	-1	CHEK1	mutation or CNV	1	-1	NAE1	mutation or CNV	1	-1	BCL2L2	mutation or CNV	1	-1	BCL2L1	mutation or CNV	1	-1	BRAF	mutation or CNV	1	-1	CMPK1	mutation or CNV	1	-1	PIK3CD	mutation or CNV	1	-1	HDAC5	mutation or CNV	1	-1
UCSD	ALK_2.PIK3CB	IGF2R	mutation or CNV	1	-1	EGFR	mutation or CNV	1	-1	CHEK1	mutation or CNV	1	-1	NAE1	mutation or CNV	1	-1	BCL2L2	mutation or CNV	1	-1	BCL2L1	mutation or CNV	1	-1	BRAF	mutation or CNV	1	-1	CMPK1	mutation or CNV	1	-1	PIK3CD	mutation or CNV	1	-1	HDAC5	mutation or CNV	1	-1
UCSD	ALK_IGFR.PIK3CB_PIK3CD	CHEK1	mutation or CNV	1	-1	EGFR	mutation or CNV	1	-1	IGF2R	mutation or CNV	1	-1	NAE1	mutation or CNV	1	-1	MAP2K4	mutation or CNV	1	-1	CMPK1	mutation or CNV	1	-1	PRKDC	mutation or CNV	1	-1	BCL2L2	mutation or CNV	1	-1	PIK3CD	mutation or CNV	1	-1
UCSD	BCL2_BCL2L1.PIM1	EGFR	mutation or CNV	1	-1	CHEK1	mutation or CNV	1	-1	IGF2R	mutation or CNV	1	-1	BCL2L1	mutation or CNV	1	-1	NAE1	mutation or CNV	1	-1	BCL2L2	mutation or CNV	1	-1	PRKDC	mutation or CNV	1	-1	CMPK1	mutation or CNV	1	-1	BRAF	mutation or CNV	1	-1
UCSD	BCL2L1.CarboTaxol	IGF2R	mutation or CNV	1	-1	CHEK1	mutation or CNV	1	-1	JAK2	mutation or CNV	1	-1	BRAF	mutation or CNV	1	-1	PIK3C3	mutation or CNV	1	-1	PRKDC	mutation or CNV	1	-1	PIK3C2G	mutation or CNV	1	-1	EGFR	mutation or CNV	1	-1	CMPK1	mutation or CNV	1	-1	BCL2L2	mutation or CNV	1	-1
UCSD	BCL2L1.IAP	IGF2R	mutation or CNV	1	-1	BRAF	mutation or CNV	1	-1	CHEK1	mutation or CNV	1	-1	EGFR	mutation or CNV	1	-1	JAK2	mutation or CNV	1	-1	NAE1	mutation or CNV	1	-1	PRKDC	mutation or CNV	1	-1	PIK3CD	mutation or CNV	1	-1	PIK3C3	mutation or CNV	1	-1	BCL2L2	mutation or CNV	1	-1
UCSD	BCL2L1.MTOR_1	IGF2R	mutation or CNV	1	-1	EGFR	mutation or CNV	1	-1	PRKDC	mutation or CNV	1	-1	BRAF	mutation or CNV	1	-1	PIK3C3	mutation or CNV	1	-1
UCSD	BCL2L1.PIK3C	IGF2R	mutation or CNV	1	-1	EGFR	mutation or CNV	1	-1	PRKDC	mutation or CNV	1	-1	BRAF	mutation or CNV	1	-1	PIK3C3	mutation or CNV	1	-1
UCSD	BCL2L1.Vinorelbine	IGF2R	mutation or CNV	1	-1	EGFR	mutation or CNV	1	-1	PRKDC	mutation or CNV	1	-1	BRAF	mutation or CNV	1	-1	PIK3C3	mutation or CNV	1	-1
UCSD	BRAF_M2.MAP2K_1	JAK2	mutation or CNV	1	-1	PIK3C2G	mutation or CNV	1	-1	CHEK1	mutation or CNV	1	-1	TEK	mutation or CNV	1	-1	IGF2R	mutation or CNV	1	-1	PTK2B	mutation or CNV	1	-1	RRM1	mutation or CNV	1	-1	PRKDC	mutation or CNV	1	-1	PIK3CD	mutation or CNV	1	-1	PRKCD	mutation or CNV	1	-1
UCSD	Doxorubicin.TOP2	PRKDC	mutation or CNV	1	-1	EGFR	mutation or CNV	1	-1	IGF2R	mutation or CNV	1	-1	MAP2	mutation or CNV	1	-1	CHEK1	mutation or CNV	1	-1	PIK3C3	mutation or CNV	1	-1
UCSD	ERBB.FGFR	PTK2B	mutation or CNV	1	-1	TEK	mutation or CNV	1	-1	PRKCD	mutation or CNV	1	-1	PIK3C2G	mutation or CNV	1	-1	PIK3CA	mutation or CNV	1	-1	PIK3CD	mutation or CNV	1	-1	RRM1	mutation or CNV	1	-1	PIK3CG	mutation or CNV	1	-1	PRKCB	mutation or CNV	1	-1	PRKCDBP	mutation or CNV	1	-1
UCSD	ERBB.MAP2K_1	PTK2B	mutation or CNV	1	-1	JAK2	mutation or CNV	1	-1	TEK	mutation or CNV	1	-1	PRKCD	mutation or CNV	1	-1	PIK3C2G	mutation or CNV	1	-1	PIK3CA	mutation or CNV	1	-1	PIK3CD	mutation or CNV	1	-1	RRM1	mutation or CNV	1	-1	PIK3CG	mutation or CNV	1	-1	PRKCB	mutation or CNV	1	-1
UCSD	ESR1_1.PIK3C	CHEK1	mutation or CNV	1	-1	EGFR	mutation or CNV	1	-1	IGF2R	mutation or CNV	1	-1	MAP2K4	mutation or CNV	1	-1	CMPK1	mutation or CNV	1	-1	BCL2L2	mutation or CNV	1	-1	PRKDC	mutation or CNV	1	-1	PIK3CD	mutation or CNV	1	-1	NAE1	mutation or CNV	1	-1	AR	mutation or CNV	1	-1
UCSD	FGFR.MTOR_3	IGF2R	mutation or CNV	1	-1	PRKDC	mutation or CNV	1	-1	EGFR	mutation or CNV	1	-1	NR1I2	mutation or CNV	1	-1	PIK3C3	mutation or CNV	1	-1	PRKCB	mutation or CNV	1	-1	SGK3	mutation or CNV	1	-1
UCSD	IAP.Oxaliplatin	CHEK1	mutation or CNV	1	-1	MTOR	mutation or CNV	1	-1	PIK3CD	mutation or CNV	1	-1	PRKCD	mutation or CNV	1	-1	PTK2B	mutation or CNV	1	-1	PRKCE	mutation or CNV	1	-1
UCSD	IAP.Topotecan	CHEK1	mutation or CNV	1	-1	MTOR	mutation or CNV	1	-1	PIK3CD	mutation or CNV	1	-1	PRKCD	mutation or CNV	1	-1	PTK2B	mutation or CNV	1	-1	PRKCE	mutation or CNV	1	-1
UCSD	IAP.Vinorelbine	CHEK1	mutation or CNV	1	-1	MTOR	mutation or CNV	1	-1	PIK3CD	mutation or CNV	1	-1	PRKCD	mutation or CNV	1	-1	PTK2B	mutation or CNV	1	-1	PRKCE	mutation or CNV	1	-1
UCSD	IGFR_3.MAP2K_1	JAK2	mutation or CNV	1	-1	PRKDC	mutation or CNV	1	-1	PIK3C2G	mutation or CNV	1	-1	CHEK1	mutation or CNV	1	-1	IGF2R	mutation or CNV	1	-1	TEK	mutation or CNV	1	-1	PIK3C3	mutation or CNV	1	-1	RRM1	mutation or CNV	1	-1	SGK1	mutation or CNV	1	-1
UCSD	IGFR_4.MAP2K_1	JAK2	mutation or CNV	1	-1	PTK2B	mutation or CNV	1	-1	PIK3C2G	mutation or CNV	1	-1	CHEK1	mutation or CNV	1	-1	TEK	mutation or CNV	1	-1	IGF2R	mutation or CNV	1	-1	PIK3CA	mutation or CNV	1	-1	RRM1	mutation or CNV	1	-1	PIK3CD	mutation or CNV	1	-1	PRKCD	mutation or CNV	1	-1
UCSD	MAP2K_1.PIK3C	IGF2R	mutation or CNV	1	-1	PRKDC	mutation or CNV	1	-1	AR	mutation or CNV	1	-1	EGFR	mutation or CNV	1	-1	PIK3C3	mutation or CNV	1	-1
UCSD	MAP2K_1.TKI	IGF2R	mutation or CNV	1	-1	PRKDC	mutation or CNV	1	-1	AR	mutation or CNV	1	-1	EGFR	mutation or CNV	1	-1	PIK3C3	mutation or CNV	1	-1
UCSD	AKT.ERBB	EGFR	mutation or CNV	1	-1	IGF2R	mutation or CNV	1	-1	CHEK1	mutation or CNV	1	-1	BRAF	mutation or CNV	1	-1	PRKDC	mutation or CNV	1	-1	PIK3C3	mutation or CNV	1	-1	PRKCQ	mutation or CNV	1	-1
UCSD	MAP2K_1.MTOR_1	IGF2R	mutation or CNV	1	-1	PRKDC	mutation or CNV	1	-1	AR	mutation or CNV	1	-1	EGFR	mutation or CNV	1	-1	PIK3C3	mutation or CNV	1	-1
UCSD	AKT.FGFR	EGFR	mutation or CNV	1	-1	PRKDC	mutation or CNV	1	-1	MAP2	mutation or CNV	1	-1	PIK3C3	mutation or CNV	1	-1	PIK3C2G	mutation or CNV	1	-1
DrugAddicts	AKT.BCL2L1	AARS	mutation	1	1	PDIA5	mutation	1	1	SMARCC1	mutation	1	1	PAN2	mutation	1	1	FBXO7	mutation	1	1	OXA1L	mutation	1	1	PNP	mutation	1	1	TLR4	mutation	1	1	ZFP36	mutation	1	1	TPD52L2	mutation	1	1
DrugAddicts	AKT.CSNK2A1_2	FBXO7	mutation	1	1	OXA1L	mutation	1	1	PNP	mutation	1	1	TLR4	mutation	1	1	ZFP36	mutation	1	1	PDIA5	mutation	1	1	AARS	mutation	1	1	PAN2	mutation	1	1	TMEM2	mutation	1	1	NR3C1	mutation	1	1
DrugAddicts	AKT.TNF
DrugAddicts	AKT_1.BCL2L1	TPD52L2	mutation	1	1	PDIA5	mutation	1	1	PAN2	mutation	1	1	FBXO7	mutation	1	1	OXA1L	mutation	1	1	PNP	mutation	1	1	TLR4	mutation	1	1	ZFP36	mutation	1	1	AARS	mutation	1	1	DNMT3A	mutation	1	1
DrugAddicts	AKT_1.EGFR	NUP85	mutation	1	1	ABCF1	mutation	1	1	HMOX1	mutation	1	1	CAST	mutation	1	1	PPARG	mutation	1	1	HMGCS1	mutation	1	1	IKBKAP	mutation	1	1	DNMT3A	mutation	1	1	ITGAE	mutation	1	1	RBM15B	mutation	1	1
DrugAddicts	AKT_1.ESR1_1	GPR56	mutation	1	1	PPARG	mutation	1	1	TM9SF3	mutation	1	1	ABCF1	mutation	1	1	HMOX1	mutation	1	1	CAST	mutation	1	1	DNMT3A	mutation	1	1	AARS	mutation	1	1	CYTH1	mutation	1	1	PDIA5	mutation	1	1
DrugAddicts	AKT_1.PIK3C	MAN2B1	mutation	0	1	PPARG	mutation	1	1	DNMT3A	mutation	1	1	IDE	mutation	0	1	ABCF1	mutation	1	1	HMOX1	mutation	1	1	CAST	mutation	1	1	PDIA5	mutation	1	1	FBXO7	mutation	1	1	OXA1L	mutation	1	1
DrugAddicts	AKT_1.PIK3CB_PIK3CD	MAN2B1	mutation	0	1	PDIA5	mutation	1	1	PAN2	mutation	1	1	FBXO7	mutation	1	1	OXA1L	mutation	1	1	PNP	mutation	1	1	TLR4	mutation	1	1	ZFP36	mutation	1	1	AARS	mutation	1	1	NR3C1	mutation	1	1
DrugAddicts	ALK.MTOR_1	PDIA5	mutation	1	1	MLEC	mutation	0	1	SLC25A14	mutation	0	1	FBXO7	mutation	1	1	OXA1L	mutation	1	1	PNP	mutation	1	1	TLR4	mutation	1	1	ZFP36	mutation	1	1	AARS	mutation	1	1	NR3C1	mutation	1	1
DrugAddicts	ALK_2.MTOR_1	PDIA5	mutation	1	1	MLEC	mutation	0	1	SLC25A14	mutation	0	1	FBXO7	mutation	1	1	OXA1L	mutation	1	1	PNP	mutation	1	1	TLR4	mutation	1	1	ZFP36	mutation	1	1	AARS	mutation	1	1	NR3C1	mutation	1	1
DrugAddicts	ALK_2.PIK3CB	MLEC	mutation	0	1	SLC25A14	mutation	0	1	PDIA5	mutation	1	1	PAN2	mutation	1	1	FBXO7	mutation	1	1	OXA1L	mutation	1	1	PNP	mutation	1	1	TLR4	mutation	1	1	ZFP36	mutation	1	1	AARS	mutation	1	1
DrugAddicts	ALK_IGFR.PIK3CB_PIK3CD	MLEC	mutation	0	1	SLC25A14	mutation	0	1	PDIA5	mutation	1	1	PAN2	mutation	1	1	AARS	mutation	1	1	NR3C1	mutation	1	1	FBXO7	mutation	1	1	OXA1L	mutation	1	1	PNP	mutation	1	1	TLR4	mutation	1	1
DrugAddicts	BCL2_BCL2L1.PIM1	PSMB10	mutation	0	1	ENOSF1	mutation	0	1	IGF2R	mutation	0	1	GFPT1	mutation	0	1	PDIA5	mutation	1	1	WFS1	mutation	1	1	FBXO7	mutation	1	1	OXA1L	mutation	1	1	PNP	mutation	1	1	TLR4	mutation	1	1
DrugAddicts	BCL2L1.CarboTaxol	PAN2	mutation	1	1	FBXO7	mutation	1	1	OXA1L	mutation	1	1	PNP	mutation	1	1	TLR4	mutation	1	1	ZFP36	mutation	1	1	ENOSF1	mutation	0	1	PDIA5	mutation	1	1	NR3C1	mutation	1	1	WFS1	mutation	1	1
DrugAddicts	BCL2L1.IAP	ATF6	mutation	1	1	PDIA5	mutation	1	1	AARS	mutation	1	1	PAN2	mutation	1	1	TMEM2	mutation	1	1	CASP10	mutation	1	1	FBXO7	mutation	1	1	OXA1L	mutation	1	1	PNP	mutation	1	1	TLR4	mutation	1	1
DrugAddicts	BCL2L1.MTOR_1	PDIA5	mutation	1	1	AARS	mutation	1	1	FBXO7	mutation	1	1	OXA1L	mutation	1	1	PNP	mutation	1	1	TLR4	mutation	1	1	ZFP36	mutation	1	1	PAN2	mutation	1	1	WFS1	mutation	1	1	SMARCC1	mutation	1	1
DrugAddicts	BCL2L1.PIK3C	PDIA5	mutation	1	1	FBXO7	mutation	1	1	OXA1L	mutation	1	1	PNP	mutation	1	1	TLR4	mutation	1	1	ZFP36	mutation	1	1	AARS	mutation	1	1	DNMT3A	mutation	1	1	SMARCC1	mutation	1	1	PAN2	mutation	1	1
DrugAddicts	BCL2L1.Vinorelbine	PAN2	mutation	1	1	PDIA5	mutation	1	1	AARS	mutation	1	1	CASP10	mutation	1	1	ZW10	mutation	1	1	NR3C1	mutation	1	1	MTF2	mutation	1	1	ATF6	mutation	1	1	FBXO7	mutation	1	1	OXA1L	mutation	1	1
DrugAddicts	BRAF_M2.MAP2K_1	NUP85	mutation	1	1	ABCF1	mutation	1	1	HMOX1	mutation	1	1	CAST	mutation	1	1	PPARG	mutation	1	1	HMGCS1	mutation	1	1	IKBKAP	mutation	1	1	RBM15B	mutation	1	1	ITGAE	mutation	1	1	MLEC	mutation	0	1
DrugAddicts	Doxorubicin.TOP2	ABCF1	mutation	1	1	HMOX1	mutation	1	1	CAST	mutation	1	1	DNMT3A	mutation	1	1	PDIA5	mutation	1	1	FBXO7	mutation	1	1	OXA1L	mutation	1	1	PNP	mutation	1	1	TLR4	mutation	1	1	ZFP36	mutation	1	1
DrugAddicts	ERBB.FGFR	NUP85	mutation	1	1	ABCF1	mutation	1	1	HMOX1	mutation	1	1	CAST	mutation	1	1	PPARG	mutation	1	1	IKBKAP	mutation	1	1	RBM15B	mutation	1	1	DNMT3A	mutation	1	1	HMGCS1	mutation	1	1	MAN2B1	mutation	1	1
DrugAddicts	ERBB.MAP2K_1	NUP85	mutation	1	1	ABCF1	mutation	1	1	HMOX1	mutation	1	1	CAST	mutation	1	1	PPARG	mutation	1	1	HMGCS1	mutation	1	1	IKBKAP	mutation	1	1	RBM15B	mutation	1	1	DNMT3A	mutation	1	1	ITGAE	mutation	1	1
DrugAddicts	ESR1_1.PIK3C	PPARG	mutation	1	1	ABCF1	mutation	1	1	HMOX1	mutation	1	1	CAST	mutation	1	1	DNMT3A	mutation	1	1	GPR56	mutation	1	1	AARS	mutation	1	1	PDIA5	mutation	1	1	FBXO7	mutation	1	1	OXA1L	mutation	1	1
DrugAddicts	FGFR.MTOR_3	AARS	mutation	1	1	FBXO7	mutation	1	1	OXA1L	mutation	1	1	PNP	mutation	1	1	TLR4	mutation	1	1	ZFP36	mutation	1	1	PDIA5	mutation	1	1	NR3C1	mutation	1	1	DNMT3A	mutation	1	1	PAN2	mutation	1	1
DrugAddicts	IAP.Oxaliplatin	SYPL1	mutation	0	1	PAN2	mutation	1	1	AARS	mutation	1	1	NR3C1	mutation	1	1	GTF2A2	mutation	0	1	OXSR1	mutation	0	1	RAB21	mutation	0	1	RTN2	mutation	0	1	ATF6	mutation	1	1	CDKN2A	mutation	0	1
DrugAddicts	IAP.Topotecan	ATF6	mutation	1	1	AARS	mutation	1	1	TMEM2	mutation	1	1	FBXO7	mutation	1	1	OXA1L	mutation	1	1	PNP	mutation	1	1	TLR4	mutation	1	1	ZFP36	mutation	1	1	PDIA5	mutation	1	1	NR3C1	mutation	1	1
DrugAddicts	IAP.Vinorelbine	MAN2B1	mutation	0	1	PAN2	mutation	1	1	SYPL1	mutation	0	1	ATF6	mutation	1	1	NR3C1	mutation	1	1	AARS	mutation	1	1	CASP10	mutation	1	1	PDIA5	mutation	1	1	TMEM2	mutation	1	1	GTF2A2	mutation	0	1
DrugAddicts	IGFR_3.MAP2K_1	MLEC	mutation	0	1	SLC25A14	mutation	0	1	AARS	mutation	1	1	CASP10	mutation	1	1	KIF14	mutation	0	1	PDIA5	mutation	1	1	CDKN2A	mutation	0	1	NR3C1	mutation	1	1	FBXO7	mutation	1	1	OXA1L	mutation	1	1
DrugAddicts	IGFR_4.MAP2K_1	MLEC	mutation	0	1	SLC25A14	mutation	0	1	AARS	mutation	1	1	CASP10	mutation	1	1	KIF14	mutation	0	1	PDIA5	mutation	1	1	CDKN2A	mutation	0	1	NR3C1	mutation	1	1	FBXO7	mutation	1	1	OXA1L	mutation	1	1
DrugAddicts	MAP2K_1.PIK3C	MLEC	mutation	0	1	SLC25A14	mutation	0	1	MAN2B1	mutation	0	1	PDIA5	mutation	1	1	DNMT3A	mutation	1	1	NR3C1	mutation	1	1	IDE	mutation	0	1	FBXO7	mutation	1	1	OXA1L	mutation	1	1	PNP	mutation	1	1
DrugAddicts	MAP2K_1.TKI	MLEC	mutation	0	1	SLC25A14	mutation	0	1	NR3C1	mutation	1	1	PDIA5	mutation	1	1	FBXO7	mutation	1	1	OXA1L	mutation	1	1	PNP	mutation	1	1	TLR4	mutation	1	1	ZFP36	mutation	1	1	PAN2	mutation	1	1
DrugAddicts	AKT.ERBB	NUP85	mutation	1	1	ABCF1	mutation	1	1	HMOX1	mutation	1	1	CAST	mutation	1	1	HMGCS1	mutation	1	1	PPARG	mutation	1	1	ITGAE	mutation	1	1	IKBKAP	mutation	1	1	DNMT3A	mutation	1	1	MELK	mutation	1	1
DrugAddicts	MAP2K_1.MTOR_1	PDIA5	mutation	1	1	FBXO7	mutation	1	1	OXA1L	mutation	1	1	PNP	mutation	1	1	TLR4	mutation	1	1	ZFP36	mutation	1	1	NR3C1	mutation	1	1	MLEC	mutation	0	1	SLC25A14	mutation	0	1	TMEM2	mutation	1	1
DrugAddicts	AKT.FGFR	AARS	mutation	1	1	C2CD2	mutation	1	1	AGL	mutation	1	1	FBXO7	mutation	1	1	OXA1L	mutation	1	1	PNP	mutation	1	1	TLR4	mutation	1	1	ZFP36	mutation	1	1	PDIA5	mutation	1	1	NR3C1	mutation	1	1

## Sheet: SC2 biomarkers of interest
Sub-challenge 2 (SC2) biomarkers of interest
Legend
Team	Participating and competing teams in the sub-challenge 2.
Combination	Drug combination with predicted biomarkers (challenge drug combination name).
Feature X	Per drug combination, participants can predict up to 10 features including gene symbol or drug property; gene names and properties should match those supplied in the challenge.
Data type X	For each feature, participants need to define the data type, i.e. copy, mutation, chemistry, pathway or external data.
Direction feature X	Abundance of the feature: 1 indicates more/presence of the feature, 0 indicates less/absence of the feature.
Direction combi. X	Affect of the feature on the combination: 1 indicates more synergistic, 0 indicates drug additive effect, -1 indicates more antagonistic.
Team	Combination	Feature 1	Data type	Direction feature	Direction combi.	Feature 2	Data type	Direction feature	Direction combi.	Feature 3	Data type	Direction feature	Direction combi.	Feature 4	Data type	Direction feature	Direction combi.	Feature 5	Data type	Direction feature	Direction combi.	Feature 6	Data type	Direction feature	Direction combi.	Feature 7	Data type	Direction feature	Direction combi.	Feature 8	Data type	Direction feature	Direction combi.	Feature 9	Data type	Direction feature	Direction combi.	Feature 10	Data type	Direction feature	Direction combi.
North Atlantic Dream	AKT.AR	MARVELD2	expression	1	1
North Atlantic Dream	AKT.BCL2	CREB3L2	mutation	1	1	LEPR	expression	1	1	ACVR2B	expression	1	1
North Atlantic Dream	AKT.MAP2K	SOX4	copy	1	1
North Atlantic Dream	AKT_1.ERBB
North Atlantic Dream	AKT_1.ESR1_3
North Atlantic Dream	AKT_1.MTOR_1
North Atlantic Dream	AR.PIK3CB_PIK3CD
North Atlantic Dream	ATM.ATR_4
North Atlantic Dream	ATM.Cisplatin
North Atlantic Dream	ATM.PARP1
North Atlantic Dream	ATM.SN38
North Atlantic Dream	ATR_1.CHEK1	NF1	expression	1	-1	PIK3R5	expression	1	1
North Atlantic Dream	ATR_4.CHEK1	NF1	expression	1	-1	PIK3R5	expression	1	1
North Atlantic Dream	ATR_4.Cisplatin
North Atlantic Dream	BCL2_BCL2L1.HDAC_4
North Atlantic Dream	BCL2_BCL2L1.TNF
North Atlantic Dream	BCL2L1.CSNK2A1_2	CA4	copy	1	1
North Atlantic Dream	BCL2L1.TOP2_2	SHC2	expression	1	1
North Atlantic Dream	CarboTaxol.IAP
North Atlantic Dream	Cisplatin.IAP	CLASP1	expression	1	1
North Atlantic Dream	ERBB.ESR1_3
North Atlantic Dream	ERBB.MTOR_5
North Atlantic Dream	ERBB.PARP1
North Atlantic Dream	ESR1_2.FGFR
North Atlantic Dream	ESR1_2.MAP2K_1	SYCP2	expression	1	1
North Atlantic Dream	FGFR.SRC
North Atlantic Dream	FOLFIRI.IAP	CLASP1	expression	1	1
North Atlantic Dream	FOLFOX.IAP	CLASP1	expression	1	1
North Atlantic Dream	MAP2K.MTOR_1
North Atlantic Dream	MAP2K_1.MTOR_2
North Atlantic Dream	MAP2K_1.MTOR_3
North Atlantic Dream	MAP2K_1.MTOR_5
North Atlantic Dream	MAP2K_1.SRC
North Atlantic Dream	MAP2K_1.WNT
North Atlantic Dream	MAP2K_3.MTOR_1	CXCL10	expression	1	1
North Atlantic Dream	MTOR_1.MTOR_2
North Atlantic Dream	MTOR_1.MTOR_3
North Atlantic Dream	PIK3CB_PIK3CD.PIM1
North Atlantic Dream	PIK3CB_PIK3CD.SRC
North Atlantic Dream	AKT.AR_1	MARVELD2	expression	1	1
North Atlantic Dream	AKT.EGFR_2
North Atlantic Dream	AKT.MTOR_3
North Atlantic Dream	AKT.PIM1	TDP2	expression	1	1
North Atlantic Dream	ALK.PIK3CB	PRLP	expression	1	-1	KAT7	expression	1	-1
North Atlantic Dream	ALK_2.MAP2K_1
North Atlantic Dream	ATR_2.CHEK1	NF1	expression	1	-1	PIK3R5	expression	1	1
North Atlantic Dream	ATR_3.CHEK1	NF1	expression	1	-1	PIK3R5	expression	1	1
North Atlantic Dream	BCL2.IAP	UNC13D	expression	1	1	ZNF460	expression	1	1
North Atlantic Dream	BCL2.PIK3CB_PIK3CD	PTEN	copy	0	-1	CAV2	mutation	1	-1
North Atlantic Dream	BCL2_BCL2L1.TNKS_PARP6
North Atlantic Dream	BCL2L1.Topotecan	SHC2	expression	1	1
North Atlantic Dream	CHEK1.MAP2K
North Atlantic Dream	CHEK1.WEE1
North Atlantic Dream	Doxorubicin.PIM1
North Atlantic Dream	ERBB.MTOR_3
North Atlantic Dream	ESR1_1.MAP2K_1
North Atlantic Dream	ESR1_2.JAK
North Atlantic Dream	ESR1_2.MTOR_1
North Atlantic Dream	FGFR.MAP2K_RAF
North Atlantic Dream	Gemcitabine.IAP	CLASP1	expression	1	1
North Atlantic Dream	IAP.MAP2K_1
North Atlantic Dream	MAP2K_1.PIK3CA_4
North Atlantic Dream	MAP2K_1.PRKDC_2
North Atlantic Dream	MTOR_1.MTOR_5
North Atlantic Dream	MTOR_1.TNF
North Atlantic Dream	EGFR_2.PIK3C_MTOR
North Atlantic Dream	EGFR_2.FNTA_FNTB
North Atlantic Dream	EGFR_2.MAP2K_RAF
North Atlantic Dream	AKT_1.MAP2K_1
North Atlantic Dream	MAP2K_1.MTOR_4
North Atlantic Dream	ESR1_3.MAP2K_1
North Atlantic Dream	AKT.MTOR_1
North Atlantic Dream	AKT.ATM
North Atlantic Dream	AKT.TNFSF10
North Atlantic Dream	EGFR_2.MTOR_1
North Atlantic Dream	ATM.PIM1	SMAD9	expression	1	1
North Atlantic Dream	ERBB.PIK3CB_PIK3CD
North Atlantic Dream	MAP2K_1.PIK3CB_PIK3CD
VU VUMC synergy team	AKT.MTOR_1	SMARCA4	mutation	1	1
VU VUMC synergy team	BRAF_M2.MTOR_1	SMARCA4	mutation	1	1
VU VUMC synergy team	MAP2K_1.MAP2K_RAF	APC	mutation	1	1
VU VUMC synergy team	AKT_1.MAP2K_1	APC	mutation	1	1
VU VUMC synergy team	BCL2.TOP2_2	SMARCA4	mutation	1	1
VU VUMC synergy team	CHEK1.MAP2K_1	APC	mutation	1	1
VU VUMC synergy team	Doxorubicin.PIK3CB	SMARCA4	mutation	1	1
VU VUMC synergy team	FOLFIRI.MAP2K_1	APC	mutation	1	1
VU VUMC synergy team	FOLFIRI.IAP	NTRK3	mutation	1	1
VU VUMC synergy team	IAP.PRKDC_2	NTRK3	mutation	1	1
VU VUMC synergy team	MAP2K_3.MTOR_1	NTRK3	mutation	1	1
VU VUMC synergy team	FOLFOX.IAP	BRCA2	mutation	1	1
VU VUMC synergy team	IAP.PIK3CA_2	BRCA2	mutation	1	1
VU VUMC synergy team	HSP90.IAP	BRCA2	mutation	1	1
VU VUMC synergy team	BCL2L1.TOP2_2	PIK3CA	mutation	0	1
VU VUMC synergy team	Cisplatin.IAP	BRCA2	mutation	1	1
VU VUMC synergy team	TKI.WNT	SMARCA4	mutation	1	1
VU VUMC synergy team	IAP.TNFSF10	MLH1	mutation	1	1
VU VUMC synergy team	IAP_2.TNFSF10	MLH1	mutation	1	1
UCSD	AKT.AR	CHEK1	mutation or CNV	1	-1	MAP2	mutation or CNV	1	-1
UCSD	AKT.BCL2	MAP2	mutation or CNV	1	-1	KDR	mutation or CNV	1	-1	PDGFRA	mutation or CNV	1	-1	ERBB4	mutation or CNV	1	-1	PRKDC	mutation or CNV	1	-1
UCSD	AKT.MAP2K	CHEK1	mutation or CNV	1	-1	CMPK1	mutation or CNV	1	-1	MAP2	mutation or CNV	1	-1	NR1I2	mutation or CNV	1	-1	PRKDC	mutation or CNV	1	-1
UCSD	AKT_1.ERBB	EGFR	mutation or CNV	1	-1
UCSD	AKT_1.ESR1_3	MAP2	mutation or CNV	1	-1	NR1I2	mutation or CNV	1	-1	ERBB4	mutation or CNV	1	-1	PRKDC	mutation or CNV	1	-1
UCSD	AKT_1.MTOR_1	HDAC4	mutation or CNV	1	-1	FGFR4	mutation or CNV	1	-1	MTOR	mutation or CNV	1	-1
UCSD	AR.PIK3CB_PIK3CD	ERBB4	mutation or CNV	1	-1
UCSD	ATM.ATR_4	PRKDC	mutation or CNV	1	-1	EGFR	mutation or CNV	1	-1	BRAF	mutation or CNV	1	-1	BCL2L1	mutation or CNV	1	-1
UCSD	ATM.Cisplatin	MAP2	mutation or CNV	1	-1	PRKDC	mutation or CNV	1	-1
UCSD	ATM.PARP1	EGFR	mutation or CNV	1	-1	SGK3	mutation or CNV	1	-1
UCSD	ATM.SN38	EGFR	mutation or CNV	1	-1	SGK3	mutation or CNV	1	-1
UCSD	ATR_1.CHEK1	PRKDC	mutation or CNV	1	-1	MAP2	mutation or CNV	1	-1	EGFR	mutation or CNV	1	-1	FASN	mutation or CNV	1	-1	PRKCE	mutation or CNV	1	-1	NR1I2	mutation or CNV	1	-1
UCSD	ATR_4.CHEK1	PRKDC	mutation or CNV	1	1	EGFR	mutation or CNV	1	1	BCL2L1	mutation or CNV	1	1
UCSD	ATR_4.Cisplatin	EGFR	mutation or CNV	1	-1	PRKDC	mutation or CNV	1	-1
UCSD	BCL2_BCL2L1.HDAC_4	NR1I2	mutation or CNV	1	-1	MAP2	mutation or CNV	1	-1	ATR	mutation or CNV	1	-1	BCL2L1	mutation or CNV	1	-1	PRKDC	mutation or CNV	1	-1
UCSD	BCL2_BCL2L1.TNF	FGFR3	mutation or CNV	1	-1	ATR	mutation or CNV	1	-1	ERBB2IP	mutation or CNV	1	-1	IKBKE	mutation or CNV	1	-1
UCSD	BCL2L1.CSNK2A1_2	PRKDC	mutation or CNV	1	-1	EGFR	mutation or CNV	1	-1	MAP2	mutation or CNV	1	-1	PDGFRA	mutation or CNV	1	-1	ERBB4	mutation or CNV	1	-1
UCSD	BCL2L1.TOP2_2	ERBB4	mutation or CNV	1	-1	PIK3C3	mutation or CNV	1	-1	EGFR	mutation or CNV	1	-1
UCSD	CarboTaxol.IAP	MAP2	mutation or CNV	1	-1	EGFR	mutation or CNV	1	-1
UCSD	Cisplatin.IAP	MAP2	mutation or CNV	1	-1	EGFR	mutation or CNV	1	-1	PRKDC	mutation or CNV	1	-1	NR1I2	mutation or CNV	1	-1
UCSD	ERBB.ESR1_3	EGFR	mutation or CNV	1	-1
UCSD	ERBB.MTOR_5	EGFR	mutation or CNV	1	-1	CHEK1	mutation or CNV	1	-1	HDAC2	mutation or CNV	1	-1	PIK3C2B	mutation or CNV	1	-1	IGF2R	mutation or CNV	1	-1	AKT2	mutation or CNV	1	-1
UCSD	ERBB.PARP1	EGFR	mutation or CNV	1	-1	CHEK1	mutation or CNV	1	-1	HDAC2	mutation or CNV	1	-1	PIK3C2B	mutation or CNV	1	-1	IGF2R	mutation or CNV	1	-1	AKT2	mutation or CNV	1	-1
UCSD	ESR1_2.FGFR	BIRC2	mutation or CNV	1	-1	BIRC3	mutation or CNV	1	-1	KIF11	mutation or CNV	1	-1	ERBB4	mutation or CNV	1	-1
UCSD	ESR1_2.MAP2K_1	ERBB2	mutation or CNV	1	-1	FASN	mutation or CNV	1	-1	ERBB4	mutation or CNV	1	-1	ATR	mutation or CNV	1	-1	IGF2R	mutation or CNV	1	-1	HDAC11	mutation or CNV	1	-1
UCSD	FGFR.SRC	ERBB4	mutation or CNV	1	-1
UCSD	FOLFIRI.IAP	BCL2L1	mutation or CNV	1	-1	HDAC5	mutation or CNV	1	-1	PRKDC	mutation or CNV	1	-1	ATR	mutation or CNV	1	-1	MAP2	mutation or CNV	1	-1
UCSD	FOLFOX.IAP	HDAC5	mutation or CNV	1	-1	BCL2L1	mutation or CNV	1	-1	ATR	mutation or CNV	1	-1
UCSD	MAP2K.MTOR_1	PTK2	mutation or CNV	1	-1	ERBB2	mutation or CNV	1	-1	AKT1	mutation or CNV	1	-1	ATR	mutation or CNV	1	-1	HDAC4	mutation or CNV	1	-1
UCSD	MAP2K_1.MTOR_2	IGF2R	mutation or CNV	1	-1	ERBB2	mutation or CNV	1	-1	MAP2K4	mutation or CNV	1	-1	FASN	mutation or CNV	1	-1	PTK2	mutation or CNV	1	-1	ERBB4	mutation or CNV	1	-1	BCL2L2	mutation or CNV	1	-1
UCSD	MAP2K_1.MTOR_3	IGF2R	mutation or CNV	1	-1	ERBB2	mutation or CNV	1	-1	MAP2K4	mutation or CNV	1	-1	FASN	mutation or CNV	1	-1	PTK2	mutation or CNV	1	-1	ERBB4	mutation or CNV	1	-1	BCL2L2	mutation or CNV	1	-1
UCSD	MAP2K_1.MTOR_5	IGF2R	mutation or CNV	1	-1	ERBB2	mutation or CNV	1	-1	MAP2K4	mutation or CNV	1	-1	FASN	mutation or CNV	1	-1	PTK2	mutation or CNV	1	-1	ERBB4	mutation or CNV	1	-1	BCL2L2	mutation or CNV	1	-1
UCSD	MAP2K_1.SRC	IGF2R	mutation or CNV	1	-1	ERBB2	mutation or CNV	1	-1	MAP2K4	mutation or CNV	1	-1	FASN	mutation or CNV	1	-1	PTK2	mutation or CNV	1	-1	ERBB4	mutation or CNV	1	-1	BCL2L2	mutation or CNV	1	-1
UCSD	MAP2K_1.WNT	IGF2R	mutation or CNV	1	-1	ERBB2	mutation or CNV	1	-1	MAP2K4	mutation or CNV	1	-1	FASN	mutation or CNV	1	-1	PTK2	mutation or CNV	1	-1	ERBB4	mutation or CNV	1	-1	BCL2L2	mutation or CNV	1	-1
UCSD	MAP2K_3.MTOR_1	BRAF	mutation or CNV	1	-1
UCSD	MTOR_1.MTOR_2	IGF2R	mutation or CNV	1	-1	AKT2	mutation or CNV	1	-1	PIK3CA	mutation or CNV	1	-1	HDAC4	mutation or CNV	1	-1	PIP5K1C	mutation or CNV	1	-1
UCSD	MTOR_1.MTOR_3	IGF2R	mutation or CNV	1	-1	AKT2	mutation or CNV	1	-1	PIK3CA	mutation or CNV	1	-1	HDAC4	mutation or CNV	1	-1	PIP5K1C	mutation or CNV	1	-1
UCSD	PIK3CB_PIK3CD.PIM1	IGF2R	mutation or CNV	1	-1	AKT2	mutation or CNV	1	-1	PIK3CA	mutation or CNV	1	-1	HDAC4	mutation or CNV	1	-1	PIP5K1C	mutation or CNV	1	-1
UCSD	PIK3CB_PIK3CD.SRC	IGF2R	mutation or CNV	1	-1	AKT2	mutation or CNV	1	-1	PIK3CA	mutation or CNV	1	-1	HDAC4	mutation or CNV	1	-1	PIP5K1C	mutation or CNV	1	-1
UCSD	AKT.AR_1	EGFR	mutation or CNV	1	-1	PRKDC	mutation or CNV	1	-1	KDR	mutation or CNV	1	-1
UCSD	AKT.EGFR_2	PRKDC	mutation or CNV	1	-1	PIK3CA	mutation or CNV	1	-1	FLT4	mutation or CNV	1	-1	EGFR	mutation or CNV	1	-1	CHEK1	mutation or CNV	1	-1	KDR	mutation or CNV	1	-1	PDGFRA	mutation or CNV	1	-1	IKBKE	mutation or CNV	1	-1
UCSD	AKT.MTOR_3	ERBB4	mutation or CNV	1	-1
UCSD	AKT.PIM1	ERBB4	mutation or CNV	1	-1
UCSD	ALK.PIK3CB	ATR	mutation or CNV	1	-1	AKT1	mutation or CNV	1	-1	EGFR	mutation or CNV	1	-1	IGF2R	mutation or CNV	1	-1	PTK2	mutation or CNV	1	-1
UCSD	ALK_2.MAP2K_1	PRKDC	mutation or CNV	1	-1	NR1I2	mutation or CNV	1	-1	ATR	mutation or CNV	1	-1	BCL2L1	mutation or CNV	1	-1	EGFR	mutation or CNV	1	-1	MAP2	mutation or CNV	1	-1	SGK3	mutation or CNV	1	-1	ERBB4	mutation or CNV	1	-1
UCSD	ATR_2.CHEK1	PRKDC	mutation or CNV	1	-1	MAP2	mutation or CNV	1	-1	NR1I2	mutation or CNV	1	-1	PRKCE	mutation or CNV	1	-1
UCSD	ATR_3.CHEK1	PRKDC	mutation or CNV	1	-1	FASN	mutation or CNV	1	-1	MAP2	mutation or CNV	1	-1	BCL2L1	mutation or CNV	1	-1	EGFR	mutation or CNV	1	-1
UCSD	BCL2.IAP	MAP2	mutation or CNV	1	-1	PRKDC	mutation or CNV	1	-1	EGFR	mutation or CNV	1	-1	PARP1	mutation or CNV	1	-1	ERBB4	mutation or CNV	1	-1
UCSD	BCL2.PIK3CB_PIK3CD	EGFR	mutation or CNV	1	-1	ERBB4	mutation or CNV	1	-1	BRAF	mutation or CNV	1	-1
UCSD	BCL2_BCL2L1.TNKS_PARP6	FGFR3	mutation or CNV	1	-1	ATR	mutation or CNV	1	-1	ERBB2IP	mutation or CNV	1	-1	IKBKE	mutation or CNV	1	-1
UCSD	BCL2L1.Topotecan	ERBB4	mutation or CNV	1	-1	PIK3C3	mutation or CNV	1	-1	EGFR	mutation or CNV	1	-1
UCSD	CHEK1.MAP2K	NR1I2	mutation or CNV	1	-1	PRKDC	mutation or CNV	1	-1	BIRC2	mutation or CNV	1	-1	BIRC3	mutation or CNV	1	-1	HDAC10	mutation or CNV	1	-1	MAP2	mutation or CNV	1	-1	PRKCSH	mutation or CNV	1	-1	ERBB4	mutation or CNV	1	-1	PRKCD	mutation or CNV	1	-1	PIK3C2G	mutation or CNV	1	-1
UCSD	CHEK1.WEE1	HDAC5	mutation or CNV	1	-1	BIRC2	mutation or CNV	1	-1	BIRC3	mutation or CNV	1	-1	NR1I2	mutation or CNV	1	-1	EGFR	mutation or CNV	1	-1	PIP5K1C	mutation or CNV	1	-1
UCSD	Doxorubicin.PIM1	IGF2R	mutation or CNV	1	-1	PIK3CA	mutation or CNV	1	-1	HDAC4	mutation or CNV	1	-1	PTK2	mutation or CNV	1	-1	JAK2	mutation or CNV	1	-1	ATR	mutation or CNV	1	-1	ADAM17	mutation or CNV	1	-1
UCSD	ERBB.MTOR_3	EGFR	mutation or CNV	1	-1	CHEK1	mutation or CNV	1	-1	HDAC2	mutation or CNV	1	-1	PIK3C2B	mutation or CNV	1	-1	IGF2R	mutation or CNV	1	-1	AKT2	mutation or CNV	1	-1
UCSD	ESR1_1.MAP2K_1	ATR	mutation or CNV	1	-1	PRKCSH	mutation or CNV	1	-1
UCSD	ESR1_2.JAK	BIRC2	mutation or CNV	1	-1	ERBB4	mutation or CNV	1	-1	BIRC3	mutation or CNV	1	-1	NR1I2	mutation or CNV	1	-1
UCSD	ESR1_2.MTOR_1	IGF2R	mutation or CNV	1	-1	AKT2	mutation or CNV	1	-1	ERBB4	mutation or CNV	1	-1	BCL2L2	mutation or CNV	1	-1
UCSD	FGFR.MAP2K_RAF	BIRC3	mutation or CNV	1	-1	BIRC2	mutation or CNV	1	-1	MAP2	mutation or CNV	1	-1
UCSD	Gemcitabine.IAP	BCL2L1	mutation or CNV	1	-1	JAK1	mutation or CNV	1	-1
UCSD	IAP.MAP2K_1
UCSD	MAP2K_1.PIK3CA_4	IGF2R	mutation or CNV	1	-1	ERBB2	mutation or CNV	1	-1	MAP2K4	mutation or CNV	1	-1	FASN	mutation or CNV	1	-1	PTK2	mutation or CNV	1	-1	ERBB4	mutation or CNV	1	-1	BCL2L2	mutation or CNV	1	-1
UCSD	MAP2K_1.PRKDC_2	IGF2R	mutation or CNV	1	-1	ERBB2	mutation or CNV	1	-1	MAP2K4	mutation or CNV	1	-1	FASN	mutation or CNV	1	-1	PTK2	mutation or CNV	1	-1	ERBB4	mutation or CNV	1	-1	BCL2L2	mutation or CNV	1	-1
UCSD	MTOR_1.MTOR_5	IGF2R	mutation or CNV	1	-1	AKT2	mutation or CNV	1	-1	PIK3CA	mutation or CNV	1	-1	HDAC4	mutation or CNV	1	-1	PIP5K1C	mutation or CNV	1	-1
UCSD	MTOR_1.TNF	IGF2R	mutation or CNV	1	-1	AKT2	mutation or CNV	1	-1	PIK3CA	mutation or CNV	1	-1	HDAC4	mutation or CNV	1	-1	PIP5K1C	mutation or CNV	1	-1
UCSD	EGFR_2.PIK3C_MTOR	EGFR	mutation or CNV	1	-1	CHEK1	mutation or CNV	1	-1	ATR	mutation or CNV	1	-1	HDAC4	mutation or CNV	1	-1	PRKDC	mutation or CNV	1	-1	MAP2K4	mutation or CNV	1	-1	FASN	mutation or CNV	1	-1
UCSD	EGFR_2.FNTA_FNTB	PRKDC	mutation or CNV	1	-1	ERBB4	mutation or CNV	1	-1	MAP2K6	mutation or CNV	1	-1
UCSD	f	PRKDC	mutation or CNV	1	-1	ERBB4	mutation or CNV	1	-1	PRKCQ	mutation or CNV	1	-1
UCSD	AKT_1.MAP2K_1	ERBB4	mutation or CNV	1	-1	MAP2	mutation or CNV	1	-1	NR1I2	mutation or CNV	1	-1	PRKDC	mutation or CNV	1	-1
UCSD	MAP2K_1.MTOR_4	IGF2R	mutation or CNV	1	-1	ERBB2	mutation or CNV	1	-1	MAP2K4	mutation or CNV	1	-1	FASN	mutation or CNV	1	-1	PTK2	mutation or CNV	1	-1	ERBB4	mutation or CNV	1	-1	BCL2L2	mutation or CNV	1	-1
UCSD	ESR1_3.MAP2K_1	ERBB4	mutation or CNV	1	-1	MAP2	mutation or CNV	1	-1	NR1I2	mutation or CNV	1	-1	PRKDC	mutation or CNV	1	-1
UCSD	AKT.MTOR_1	ERBB4	mutation or CNV	1	-1
UCSD	AKT.ATM	ERBB4	mutation or CNV	1	-1	MAP2	mutation or CNV	1	-1	KDR	mutation or CNV	1	-1	PRKDC	mutation or CNV	1	-1	EGFR	mutation or CNV	1	-1	PDGFRA	mutation or CNV	1	-1
UCSD	AKT.TNFSF10	ERBB4	mutation or CNV	1	-1
UCSD	EGFR_2.MTOR_1	EGFR	mutation or CNV	1	-1	CHEK1	mutation or CNV	1	-1	ATR	mutation or CNV	1	-1	HDAC4	mutation or CNV	1	-1	PRKDC	mutation or CNV	1	-1	MAP2K4	mutation or CNV	1	-1	FASN	mutation or CNV	1	-1
UCSD	ATM.PIM1	EGFR	mutation or CNV	1	-1	SGK3	mutation or CNV	1	-1
UCSD	ERBB.PIK3CB_PIK3CD	EGFR	mutation or CNV	1	-1	CHEK1	mutation or CNV	1	-1	HDAC2	mutation or CNV	1	-1	PIK3C2B	mutation or CNV	1	-1	IGF2R	mutation or CNV	1	-1	AKT2	mutation or CNV	1	-1
UCSD	MAP2K_1.PIK3CB_PIK3CD	IGF2R	mutation or CNV	1	-1	ERBB2	mutation or CNV	1	-1	MAP2K4	mutation or CNV	1	-1	FASN	mutation or CNV	1	-1	PTK2	mutation or CNV	1	-1	ERBB4	mutation or CNV	1	-1	BCL2L2	mutation or CNV	1	-1
