# Supplementary material for: Community assessment to advance computational prediction of cancer drug combinations in a pharmacogenomic screen
Source: Nat Commun. 2019 Jun 17;10:2674. doi: 10.1038/s41467-019-09799-2 (PMC6572829; doi:10.1038/s41467-019-09799-2)
Supplement: Supplementary file 5 — Supplementary Data 3 [file 41467_2019_9799_MOESM5_ESM.xlsx]

## Sheet: Biomarker summary
Biomarker summary
Legend
# Association		Associations found with a specific drug target combination with one or multiple genes
Participant		Best performers method, which identified this biomarker.
Combi. drug		Drug combination (displays challenge drug names).
Combi. target		Drug combination in terms of putative drug targets.
Gene		Associated gene (biomarker).
Focused		Part of the manuscript write-up.
Variants		Variants within the gene.
Likely impact		Likely functional impact of variants.
Primary metric		Primary metric performance achieved on test set by best performer.
pVal		ANOVA p-value for separating synergy scores for mutant versus wild type cell lines of given gene.
qVal		False discovery rate corrected p-value.
Eff		Effect size in Cohen's D.
Mut size		Number of mutant cell lines.
Total size		Total number of cell lines that are experimental tested with given drug combination.
Syn lines		Number of synergistic cell lines (synergy score > 20)
Ranked feat		Feature importance rank in predictive model.
Source		Association shortlisted due to independently predicted by >1 team (nTeams), or genes biological related to the drug
		target defined as either the gene being the target itself (NET), a short distance to it in OmniPath signaling network
		(2 molecules up- or downstream; NET) or GO term similarity > 0.7 (GO).
Net. dist. drug A		Shortest path to putative targets of drug A in OmniPath's directed signaling network.
Net. dist. drug B		Shortest path to putative targets of drug B in OmniPath's directed signaling network.
GO sim. drug A		Largest GO term similarity to putative targets of drug A.
GO sim. drug B		Largest GO term similarity to putative targets of drug B.
PMID in vitro		Literature support (Pubmed ID) of association observed in vitro.					s
PMID pre-clinical		Literature support (Pubmed ID) of association pre-clinically observed.
PMID clinical		Literature support (Pubmed ID) of association clinically observed.
FDR		False Discovery Rate (FDR) of original biomarker discovery discretized to *FDR<0.35, **FDR<0.20, and ***FDR<0.05.
O'Neil et al. independent rep.	Data avail.	Drug combinations with same putative targets in independent (non-overlapping) cell lines available in O'Neil et al. 2016.
	Reproduces	Tick or cross if effect sign reproduces or not, respectively. Exclamation mark highlights if one drug combination
		with same putative targets reproduces, but another one not.
O'Neil et al. bio. rep.	Data avail.	Drug combinations with same putative targets in overlapping cell lines with AstraZeneca DREAM and O'Neil et al. dataset.
	Reproduces	See above "O'Neil et al. independent rep. Reduces".
AZ additional data (GeneData)	Same combi.	Same drug combination tested in additional (independent) cell lines in AstraZeneca and fitted with GeneData.
	Reproduces	See above "O'Neil et al. independent rep. Reduces".
ALMANAC independent rep.	Small molecules	Tick or cross if small molecule or other compound is tested in combination in independent (non-overlapping) cell lines
		in ALMANAC, respectively.
	Reproduces	See above "O'Neil et al. independent rep. Reduces".
ALMANAC bio. rep.	Small molecules	Tick or cross if small molecule or other compound is tested in combination in overlapping cell lines in AstraZeneca-DREAM
		and ALMANAC, respectively.
	Reproduces	See above "O'Neil et al. independent rep. Reduces".
																									O'Neil et al. independent rep.		O'Neil et al. bio. rep.		AZ additional data (GeneData)		ALMANAC independent rep.		ALMANAC bio. rep.
# Association	Participant	Combi. drug	Combi. target	Gene	Focused	Variants	Likely impact	Primary metric	pVal	qVal	Eff	Mut. size	Total size	Syn. lines	Ranked feat.	Source	Net dist. drug A	Net dist. drug B	GO sim. drug A	GO sim. drug B	PMID in vitro	PMID pre-clinical	PMID clinical	FDR	Data avail.	Reproduces	Data avail.	Reproduces	Same combi.	Reproduces	Small molecules	Reproduces	Small molecules	Reproduces
1	DMIS	AKT_1.EGFR_2	AKT.EGFR	ERBB2	X	11:ampl, 1:p.R678Q, 1:p.S335C, 1:p.S653C, 1:p.V153fs*2	gain ampl	0.615719	0.000333284	0.0169975	28.7827	10	22	11	3	NET	>2	1	NA	NA	23601074			***	1	1	0				0	0	0	0
	DMIS	AKT_1.EGFR	AKT.EGFR	ERBB2	X	11:ampl, 1:p.R678Q, 1:p.S335C, 1:p.S653C, 1:p.V153fs*2	gain ampl	0.814126	0.0191431	0.2018	42.8851	2	23	8	5	NET	>2	1	NA	NA	23601074			***	1	1	0
	NAD	AKT_1.EGFR	AKT.EGFR	EGFR	X	2:ampl, 1:p.?, 1:p.E711K, 1:p.E746_A750delELREA, 1:p.G719S, 1:p.R255Q, 1:p.T678M, 1:p.T790M, 1:p.V592F	gain ampl / gain mut / resi mut	0.894063	0.00224592	0.0403275	53.5152	2	23	8	1	NET;GO	>2	0	NA	1	27135370, 23752269			**	1	1	0
	NAD	AKT_1.EGFR_2	AKT.EGFR	EGFR	X	2:ampl, 1:p.?, 1:p.E711K, 1:p.E746_A750delELREA, 1:p.G719S, 1:p.R255Q, 1:p.T678M, 1:p.T790M, 1:p.V592F	gain ampl / gain mut / resi mut	0.600699	0.0267131	0.2018	28.3487	3	22	11	2	NET;GO	>2	0	NA	1	27135370, 23752269			**	1	1	0
	DMIS	AKT_1.EGFR_2	AKT.EGFR	EP300		3:p.M1470fs*26, 2:p.?, 1:p.A1437V, 1:p.C1201Y, 1:p.H2324fs*29, 1:p.N1286S, 1:p.P1440L, 1:p.Q2023*, 1:p.R1356*, 1:p.S1396C, 1:p.S1754*, 1:p.Y1414C	LOF mut	0.615719	0.0602938	0.28066	-24.4511	3	22	11	2	NET	1	>2	NA	NA	16024795			*	1	0	1	1
	DMIS	AKT.EGFR	AKT.EGFR	EGF		3:p.?, 1:p.D583N, 1:p.T368A	LOF mut	0.578079	0.218714	0.413126	-14.9938	2	23	3	3	NET	>2	1	NA	NA	27135370, 23752269				1	0.5	0
	DMIS	AKT_1.EGFR_2	AKT.EGFR	BRCA1		2:p.V772A, 1:p.?, 1:p.A1453S, 1:p.D1398N, 1:p.D435Y, 1:p.G890V, 1:p.P832S, 1:p.S114T, 1:p.V1809fs*20	LOF mut	0.615719	0.25123	0.4186	18.3305	2	22	11	5	NET	1	>2	NA	0.533	23601074				1	0.5	1	0
	DMIS	AKT_1.EGFR	AKT.EGFR	PIK3CA	X	8:p.H1047R, 4:p.E545K, 3:p.E542K, 1:ampl, 1:p.D350N, 1:p.E365K, 1:p.E674Q, 1:p.G118D, 1:p.G914R, 1:p.K111N, 1:p.K567R, 1:p.P124L, 1:p.P449T, 1:p.P539R, 1:p.Q546R	gain mut	0.814126	0.808324	0.877117	-3.23713	5	23	8	4	NET	1	>2	NA	NA	18794884				1	0	1	0.5
2	DMIS	ADAM17.PIK3CB_PIK3CD	ADAM17.PIK3CB_PIK3CD	PIK3CA	X	8:p.H1047R, 4:p.E545K, 3:p.E542K, 1:ampl, 1:p.D350N, 1:p.E365K, 1:p.E674Q, 1:p.G118D, 1:p.G914R, 1:p.K111N, 1:p.K567R, 1:p.P124L, 1:p.P449T, 1:p.P539R, 1:p.Q546R	gain mut	0.657315	0.00237221	0.0403275	-20.7145	5	24	6	1	GO	>2	>2	0.448	0.837	20300104			***
	DMIS;NAD	ADAM17.PIK3CB_PIK3CD	ADAM17.PIK3CB_PIK3CD	BRAF		11:p.V600E, 1:ampl, 1:p.D287H, 1:p.E204*, 1:p.G464V, 1:p.N486_P490del, 1:p.T119S, 1:p.V226M	gain mut	0.657315	0.0675475	0.287077	16.3338	3	24	6	5	nTeams	>2	>2	0.455	0.533	20300104			*
3	DMIS	AKT.ERBB	AKT.ERBB	EP300		3:p.M1470fs*26, 2:p.?, 1:p.A1437V, 1:p.C1201Y, 1:p.H2324fs*29, 1:p.N1286S, 1:p.P1440L, 1:p.Q2023*, 1:p.R1356*, 1:p.S1396C, 1:p.S1754*, 1:p.Y1414C	LOF mut	0.504021	0.0251999	0.2018	-33.5762	7	50	18	4	NET	1	>2	NA	0.577	23275565			**					1	0
	NAD	AKT.ERBB	AKT.ERBB	ERBB2	X	11:ampl, 1:p.R678Q, 1:p.S335C, 1:p.S653C, 1:p.V153fs*2	gain ampl	0.52162	0.0316549	0.2018	27.054	11	50	18	1	NET;GO	>2	0	NA	1	23601074			**					1	0
4	DMIS	BCL2_BCL2L1.PIM1	BCL2_BCL2L1.PIM1	ALK		1:p.A1200V, 1:p.G1580V, 1:p.K1109N, 1:p.P1543S, 1:p.P279L, 1:p.Q450H, 1:p.V1476M	LOF mut	0.671344	0.0289499	0.2018	-59.0572	2	34	19	4	GO	>2	>2	0.46	0.746	22080570			**
5	DMIS	BRAF_M2.MAP2K_1	BRAF_M2.MAP2K	KRAS		5:p.G12C, 4:p.G13D, 3:p.G12V, 2:p.G12D, 1:ampl, 1:p.G12S, 1:p.Q61H, 1:p.Q61K, 1:p.Q61L	gain mut	0.609548	0.0362303	0.205305	25.7324	13	49	40	3	GO	>2	>2	NA	0.75	25199829		26753005, 26392102	**
	NAD	BRAF_M2.MAP2K_1	BRAF_M2.MAP2K	ERBB2		11:ampl, 1:p.R678Q, 1:p.S335C, 1:p.S653C, 1:p.V153fs*2	gain ampl	0.689428	0.981213	0.99227	0.3377	9	49	40	3	GO	>2	>2	NA	0.704	25199829
6	NAD	AKT_1.ALK_IGFR	AKT.ALK_IGFR	AR	X	1:ampl, 1:p.?, 1:p.A680G, 1:p.E666K, 1:p.E707K, 1:p.Q868H, 1:p.T306I, 1:p.T878A, 1:p.V716M	LOF mut	-0.0765396	0.0605346	0.28066	-24.0641	2	23	6	1	NET	1	>2	NA	0.563				*									0	1
	NAD	AKT.ALK_IGFR	AKT.ALK_IGFR	AR	X	1:ampl, 1:p.?, 1:p.A680G, 1:p.E666K, 1:p.E707K, 1:p.Q868H, 1:p.T306I, 1:p.T878A, 1:p.V716M	LOF mut	0.614841	0.176413	0.359882	-21.759	2	23	9	5	NET	1	>2	NA	0.563				*
	NAD	AKT_1.ALK_IGFR	AKT.ALK_IGFR	MAP2K4		3:del, 1:p.?, 1:p.P338L, 1:p.S280*	LOF mut	-0.0765396	0.227469	0.414319	-13.2712	3	23	6	3	NET	1	>2	NA	NA
7	NAD	AKT_SGK.MAP2K_1	AKT_SGK.MAP2K	AR	X	1:ampl, 1:p.?, 1:p.A680G, 1:p.E666K, 1:p.E707K, 1:p.Q868H, 1:p.T306I, 1:p.T878A, 1:p.V716M	LOF mut	0.832388	0.0746815	0.292981	-20.4439	2	23	10	3	NET	1	>2	0.485	0.513		25151012, 27046225		*	1	1	1	1
8	NAD	ERBB.PIK3CA_4	ERBB.PIK3CA	EGFR		2:ampl, 1:p.?, 1:p.E711K, 1:p.E746_A750delELREA, 1:p.G719S, 1:p.R255Q, 1:p.T678M, 1:p.T790M, 1:p.V592F	gain ampl / gain mut / resi mut	0.538246	0.0890969	0.324567	29.8245	2	23	2	2	NET;GO	0	>2	1	0.514	23320047			*	1	1	0
	DMIS	ERBB.PIK3CA_4	ERBB.PIK3CA	CDH1		3:p.?, 1:p.D549H, 1:p.E273K, 1:p.E864K, 1:p.P700S, 1:p.R154T, 1:p.T522I, 1:p.W638*	LOF mut	0.628017	0.521278	0.699609	-11.5929	2	23	2	2	NET	1	>2	0.422	0.314	23320047				1	0	1	1
9	DMIS;NAD	ALK.PIK3C	ALK.PIK3C	APC		2:p.T1556fs*3, 1:ampl, 1:p.A1358T, 1:p.E1577*, 1:p.E1991D, 1:p.G1339R, 1:p.G2409E, 1:p.I1177M, 1:p.M1431fs*42, 1:p.Q1338*, 1:p.Q1429*, 1:p.Q161*, 1:p.R1790K, 1:p.R213*, 1:p.S2134C, 1:p.S770P	LOF mut	0.924301	0.106911	0.332495	17.4163	3	22	13	3;2	nTeams	>2	>2	NA	0.448				*
10	DMIS	AKT.BCL2L1	AKT.BCL2L1	PIK3CA		8:p.H1047R, 4:p.E545K, 3:p.E542K, 1:ampl, 1:p.D350N, 1:p.E365K, 1:p.E674Q, 1:p.G118D, 1:p.G914R, 1:p.K111N, 1:p.K567R, 1:p.P124L, 1:p.P449T, 1:p.P539R, 1:p.Q546R	gain mut	0.865293	0.111401	0.332495	30.0725	7	18	9	2	NET	1	>2	NA	NA	27153554	24481312		*					0	0
	DMIS	AKT_1.BCL2L1	AKT.BCL2L1	TP53		5:p.?, 5:p.R273H, 3:p.R248Q, 2:p.R175H, 2:p.R248W, 2:p.Y220C, 1:del, 1:del|p.?, 1:p.A88fs*52, 1:p.C176F, 1:p.D228fs*19, 1:p.E204fs*7, 1:p.E224K, 1:p.E285K, 1:p.E285V, 1:p.E298*, 1:p.E336*, 1:p.E349*, 1:p.E56*, 1:p.E62*, 1:p.F113C, 1:p.G108delG, 1:p.G154V, 1:p.G244S, 1:p.G266E, 1:p.K132Q, 1:p.K132R, 1:p.K320N, 1:p.L194F, 1:p.M237I, 1:p.M246I, 1:p.P191fs*56, 1:p.P250L, 1:p.Q136*, 1:p.Q167*, 1:p.Q33…	LOF mut	0.033442	0.250784	0.4186	31.0106	16	18	9	1	NET	>2	1	NA	NA	27153554
11	DMIS;NAD	Cisplatin.HDAC_4	Cisplatin.HDAC	RB1		5:del, 4:p.?, 1:ampl, 1:p.N480delN, 1:p.P515L, 1:p.Q383*, 1:p.Q702*	homozygous deletion / LOF mut	0.826239	0.116978	0.332495	21.2752	4	11	1	2;4	nTeams	>2	>2	NA	0.623	24980825, 22293180			*							1	1	1	0
12	DMIS	AKT_1.PIK3C	AKT.PIK3C	PIK3CA	X	8:p.H1047R, 4:p.E545K, 3:p.E542K, 1:ampl, 1:p.D350N, 1:p.E365K, 1:p.E674Q, 1:p.G118D, 1:p.G914R, 1:p.K111N, 1:p.K567R, 1:p.P124L, 1:p.P449T, 1:p.P539R, 1:p.Q546R	gain mut	0.716996	0.122599	0.332495	11.5136	11	38	31	2	NET;GO	1	0	NA	1	24481312			*	1	1	1	1	0	0
	DMIS	AKT.PIK3C_2	AKT.PIK3C	PIK3CA	X	8:p.H1047R, 4:p.E545K, 3:p.E542K, 1:ampl, 1:p.D350N, 1:p.E365K, 1:p.E674Q, 1:p.G118D, 1:p.G914R, 1:p.K111N, 1:p.K567R, 1:p.P124L, 1:p.P449T, 1:p.P539R, 1:p.Q546R	gain mut	-0.0538327	0.580815	0.722477	2.69944	5	23	0	2	NET;GO	1	0	NA	1	24481312			*
	DMIS	AKT_1.PIK3C	AKT.PIK3C	PTEN	X	6:del, 1:p.?, 1:p.C136Y, 1:p.D92H, 1:p.F90fs*9, 1:p.I253N, 1:p.K128_R130delKGR, 1:p.K267fs*9, 1:p.K6fs*4, 1:p.L112Q, 1:p.N323fs*2, 1:p.P248fs*5, 1:p.T319fs*1, 1:p.V275fs*1	homozygous deletion / LOF mut	0.716996	0.197601	0.387601	9.23135	13	38	31	3	NET	1	>2	NA	0.576	24481312				1	1	0
	NAD	AKT_1.PIK3C	AKT.PIK3C	EP300		3:p.M1470fs*26, 2:p.?, 1:p.A1437V, 1:p.C1201Y, 1:p.H2324fs*29, 1:p.N1286S, 1:p.P1440L, 1:p.Q2023*, 1:p.R1356*, 1:p.S1396C, 1:p.S1754*, 1:p.Y1414C	LOF mut	0.694924	0.498228	0.686746	8.60971	3	38	31	3	NET	1	>2	NA	0.44					1	0	1	0	0	0
13	DMIS;NAD	IAP.Vinorelbine	IAP.Vinorelbine	CDKN2A		30:del, 1:ampl, 1:del|p.*157S, 1:p.?, 1:p.D108H, 1:p.D84V, 1:p.G45fs*8, 1:p.H83Y	homozygous deletion	0.543979	0.123871	0.332495	-21.9095	11	22	16	2;1	nTeams	>2	>2	0.497	0.348	19904270			*
14	DMIS;NAD	MAP2K_3.PIK3C	MAP2K.PIK3C	TP53		5:p.?, 5:p.R273H, 3:p.R248Q, 2:p.R175H, 2:p.R248W, 2:p.Y220C, 1:del, 1:del|p.?, 1:p.A88fs*52, 1:p.C176F, 1:p.D228fs*19, 1:p.E204fs*7, 1:p.E224K, 1:p.E285K, 1:p.E285V, 1:p.E298*, 1:p.E336*, 1:p.E349*, 1:p.E56*, 1:p.E62*, 1:p.F113C, 1:p.G108delG, 1:p.G154V, 1:p.G244S, 1:p.G266E, 1:p.K132Q, 1:p.K132R, 1:p.K320N, 1:p.L194F, 1:p.M237I, 1:p.M246I, 1:p.P191fs*56, 1:p.P250L, 1:p.Q136*, 1:p.Q167*, 1:p.Q33…	LOF mut	0.625792	0.135934	0.346632	34.452	16	18	8	2;1	nTeams	>2	>2	NA	0.407				*	1	0	1	0
15	DMIS	ERBB.IAP	ERBB.IAP	CDH1		3:p.?, 1:p.D549H, 1:p.E273K, 1:p.E864K, 1:p.P700S, 1:p.R154T, 1:p.T522I, 1:p.W638*	LOF mut	0.990474	0.143763	0.349138	-58.9789	2	11	2	1	NET	1	>2	0.422	0.4				*
16	NAD	ADAM17.MAP2K_1	ADAM17.MAP2K	ERBB2	X	11:ampl, 1:p.R678Q, 1:p.S335C, 1:p.S653C, 1:p.V153fs*2	gain ampl	0.889632	0.156102	0.359882	-19.6651	2	23	1	1	GO	>2	>2	0.535	0.704				*
17	DMIS;NAD	Cisplatin.PARP1	Cisplatin.PARP1	CDKN2A		30:del, 1:ampl, 1:del|p.*157S, 1:p.?, 1:p.D108H, 1:p.D84V, 1:p.G45fs*8, 1:p.H83Y	homozygous deletion	0.646764	0.174204	0.359882	-23.7003	5	11	4	4;2	nTeams	>2	>2	NA	0.373	23275151, 23239809			*	1	0	1	1
18	DMIS	AKT_SGK.PIK3C	AKT_SGK.PIK3C	PIK3CA	X	8:p.H1047R, 4:p.E545K, 3:p.E542K, 1:ampl, 1:p.D350N, 1:p.E365K, 1:p.E674Q, 1:p.G118D, 1:p.G914R, 1:p.K111N, 1:p.K567R, 1:p.P124L, 1:p.P449T, 1:p.P539R, 1:p.Q546R	gain mut	0.605699	0.174803	0.359882	16.7314	5	23	4	2	NET;GO	1	0	0.422	1			25057302	*
19	DMIS	MAP2K_1.PTK2	MAP2K.PTK2	KRAS		5:p.G12C, 4:p.G13D, 3:p.G12V, 2:p.G12D, 1:ampl, 1:p.G12S, 1:p.Q61H, 1:p.Q61K, 1:p.Q61L	gain mut	0.840131	0.254443	0.4186	-25.573	6	11	2	1	GO	>2	>2	0.75	0.592
20	DMIS	ADAM17.AKT	ADAM17.AKT	PIK3CA	X	8:p.H1047R, 4:p.E545K, 3:p.E542K, 1:ampl, 1:p.D350N, 1:p.E365K, 1:p.E674Q, 1:p.G118D, 1:p.G914R, 1:p.K111N, 1:p.K567R, 1:p.P124L, 1:p.P449T, 1:p.P539R, 1:p.Q546R	gain mut	0.713593	0.292925	0.466849	12.113	5	24	8	2	NET	>2	1	0.448	NA	25013379
21	DMIS	AKT.HDAC_4	AKT.HDAC	BRCA1		2:p.V772A, 1:p.?, 1:p.A1453S, 1:p.D1398N, 1:p.D435Y, 1:p.G890V, 1:p.P832S, 1:p.S114T, 1:p.V1809fs*20	LOF mut	0.523012	0.410169	0.633898	10.3714	3	20	2	1	NET	1	>2	NA	0.547			21345145		1	0	1	0					0	1
22	DMIS	AKT_SGK.BCL2_BCL2L1	AKT_SGK.BCL2_BCL2L1	PTEN		6:del, 1:p.?, 1:p.C136Y, 1:p.D92H, 1:p.F90fs*9, 1:p.I253N, 1:p.K128_R130delKGR, 1:p.K267fs*9, 1:p.K6fs*4, 1:p.L112Q, 1:p.N323fs*2, 1:p.P248fs*5, 1:p.T319fs*1, 1:p.V275fs*1	homozygous deletion / LOF mut	0.612611	0.447369	0.669934	5.19297	7	23	4	1	NET	1	>2	0.426	NA	27590631
23	NAD	Cisplatin.PIK3C	Cisplatin.PIK3C	PIK3CA		8:p.H1047R, 4:p.E545K, 3:p.E542K, 1:ampl, 1:p.D350N, 1:p.E365K, 1:p.E674Q, 1:p.G118D, 1:p.G914R, 1:p.K111N, 1:p.K567R, 1:p.P124L, 1:p.P449T, 1:p.P539R, 1:p.Q546R	gain mut	0.633114	0.459759	0.669934	12.5632	4	11	0	1	NET;GO	>2	0	NA	1	25006250		25773678		1	1	1	1
24	NAD	MAP2K_1.PIM1	MAP2K.PIM1	HOXA13		1:ampl|p.L271V, 1:p.S314L, 1:p.V16I	?	0.887463	0.493405	0.686746	14.9121	2	34	17	5	GO	>2	>2	0.311	0.762
25	DMIS	ATR_4.CarboTaxol	ATR.CarboTaxol	TP53		5:p.?, 5:p.R273H, 3:p.R248Q, 2:p.R175H, 2:p.R248W, 2:p.Y220C, 1:del, 1:del|p.?, 1:p.A88fs*52, 1:p.C176F, 1:p.D228fs*19, 1:p.E204fs*7, 1:p.E224K, 1:p.E285K, 1:p.E285V, 1:p.E298*, 1:p.E336*, 1:p.E349*, 1:p.E56*, 1:p.E62*, 1:p.F113C, 1:p.G108delG, 1:p.G154V, 1:p.G244S, 1:p.G266E, 1:p.K132Q, 1:p.K132R, 1:p.K320N, 1:p.L194F, 1:p.M237I, 1:p.M246I, 1:p.P191fs*56, 1:p.P250L, 1:p.Q136*, 1:p.Q167*, 1:p.Q33…	LOF mut	0.561938	0.541467	0.708072	7.60098	33	39	5	4	NET	1	>2	NA	NA	25560806	27839769 (Carboplatin)
26	NAD	PIK3C.TNFSF10	PIK3C.TNFSF10	NRAS		2:ampl, 2:p.Q61K, 2:p.Q61R, 1:p.?, 1:p.G12D, 1:p.Q61L	gain ampl / gain mut	0.751163	0.556962	0.710126	-16.2208	3	11	1	1	NET;GO	1	>2	0.793	0.494
27	NAD	AKT_SGK.FGFR	AKT_SGK.FGFR	ERBB2	X	11:ampl, 1:p.R678Q, 1:p.S335C, 1:p.S653C, 1:p.V153fs*2	gain ampl	0.694321	0.598763	0.727069	-8.76788	2	23	3	3	GO	>2	>2	0.601	0.736		28240679									0	0	0	0
28	DMIS	BCL2_BCL2L1.MAP2K_1	BCL2_BCL2L1.MAP2K	BRAF		11:p.V600E, 1:ampl, 1:p.D287H, 1:p.E204*, 1:p.G464V, 1:p.N486_P490del, 1:p.T119S, 1:p.V226M	gain mut	0.545901	0.632897	0.750645	5.74517	3	34	8	4	NET	>2	1	NA	0.596		23475955
29	DMIS	AKT_1.BCL2_BCL2L1	AKT.BCL2_BCL2L1	PIK3CA		8:p.H1047R, 4:p.E545K, 3:p.E542K, 1:ampl, 1:p.D350N, 1:p.E365K, 1:p.E674Q, 1:p.G118D, 1:p.G914R, 1:p.K111N, 1:p.K567R, 1:p.P124L, 1:p.P449T, 1:p.P539R, 1:p.Q546R	gain mut	0.529125	0.660493	0.765571	2.32265	5	23	2	4	NET	1	>2	NA	NA	27590631	24481312									0	1	0	1
30	DMIS	MAP2K_1.TKI	MAP2K.TKI	KRAS		5:p.G12C, 4:p.G13D, 3:p.G12V, 2:p.G12D, 1:ampl, 1:p.G12S, 1:p.Q61H, 1:p.Q61K, 1:p.Q61L	gain mut	0.983645	0.684943	0.776269	-13.1951	6	11	7	3	GO	>2	>2	0.75	0.491	19395305				1	0	1	0.5	0	0.5
31	DMIS	BCL2L1.MTOR_1	BCL2L1.MTOR	TP53		5:p.?, 5:p.R273H, 3:p.R248Q, 2:p.R175H, 2:p.R248W, 2:p.Y220C, 1:del, 1:del|p.?, 1:p.A88fs*52, 1:p.C176F, 1:p.D228fs*19, 1:p.E204fs*7, 1:p.E224K, 1:p.E285K, 1:p.E285V, 1:p.E298*, 1:p.E336*, 1:p.E349*, 1:p.E56*, 1:p.E62*, 1:p.F113C, 1:p.G108delG, 1:p.G154V, 1:p.G244S, 1:p.G266E, 1:p.K132Q, 1:p.K132R, 1:p.K320N, 1:p.L194F, 1:p.M237I, 1:p.M246I, 1:p.P191fs*56, 1:p.P250L, 1:p.Q136*, 1:p.Q167*, 1:p.Q33…	LOF mut	0.795362	0.754581	0.836601	8.79416	16	18	8	1	NET	1	>2	NA	NA	24824212	24163374
32	DMIS	ERBB.Gemcitabine	ERBB.Gemcitabine	CDH1		3:p.?, 1:p.D549H, 1:p.E273K, 1:p.E864K, 1:p.P700S, 1:p.R154T, 1:p.T522I, 1:p.W638*	LOF mut	0.577167	0.831686	0.883666	-1.65361	2	11	0	2	NET	1	>2	0.422	0.329	21970876				1	1	1	1			1	0	1	1
33	DMIS	FGFR.MTOR_1	FGFR.MTOR	EGFR		2:ampl, 1:p.?, 1:p.E711K, 1:p.E746_A750delELREA, 1:p.G719S, 1:p.R255Q, 1:p.T678M, 1:p.T790M, 1:p.V592F	gain ampl / gain mut / resi mut	0.57146	0.928318	0.966209	-1.6504	2	42	10	3	GO	>2	>2	0.702	0.642	23690929								1	1	1	0	1	0
34	DMIS	BCL2.MAP2K_1	BCL2.MAP2K	BRAF		11:p.V600E, 1:ampl, 1:p.D287H, 1:p.E204*, 1:p.G464V, 1:p.N486_P490del, 1:p.T119S, 1:p.V226M	gain mut	0.934757	0.99227	0.99227	-0.307224	5	11	5	3	NET	>2	1	NA	0.596	19156138	23475955

## Sheet: Biomarker validation O'Neil
Biomarker validation with O'Neil et al. 2016
Legend
AstraZeneca-DREAM dataset	# Association	Associations found with a specific drug target combination with one or multiple genes
	Combi. drug	Drug combination (displays challenge drug names).
	Combi. target	Drug combination in terms of putative drug targets.
	Gene	Associated gene (biomarker).
	pVal	ANOVA p-value for separating synergy scores for mutant versus wild type cell lines of given gene.
	qVal	False discovery rate corrected p-value.
	Eff	Effect size in Cohen's D.
	Mut size	Number of mutant cell lines.
	Total size	Total number of cell lines that are experimental tested with given drug combination.
	FDR	False Discovery Rate (FDR) of original biomarker discovery discretized to *FDR<0.35, **FDR<0.20, and ***FDR<0.05.
O'Neil et al. 2016 dataset	Overlap	Overlapping or non-overlapping (independent) cell lines with AstraZeneca-DREAM (first and second test case, respectively).
	Same eff. sign	Testing if the same effect size is observed.
	Combi.	Drug combination identifier in O'Neil et al. 2016.
	Gene	Associated gene (biomarker).
	pVal	ANOVA p-value for separating synergy scores for mutant versus wild type cell lines of the given gene.
	qVal	False discovery rate corrected p-value.
	Eff	Effect size in Cohen's D.
	Mut. size	Number of mutant cell lines.
	Total size	Total number of cell lines that are experimental tested with given drug combination.
AstraZeneca-DREAM										First test case: O'Neil et al. 2016 dataset									Second test case: O'Neil et al. 2016 dataset
(Biomarker associations identified by DREAM challenge)										(Overlapping cell lines with AZ-DREAM dataset, i.e. reproducibility in biological replicates)									(Independent cell lines not included in AZ-DREAM dataset, i.e. predictions of biomarker)
# Association	Combi. drug	Combi. target	Gene	pVal	qVal	Eff	Mut. size	Total size	FDR	Overlap	Same eff. sign	Combi.	Gene	pVal	qVal	Eff	Mut. size	Total size	Overlap	Same eff. sign	Combi.	Gene	pVal	qVal	Eff	Mut. size	Total size
1	AKT_1.EGFR_2	AKT.EGFR	ERBB2	0.000333284	0.0169975	28.7827	10	22	***	0		LAPATINIB.MK-2206	ERBB2				0	10	1	1	LAPATINIB.MK-2206	ERBB2	0.122514	0.800383	21.2281	2	19
	AKT_1.EGFR	AKT.EGFR	ERBB2	0.0191431	0.2018	42.8851	2	23	***	0		ERLOTINIB.MK-2206	ERBB2				0	10	1	1	ERLOTINIB.MK-2206	ERBB2	0.281727	0.800383	15.1838	2	21
	AKT_1.EGFR	AKT.EGFR	EGFR	0.00224592	0.0403275	53.5152	2	23	**	0		LAPATINIB.MK-2206	EGFR				0	10	1	1	LAPATINIB.MK-2206	EGFR	0.244686	0.800383	16.2397	2	19
	AKT_1.EGFR_2	AKT.EGFR	EGFR	0.0267131	0.2018	28.3487	3	22	**	0		ERLOTINIB.MK-2206	EGFR				0	10	1	1	ERLOTINIB.MK-2206	EGFR	0.472644	0.936274	10.2184	2	21
	AKT_1.EGFR_2	AKT.EGFR	EP300	0.0602938	0.28066	-24.4511	3	22	*	1	1	LAPATINIB.MK-2206	EP300	0.63651	0.869995	-8.60519	3	10	1	0	LAPATINIB.MK-2206	EP300	0.299195	0.800383	14.5522	2	19
												ERLOTINIB.MK-2206	EP300	0.346299	0.869995	-18.2857	3	10			ERLOTINIB.MK-2206	EP300	0.604595	0.936274	7.3921	2	21
	AKT.EGFR	AKT.EGFR	EGF	0.218714	0.413126	-14.9938	2	23		0		LAPATINIB.MK-2206	EGF				0	10	1	0.5	LAPATINIB.MK-2206	EGF	0.299019	0.800383	14.5573	2	19
												ERLOTINIB.MK-2206	EGF				0	10			ERLOTINIB.MK-2206	EGF	0.936084	0.988134	-1.14889	2	21
	AKT_1.EGFR_2	AKT.EGFR	BRCA1	0.25123	0.4186	18.3305	2	22		1	0	LAPATINIB.MK-2206	BRCA1	0.975959	0.975959	-0.633361	2	10	1	0.5	LAPATINIB.MK-2206	BRCA1	0.549694	0.936274	-11.6507	1	19
												ERLOTINIB.MK-2206	BRCA1	0.662853	0.869995	-9.9247	2	10			ERLOTINIB.MK-2206	BRCA1	0.58103	0.936274	10.8545	1	21
	AKT_1.EGFR	AKT.EGFR	PIK3CA	0.808324	0.877117	-3.23713	5	23		1	0.5	LAPATINIB.MK-2206	PIK3CA	0.704515	0.870283	6.47662	4	10	1	0	LAPATINIB.MK-2206	PIK3CA	0.435748	0.933745	7.66819	5	19
												ERLOTINIB.MK-2206	PIK3CA	0.63567	0.869995	-8.79564	4	10			ERLOTINIB.MK-2206	PIK3CA	0.346468	0.800383	9.18604	5	21
2	ADAM17.PIK3CB_PIK3CD	ADAM17.PIK3CB_PIK3CD	PIK3CA	0.00237221	0.0403275	-20.7145	5	24	***
	ADAM17.PIK3CB_PIK3CD	ADAM17.PIK3CB_PIK3CD	BRAF	0.0675475	0.287077	16.3338	3	24	*
3	AKT.ERBB	AKT.ERBB	EP300	0.0251999	0.2018	-33.5762	7	50	**
	AKT.ERBB	AKT.ERBB	ERBB2	0.0316549	0.2018	27.054	11	50	**
4	BCL2_BCL2L1.PIM1	BCL2_BCL2L1.PIM1	ALK	0.0289499	0.2018	-59.0572	2	34	**
5	BRAF_M2.MAP2K_1	BRAF_M2.MAP2K	KRAS	0.0362303	0.205305	25.7324	13	49	**
	BRAF_M2.MAP2K_1	BRAF_M2.MAP2K	ERBB2	0.981213	0.99227	0.3377	9	49
6	AKT_1.ALK_IGFR	AKT.ALK_IGFR	AR	0.0605346	0.28066	-24.0641	2	23	*
	AKT.ALK_IGFR	AKT.ALK_IGFR	AR	0.176413	0.359882	-21.759	2	23	*
	AKT_1.ALK_IGFR	AKT.ALK_IGFR	MAP2K4	0.227469	0.414319	-13.2712	3	23
7	AKT_SGK.MAP2K_1	AKT_SGK.MAP2K	AR	0.0746815	0.292981	-20.4439	2	23	*	1	1	MK-2206.PD325901	AR	0.306467	0.869995	-18.3851	2	10	1	1	MK-2206.PD325901	AR	0.221908	0.800383	-19.9175	2	21
8	ERBB.PIK3CA_4	ERBB.PIK3CA	EGFR	0.0890969	0.324567	29.8245	2	23	*	0		BEZ-235.ERLOTINIB	EGFR				0	10	1	1	BEZ-235.ERLOTINIB	EGFR	0.624183	0.936274	6.02787	2	21
												BEZ-235.LAPATINIB	EGFR				0	10			BEZ-235.LAPATINIB	EGFR	0.893466	0.988134	1.69163	2	21
	ERBB.PIK3CA_4	ERBB.PIK3CA	CDH1	0.521278	0.699609	-11.5929	2	23		1	1	BEZ-235.ERLOTINIB	CDH1	0.965563	0.975959	-1.82666	1	10	1	0	BEZ-235.ERLOTINIB	CDH1	0.00019508	0.0029262	53.1353	1	21
												BEZ-235.LAPATINIB	CDH1	0.598806	0.869995	-26.6128	1	10			BEZ-235.LAPATINIB	CDH1	1.86163e-05	0.000558489	59.3585	1	21
9	ALK.PIK3C	ALK.PIK3C	APC	0.106911	0.332495	17.4163	3	22	*
10	AKT.BCL2L1	AKT.BCL2L1	PIK3CA	0.111401	0.332495	30.0725	7	18	*
	AKT_1.BCL2L1	AKT.BCL2L1	TP53	0.250784	0.4186	31.0106	16	18
11	Cisplatin.HDAC_4	Cisplatin.HDAC	RB1	0.116978	0.332495	21.2752	4	11	*
12	AKT_1.PIK3C	AKT.PIK3C	PIK3CA	0.122599	0.332495	11.5136	11	38	*	1	1	BEZ-235.MK-2206	PIK3CA	0.172293	0.869995	14.5302	4	10	1	1	BEZ-235.MK-2206	PIK3CA	0.962183	0.988134	0.412964	5	21
	AKT.PIK3C_2	AKT.PIK3C	PIK3CA	0.580815	0.722477	2.69944	5	23	*
	AKT_1.PIK3C	AKT.PIK3C	PTEN	0.197601	0.387601	9.23135	13	38		0		BEZ-235.MK-2206	PTEN				0	10	1	1	BEZ-235.MK-2206	PTEN	0.346833	0.800383	7.63352	6	21
	AKT_1.PIK3C	AKT.PIK3C	EP300	0.498228	0.686746	8.60971	3	38		1	0	BEZ-235.MK-2206	EP300	0.621195	0.869995	-5.93058	3	10	1	0	BEZ-235.MK-2206	EP300	0.98751	0.988134	-0.197833	2	21
13	IAP.Vinorelbine	IAP.Vinorelbine	CDKN2A	0.123871	0.332495	-21.9095	11	22	*
14	MAP2K_3.PIK3C	MAP2K.PIK3C	TP53	0.135934	0.346632	34.452	16	18	*	1	0	BEZ-235.PD325901	TP53	0.796466	0.880305	-10.6976	9	10	1	0	BEZ-235.PD325901	TP53	0.2363	0.800383	-10.0911	12	21
15	ERBB.IAP	ERBB.IAP	CDH1	0.143763	0.349138	-58.9789	2	11	*
16	ADAM17.MAP2K_1	ADAM17.MAP2K	ERBB2	0.156102	0.359882	-19.6651	2	23	*
17	Cisplatin.PARP1	Cisplatin.PARP1	CDKN2A	0.174204	0.359882	-23.7003	5	11	*	1	1	CARBOPLATIN.MK-4827	CDKN2A	0.661187	0.869995	-6.92899	1	9	1	0	CARBOPLATIN.MK-4827	CDKN2A	0.556367	0.936274	2.30658	9	21
												ABT-888.CARBOPLATIN	CDKN2A	0.364485	0.869995	-12.4457	1	9			ABT-888.CARBOPLATIN	CDKN2A	0.801979	0.988134	1.56027	9	21
18	AKT_SGK.PIK3C	AKT_SGK.PIK3C	PIK3CA	0.174803	0.359882	16.7314	5	23	*
19	MAP2K_1.PTK2	MAP2K.PTK2	KRAS	0.254443	0.4186	-25.573	6	11
20	ADAM17.AKT	ADAM17.AKT	PIK3CA	0.292925	0.466849	12.113	5	24
21	AKT.HDAC_4	AKT.HDAC	BRCA1	0.410169	0.633898	10.3714	3	20		1	0	MK-2206.ZOLINZA	BRCA1	0.613199	0.869995	-6.78329	2	10	1	0	MK-2206.ZOLINZA	BRCA1	0.967879	0.988134	-0.821651	1	21
22	AKT_SGK.BCL2_BCL2L1	AKT_SGK.BCL2_BCL2L1	PTEN	0.447369	0.669934	5.19297	7	23
23	Cisplatin.PIK3C	Cisplatin.PIK3C	PIK3CA	0.459759	0.669934	12.5632	4	11		1	1	BEZ-235.CARBOPLATIN	PIK3CA	0.201762	0.869995	24.7837	4	9	1	1	BEZ-235.CARBOPLATIN	PIK3CA	0.986687	0.988134	0.158398	5	21
24	MAP2K_1.PIM1	MAP2K.PIM1	HOXA13	0.493405	0.686746	14.9121	2	34
25	ATR_4.CarboTaxol	ATR.CarboTaxol	TP53	0.541467	0.708072	7.60098	33	39
26	PIK3C.TNFSF10	PIK3C.TNFSF10	NRAS	0.556962	0.710126	-16.2208	3	11
27	AKT_SGK.FGFR	AKT_SGK.FGFR	ERBB2	0.598763	0.727069	-8.76788	2	23
28	BCL2_BCL2L1.MAP2K_1	BCL2_BCL2L1.MAP2K	BRAF	0.632897	0.750645	5.74517	3	34
29	AKT_1.BCL2_BCL2L1	AKT.BCL2_BCL2L1	PIK3CA	0.660493	0.765571	2.32265	5	23
30	MAP2K_1.TKI	MAP2K.TKI	KRAS	0.684943	0.776269	-13.1951	6	11		1	0.5	PD325901.SORAFENIB	KRAS	0.7769	0.880305	2.79197	4	10	1	0	PD325901.SORAFENIB	KRAS	0.213961	0.800383	6.56013	4	20
												ERLOTINIB.PD325901	KRAS	0.604102	0.869995	4.5227	4	9			ERLOTINIB.PD325901	KRAS	0.0811254	0.800383	17.1655	4	21
												PD325901.SUNITINIB	KRAS	0.565243	0.869995	-3.71096	4	10			PD325901.SUNITINIB	KRAS	0.679055	0.970078	2.23326	4	21
31	BCL2L1.MTOR_1	BCL2L1.MTOR	TP53	0.754581	0.836601	8.79416	16	18
32	ERBB.Gemcitabine	ERBB.Gemcitabine	CDH1	0.831686	0.883666	-1.65361	2	11		1	1	GEMCITABINE.LAPATINIB	CDH1	0.408417	0.869995	-11.1061	1	10	1	1	GEMCITABINE.LAPATINIB	CDH1	0.805584	0.988134	-3.07164	1	21
												ERLOTINIB.GEMCITABINE	CDH1	0.525399	0.869995	-9.10452	1	10			ERLOTINIB.GEMCITABINE	CDH1	0.988134	0.988134	-0.176689	1	21
33	FGFR.MTOR_1	FGFR.MTOR	EGFR	0.928318	0.966209	-1.6504	2	42
34	BCL2.MAP2K_1	BCL2.MAP2K	BRAF	0.99227	0.99227	-0.307224	5	11

## Sheet: O'Neil et al. 2016 dataset
O'Neil et al. 2016 dataset
Legend
AstraZeneca combi.	AstraZeneca-DREAM challenge drug combination name.
O'Neil et al. combi.	Corresponding drug combination identifier in O'Neil et al. 2016 mapped based on drug targets.
Cell line	Cancer cell line name.
Synergy score	Observed Combenefit synergy score in O'Neil et al. 2016.
Biomarker	Associated biomarker (gene) from AstraZeneca-DREAM challenge.
Mutated	Mutational and copy number variants (=1) deviating from wild type (=0) biomarker.
AstraZeneca combi.	O'Neil et al. combi.	Cell line	Synergy score	Biomarker	Mutated
ERBB.Gemcitabine	GEMCITABINE.LAPATINIB	A2058	-0.102382	CDH1	0
ERBB.Gemcitabine	GEMCITABINE.LAPATINIB	A2780	2.11398	CDH1	0
ERBB.Gemcitabine	GEMCITABINE.LAPATINIB	A375	-33.9907	CDH1	0
ERBB.Gemcitabine	GEMCITABINE.LAPATINIB	A427	-0.500255	CDH1	0
ERBB.Gemcitabine	GEMCITABINE.LAPATINIB	Caov-3	-1.54946	CDH1	0
ERBB.Gemcitabine	GEMCITABINE.LAPATINIB	ES-2	-1.47239	CDH1	0
ERBB.Gemcitabine	GEMCITABINE.LAPATINIB	HCT-116	-8.64906	CDH1	1
ERBB.Gemcitabine	GEMCITABINE.LAPATINIB	HT-144	-4.60285	CDH1	0
ERBB.Gemcitabine	GEMCITABINE.LAPATINIB	HT-29	9.88583	CDH1	0
ERBB.Gemcitabine	GEMCITABINE.LAPATINIB	LNCaP-Clone-FGC	-6.00248	CDH1	1
ERBB.Gemcitabine	GEMCITABINE.LAPATINIB	LoVo	6.3532	CDH1	0
ERBB.Gemcitabine	GEMCITABINE.LAPATINIB	MDA-MB-436	5.90963	CDH1	0
ERBB.Gemcitabine	GEMCITABINE.LAPATINIB	NCI-H1650	-11.3536	CDH1	0
ERBB.Gemcitabine	GEMCITABINE.LAPATINIB	NCI-H2122	12.5519	CDH1	0
ERBB.Gemcitabine	GEMCITABINE.LAPATINIB	NCI-H23	-6.5803	CDH1	0
ERBB.Gemcitabine	GEMCITABINE.LAPATINIB	NCI-H460	14.2555	CDH1	0
ERBB.Gemcitabine	GEMCITABINE.LAPATINIB	NCI-H520	-5.06037	CDH1	0
ERBB.Gemcitabine	GEMCITABINE.LAPATINIB	OCUB-M	5.00541	CDH1	0
ERBB.Gemcitabine	GEMCITABINE.LAPATINIB	OV-90	5.00885	CDH1	0
ERBB.Gemcitabine	GEMCITABINE.LAPATINIB	OVCAR-3	-12.1357	CDH1	0
ERBB.Gemcitabine	GEMCITABINE.LAPATINIB	PA-1	3.6406	CDH1	0
ERBB.Gemcitabine	GEMCITABINE.LAPATINIB	RKO	-14.4474	CDH1	0
ERBB.Gemcitabine	GEMCITABINE.LAPATINIB	RPMI-7951	-13.0052	CDH1	0
ERBB.Gemcitabine	GEMCITABINE.LAPATINIB	SK-MEL-30	0.2794	CDH1	0
ERBB.Gemcitabine	GEMCITABINE.LAPATINIB	SK-MES-1	-26.9291	CDH1	0
ERBB.Gemcitabine	GEMCITABINE.LAPATINIB	SK-OV-3	-7.76796	CDH1	0
ERBB.Gemcitabine	GEMCITABINE.LAPATINIB	SW620	-2.72337	CDH1	0
ERBB.Gemcitabine	GEMCITABINE.LAPATINIB	SW837	26.6054	CDH1	0
ERBB.Gemcitabine	GEMCITABINE.LAPATINIB	T47D	-1.18616	CDH1	0
ERBB.Gemcitabine	GEMCITABINE.LAPATINIB	UACC-62	5.58401	CDH1	0
ERBB.Gemcitabine	GEMCITABINE.LAPATINIB	VCaP	9.71009	CDH1	0
ERBB.Gemcitabine	ERLOTINIB.GEMCITABINE	A2058	4.28652	CDH1	0
ERBB.Gemcitabine	ERLOTINIB.GEMCITABINE	A2780	1.38366	CDH1	0
ERBB.Gemcitabine	ERLOTINIB.GEMCITABINE	A375	-25.1744	CDH1	0
ERBB.Gemcitabine	ERLOTINIB.GEMCITABINE	A427	6.66538	CDH1	0
ERBB.Gemcitabine	ERLOTINIB.GEMCITABINE	Caov-3	-2.07352	CDH1	0
ERBB.Gemcitabine	ERLOTINIB.GEMCITABINE	ES-2	4.39959	CDH1	0
ERBB.Gemcitabine	ERLOTINIB.GEMCITABINE	HCT-116	-3.2824	CDH1	1
ERBB.Gemcitabine	ERLOTINIB.GEMCITABINE	HT-144	3.59939	CDH1	0
ERBB.Gemcitabine	ERLOTINIB.GEMCITABINE	HT-29	12.0741	CDH1	0
ERBB.Gemcitabine	ERLOTINIB.GEMCITABINE	LNCaP-Clone-FGC	0.785944	CDH1	1
ERBB.Gemcitabine	ERLOTINIB.GEMCITABINE	LoVo	10.2917	CDH1	0
ERBB.Gemcitabine	ERLOTINIB.GEMCITABINE	MDA-MB-436	11.1839	CDH1	0
ERBB.Gemcitabine	ERLOTINIB.GEMCITABINE	NCI-H1650	-7.32091	CDH1	0
ERBB.Gemcitabine	ERLOTINIB.GEMCITABINE	NCI-H2122	19.7454	CDH1	0
ERBB.Gemcitabine	ERLOTINIB.GEMCITABINE	NCI-H23	-7.20144	CDH1	0
ERBB.Gemcitabine	ERLOTINIB.GEMCITABINE	NCI-H460	15.0301	CDH1	0
ERBB.Gemcitabine	ERLOTINIB.GEMCITABINE	NCI-H520	5.95844	CDH1	0
ERBB.Gemcitabine	ERLOTINIB.GEMCITABINE	OCUB-M	9.60226	CDH1	0
ERBB.Gemcitabine	ERLOTINIB.GEMCITABINE	OV-90	6.20776	CDH1	0
ERBB.Gemcitabine	ERLOTINIB.GEMCITABINE	OVCAR-3	-5.13287	CDH1	0
ERBB.Gemcitabine	ERLOTINIB.GEMCITABINE	PA-1	-1.38393	CDH1	0
ERBB.Gemcitabine	ERLOTINIB.GEMCITABINE	RKO	-9.28048	CDH1	0
ERBB.Gemcitabine	ERLOTINIB.GEMCITABINE	RPMI-7951	-9.93591	CDH1	0
ERBB.Gemcitabine	ERLOTINIB.GEMCITABINE	SK-MEL-30	8.44177	CDH1	0
ERBB.Gemcitabine	ERLOTINIB.GEMCITABINE	SK-MES-1	-20.8393	CDH1	0
ERBB.Gemcitabine	ERLOTINIB.GEMCITABINE	SK-OV-3	-10.0292	CDH1	0
ERBB.Gemcitabine	ERLOTINIB.GEMCITABINE	SW620	1.60143	CDH1	0
ERBB.Gemcitabine	ERLOTINIB.GEMCITABINE	SW837	30.399	CDH1	0
ERBB.Gemcitabine	ERLOTINIB.GEMCITABINE	T47D	-7.53909	CDH1	0
ERBB.Gemcitabine	ERLOTINIB.GEMCITABINE	UACC-62	11.4893	CDH1	0
ERBB.Gemcitabine	ERLOTINIB.GEMCITABINE	VCaP	15.2033	CDH1	0
Cisplatin.PARP1	CARBOPLATIN.MK-4827	A2058	7.73186	CDKN2A	0
Cisplatin.PARP1	CARBOPLATIN.MK-4827	A2780	9.06307	CDKN2A	0
Cisplatin.PARP1	CARBOPLATIN.MK-4827	A375	0.520762	CDKN2A	1
Cisplatin.PARP1	CARBOPLATIN.MK-4827	A427	-4.16592	CDKN2A	1
Cisplatin.PARP1	CARBOPLATIN.MK-4827	Caov-3	-0.910421	CDKN2A	0
Cisplatin.PARP1	CARBOPLATIN.MK-4827	ES-2	-11.7819	CDKN2A	0
Cisplatin.PARP1	CARBOPLATIN.MK-4827	HCT-116	14.9769	CDKN2A	0
Cisplatin.PARP1	CARBOPLATIN.MK-4827	HT-144	1.50433	CDKN2A	1
Cisplatin.PARP1	CARBOPLATIN.MK-4827	HT-29	13.1948	CDKN2A	0
Cisplatin.PARP1	CARBOPLATIN.MK-4827	LNCaP-Clone-FGC	-12.0508	CDKN2A	0
Cisplatin.PARP1	CARBOPLATIN.MK-4827	LoVo	-12.1727	CDKN2A	0
Cisplatin.PARP1	CARBOPLATIN.MK-4827	MDA-MB-436	12.536	CDKN2A	0
Cisplatin.PARP1	CARBOPLATIN.MK-4827	NCI-H1650	10.7824	CDKN2A	1
Cisplatin.PARP1	CARBOPLATIN.MK-4827	NCI-H2122	6.43404	CDKN2A	1
Cisplatin.PARP1	CARBOPLATIN.MK-4827	NCI-H23	-7.48761	CDKN2A	0
Cisplatin.PARP1	CARBOPLATIN.MK-4827	NCI-H460	6.52227	CDKN2A	1
Cisplatin.PARP1	CARBOPLATIN.MK-4827	NCI-H520	1.54459	CDKN2A	1
Cisplatin.PARP1	CARBOPLATIN.MK-4827	OCUB-M	17.8553	CDKN2A	0
Cisplatin.PARP1	CARBOPLATIN.MK-4827	OV-90	-9.00553	CDKN2A	0
Cisplatin.PARP1	CARBOPLATIN.MK-4827	OVCAR-3	16.5385	CDKN2A	0
Cisplatin.PARP1	CARBOPLATIN.MK-4827	PA-1	-1.42401	CDKN2A	0
Cisplatin.PARP1	CARBOPLATIN.MK-4827	RKO	13.9616	CDKN2A	0
Cisplatin.PARP1	CARBOPLATIN.MK-4827	RPMI-7951	-0.316204	CDKN2A	0
Cisplatin.PARP1	CARBOPLATIN.MK-4827	SK-MEL-30	1.48085	CDKN2A	0
Cisplatin.PARP1	CARBOPLATIN.MK-4827	SK-MES-1	-0.0151438	CDKN2A	1
Cisplatin.PARP1	CARBOPLATIN.MK-4827	SK-OV-3	6.02403	CDKN2A	1
Cisplatin.PARP1	CARBOPLATIN.MK-4827	SW620	12.5818	CDKN2A	0
Cisplatin.PARP1	CARBOPLATIN.MK-4827	SW837	-18.401	CDKN2A	0
Cisplatin.PARP1	CARBOPLATIN.MK-4827	UACC-62	-3.09151	CDKN2A	1
Cisplatin.PARP1	CARBOPLATIN.MK-4827	VCaP	26.4262	CDKN2A	0
Cisplatin.PARP1	ABT-888.CARBOPLATIN	A2058	2.71987	CDKN2A	0
Cisplatin.PARP1	ABT-888.CARBOPLATIN	A2780	14.473	CDKN2A	0
Cisplatin.PARP1	ABT-888.CARBOPLATIN	A375	5.93073	CDKN2A	1
Cisplatin.PARP1	ABT-888.CARBOPLATIN	A427	-9.08215	CDKN2A	1
Cisplatin.PARP1	ABT-888.CARBOPLATIN	Caov-3	-1.50518	CDKN2A	0
Cisplatin.PARP1	ABT-888.CARBOPLATIN	ES-2	-6.65036	CDKN2A	0
Cisplatin.PARP1	ABT-888.CARBOPLATIN	HCT-116	16.7406	CDKN2A	0
Cisplatin.PARP1	ABT-888.CARBOPLATIN	HT-144	6.39972	CDKN2A	1
Cisplatin.PARP1	ABT-888.CARBOPLATIN	HT-29	0.767225	CDKN2A	0
Cisplatin.PARP1	ABT-888.CARBOPLATIN	LNCaP-Clone-FGC	-27.4904	CDKN2A	0
Cisplatin.PARP1	ABT-888.CARBOPLATIN	LoVo	3.63821	CDKN2A	0
Cisplatin.PARP1	ABT-888.CARBOPLATIN	MDA-MB-436	8.57763	CDKN2A	0
Cisplatin.PARP1	ABT-888.CARBOPLATIN	NCI-H1650	-2.52715	CDKN2A	1
Cisplatin.PARP1	ABT-888.CARBOPLATIN	NCI-H2122	6.41511	CDKN2A	1
Cisplatin.PARP1	ABT-888.CARBOPLATIN	NCI-H23	-2.14138	CDKN2A	0
Cisplatin.PARP1	ABT-888.CARBOPLATIN	NCI-H460	3.12905	CDKN2A	1
Cisplatin.PARP1	ABT-888.CARBOPLATIN	NCI-H520	-5.62837	CDKN2A	1
Cisplatin.PARP1	ABT-888.CARBOPLATIN	OCUB-M	39.4669	CDKN2A	0
Cisplatin.PARP1	ABT-888.CARBOPLATIN	OV-90	-5.31782	CDKN2A	0
Cisplatin.PARP1	ABT-888.CARBOPLATIN	OVCAR-3	-14.535	CDKN2A	0
Cisplatin.PARP1	ABT-888.CARBOPLATIN	PA-1	3.532	CDKN2A	0
Cisplatin.PARP1	ABT-888.CARBOPLATIN	RKO	30.1128	CDKN2A	0
Cisplatin.PARP1	ABT-888.CARBOPLATIN	RPMI-7951	-12.8421	CDKN2A	0
Cisplatin.PARP1	ABT-888.CARBOPLATIN	SK-MEL-30	15.7047	CDKN2A	0
Cisplatin.PARP1	ABT-888.CARBOPLATIN	SK-MES-1	-3.47484	CDKN2A	1
Cisplatin.PARP1	ABT-888.CARBOPLATIN	SK-OV-3	-0.549431	CDKN2A	1
Cisplatin.PARP1	ABT-888.CARBOPLATIN	SW620	7.53859	CDKN2A	0
Cisplatin.PARP1	ABT-888.CARBOPLATIN	SW837	-8.48763	CDKN2A	0
Cisplatin.PARP1	ABT-888.CARBOPLATIN	UACC-62	16.1967	CDKN2A	1
Cisplatin.PARP1	ABT-888.CARBOPLATIN	VCaP	1.43054	CDKN2A	0
Cisplatin.PIK3C	BEZ-235.CARBOPLATIN	A2058	-6.07453	PIK3CA	0
Cisplatin.PIK3C	BEZ-235.CARBOPLATIN	A2780	22.4067	PIK3CA	1
Cisplatin.PIK3C	BEZ-235.CARBOPLATIN	A375	61.5926	PIK3CA	0
Cisplatin.PIK3C	BEZ-235.CARBOPLATIN	A427	15.6352	PIK3CA	0
Cisplatin.PIK3C	BEZ-235.CARBOPLATIN	Caov-3	26.1742	PIK3CA	1
Cisplatin.PIK3C	BEZ-235.CARBOPLATIN	ES-2	18.7489	PIK3CA	0
Cisplatin.PIK3C	BEZ-235.CARBOPLATIN	HCT-116	35.4463	PIK3CA	1
Cisplatin.PIK3C	BEZ-235.CARBOPLATIN	HT-144	26.6311	PIK3CA	0
Cisplatin.PIK3C	BEZ-235.CARBOPLATIN	HT-29	33.25	PIK3CA	1
Cisplatin.PIK3C	BEZ-235.CARBOPLATIN	LNCaP-Clone-FGC	51.3364	PIK3CA	0
Cisplatin.PIK3C	BEZ-235.CARBOPLATIN	LoVo	30.0107	PIK3CA	0
Cisplatin.PIK3C	BEZ-235.CARBOPLATIN	MDA-MB-436	29.0313	PIK3CA	0
Cisplatin.PIK3C	BEZ-235.CARBOPLATIN	NCI-H1650	29.9132	PIK3CA	0
Cisplatin.PIK3C	BEZ-235.CARBOPLATIN	NCI-H2122	16.5531	PIK3CA	0
Cisplatin.PIK3C	BEZ-235.CARBOPLATIN	NCI-H460	62.9961	PIK3CA	1
Cisplatin.PIK3C	BEZ-235.CARBOPLATIN	NCI-H520	27.2399	PIK3CA	0
Cisplatin.PIK3C	BEZ-235.CARBOPLATIN	OCUB-M	19.1059	PIK3CA	1
Cisplatin.PIK3C	BEZ-235.CARBOPLATIN	OV-90	26.4491	PIK3CA	0
Cisplatin.PIK3C	BEZ-235.CARBOPLATIN	OVCAR-3	7.0601	PIK3CA	0
Cisplatin.PIK3C	BEZ-235.CARBOPLATIN	PA-1	18.0665	PIK3CA	0
Cisplatin.PIK3C	BEZ-235.CARBOPLATIN	RKO	21.6794	PIK3CA	1
Cisplatin.PIK3C	BEZ-235.CARBOPLATIN	RPMI-7951	14.6946	PIK3CA	0
Cisplatin.PIK3C	BEZ-235.CARBOPLATIN	SK-MEL-30	34.9897	PIK3CA	0
Cisplatin.PIK3C	BEZ-235.CARBOPLATIN	SK-MES-1	19.2954	PIK3CA	0
Cisplatin.PIK3C	BEZ-235.CARBOPLATIN	SK-OV-3	-6.23222	PIK3CA	1
Cisplatin.PIK3C	BEZ-235.CARBOPLATIN	SW620	13.5782	PIK3CA	0
Cisplatin.PIK3C	BEZ-235.CARBOPLATIN	SW837	27.2122	PIK3CA	0
Cisplatin.PIK3C	BEZ-235.CARBOPLATIN	T47D	107.973	PIK3CA	1
Cisplatin.PIK3C	BEZ-235.CARBOPLATIN	UACC-62	30.8056	PIK3CA	0
Cisplatin.PIK3C	BEZ-235.CARBOPLATIN	VCaP	26.9562	PIK3CA	0
AKT_1.EGFR_2	LAPATINIB.MK-2206	A2058	41.777	ERBB2	0
AKT_1.EGFR_2	LAPATINIB.MK-2206	A2780	24.2903	ERBB2	0
AKT_1.EGFR_2	LAPATINIB.MK-2206	A375	28.2174	ERBB2	0
AKT_1.EGFR_2	LAPATINIB.MK-2206	A427	-2.26435	ERBB2	0
AKT_1.EGFR_2	LAPATINIB.MK-2206	Caov-3	41.5439	ERBB2	0
AKT_1.EGFR_2	LAPATINIB.MK-2206	ES-2	14.0111	ERBB2	0
AKT_1.EGFR_2	LAPATINIB.MK-2206	HCT-116	19.8728	ERBB2	0
AKT_1.EGFR_2	LAPATINIB.MK-2206	HT-29	39.4728	ERBB2	0
AKT_1.EGFR_2	LAPATINIB.MK-2206	LNCaP-Clone-FGC	-11.9912	ERBB2	0
AKT_1.EGFR_2	LAPATINIB.MK-2206	LoVo	38.3121	ERBB2	0
AKT_1.EGFR_2	LAPATINIB.MK-2206	MDA-MB-436	9.83709	ERBB2	0
AKT_1.EGFR_2	LAPATINIB.MK-2206	NCI-H1650	41.5557	ERBB2	0
AKT_1.EGFR_2	LAPATINIB.MK-2206	NCI-H2122	51.5696	ERBB2	0
AKT_1.EGFR_2	LAPATINIB.MK-2206	NCI-H23	-4.96655	ERBB2	0
AKT_1.EGFR_2	LAPATINIB.MK-2206	NCI-H460	5.48852	ERBB2	0
AKT_1.EGFR_2	LAPATINIB.MK-2206	NCI-H520	-1.9443	ERBB2	0
AKT_1.EGFR_2	LAPATINIB.MK-2206	OCUB-M	40.1638	ERBB2	1
AKT_1.EGFR_2	LAPATINIB.MK-2206	OV-90	15.2612	ERBB2	0
AKT_1.EGFR_2	LAPATINIB.MK-2206	OVCAR-3	29.1239	ERBB2	0
AKT_1.EGFR_2	LAPATINIB.MK-2206	PA-1	33.8475	ERBB2	0
AKT_1.EGFR_2	LAPATINIB.MK-2206	RKO	18.8524	ERBB2	0
AKT_1.EGFR_2	LAPATINIB.MK-2206	RPMI-7951	11.4355	ERBB2	0
AKT_1.EGFR_2	LAPATINIB.MK-2206	SK-MES-1	43.1851	ERBB2	0
AKT_1.EGFR_2	LAPATINIB.MK-2206	SK-OV-3	51.8625	ERBB2	1
AKT_1.EGFR_2	LAPATINIB.MK-2206	SW620	-12.2418	ERBB2	0
AKT_1.EGFR_2	LAPATINIB.MK-2206	SW837	68.731	ERBB2	0
AKT_1.EGFR_2	LAPATINIB.MK-2206	T47D	-3.24835	ERBB2	0
AKT_1.EGFR_2	LAPATINIB.MK-2206	UACC-62	15.9821	ERBB2	0
AKT_1.EGFR_2	LAPATINIB.MK-2206	VCaP	14.1494	ERBB2	0
AKT_1.EGFR_2	LAPATINIB.MK-2206	A2058	41.777	EP300	0
AKT_1.EGFR_2	LAPATINIB.MK-2206	A2780	24.2903	EP300	0
AKT_1.EGFR_2	LAPATINIB.MK-2206	A375	28.2174	EP300	1
AKT_1.EGFR_2	LAPATINIB.MK-2206	A427	-2.26435	EP300	0
AKT_1.EGFR_2	LAPATINIB.MK-2206	Caov-3	41.5439	EP300	0
AKT_1.EGFR_2	LAPATINIB.MK-2206	ES-2	14.0111	EP300	0
AKT_1.EGFR_2	LAPATINIB.MK-2206	HCT-116	19.8728	EP300	1
AKT_1.EGFR_2	LAPATINIB.MK-2206	HT-29	39.4728	EP300	0
AKT_1.EGFR_2	LAPATINIB.MK-2206	LNCaP-Clone-FGC	-11.9912	EP300	0
AKT_1.EGFR_2	LAPATINIB.MK-2206	LoVo	38.3121	EP300	0
AKT_1.EGFR_2	LAPATINIB.MK-2206	MDA-MB-436	9.83709	EP300	0
AKT_1.EGFR_2	LAPATINIB.MK-2206	NCI-H1650	41.5557	EP300	0
AKT_1.EGFR_2	LAPATINIB.MK-2206	NCI-H2122	51.5696	EP300	0
AKT_1.EGFR_2	LAPATINIB.MK-2206	NCI-H23	-4.96655	EP300	0
AKT_1.EGFR_2	LAPATINIB.MK-2206	NCI-H460	5.48852	EP300	0
AKT_1.EGFR_2	LAPATINIB.MK-2206	NCI-H520	-1.9443	EP300	0
AKT_1.EGFR_2	LAPATINIB.MK-2206	OCUB-M	40.1638	EP300	0
AKT_1.EGFR_2	LAPATINIB.MK-2206	OV-90	15.2612	EP300	0
AKT_1.EGFR_2	LAPATINIB.MK-2206	OVCAR-3	29.1239	EP300	0
AKT_1.EGFR_2	LAPATINIB.MK-2206	PA-1	33.8475	EP300	0
AKT_1.EGFR_2	LAPATINIB.MK-2206	RKO	18.8524	EP300	1
AKT_1.EGFR_2	LAPATINIB.MK-2206	RPMI-7951	11.4355	EP300	0
AKT_1.EGFR_2	LAPATINIB.MK-2206	SK-MES-1	43.1851	EP300	0
AKT_1.EGFR_2	LAPATINIB.MK-2206	SK-OV-3	51.8625	EP300	1
AKT_1.EGFR_2	LAPATINIB.MK-2206	SW620	-12.2418	EP300	1
AKT_1.EGFR_2	LAPATINIB.MK-2206	SW837	68.731	EP300	0
AKT_1.EGFR_2	LAPATINIB.MK-2206	T47D	-3.24835	EP300	0
AKT_1.EGFR_2	LAPATINIB.MK-2206	UACC-62	15.9821	EP300	0
AKT_1.EGFR_2	LAPATINIB.MK-2206	VCaP	14.1494	EP300	0
AKT_1.EGFR_2	ERLOTINIB.MK-2206	A2058	21.7926	ERBB2	0
AKT_1.EGFR_2	ERLOTINIB.MK-2206	A2780	36.0529	ERBB2	0
AKT_1.EGFR_2	ERLOTINIB.MK-2206	A375	10.5623	ERBB2	0
AKT_1.EGFR_2	ERLOTINIB.MK-2206	A427	8.31257	ERBB2	0
AKT_1.EGFR_2	ERLOTINIB.MK-2206	Caov-3	32.5	ERBB2	0
AKT_1.EGFR_2	ERLOTINIB.MK-2206	ES-2	-7.06078	ERBB2	0
AKT_1.EGFR_2	ERLOTINIB.MK-2206	HCT-116	22.4969	ERBB2	0
AKT_1.EGFR_2	ERLOTINIB.MK-2206	HT-144	20.2613	ERBB2	0
AKT_1.EGFR_2	ERLOTINIB.MK-2206	HT-29	44.4334	ERBB2	0
AKT_1.EGFR_2	ERLOTINIB.MK-2206	LNCaP-Clone-FGC	9.53331	ERBB2	0
AKT_1.EGFR_2	ERLOTINIB.MK-2206	LoVo	32.1199	ERBB2	0
AKT_1.EGFR_2	ERLOTINIB.MK-2206	MDA-MB-436	17.5142	ERBB2	0
AKT_1.EGFR_2	ERLOTINIB.MK-2206	NCI-H1650	41.9818	ERBB2	0
AKT_1.EGFR_2	ERLOTINIB.MK-2206	NCI-H2122	66.6235	ERBB2	0
AKT_1.EGFR_2	ERLOTINIB.MK-2206	NCI-H23	28.3409	ERBB2	0
AKT_1.EGFR_2	ERLOTINIB.MK-2206	NCI-H460	22.9531	ERBB2	0
AKT_1.EGFR_2	ERLOTINIB.MK-2206	NCI-H520	15.5317	ERBB2	0
AKT_1.EGFR_2	ERLOTINIB.MK-2206	OCUB-M	24.6616	ERBB2	1
AKT_1.EGFR_2	ERLOTINIB.MK-2206	OV-90	14.7287	ERBB2	0
AKT_1.EGFR_2	ERLOTINIB.MK-2206	OVCAR-3	44.7558	ERBB2	0
AKT_1.EGFR_2	ERLOTINIB.MK-2206	PA-1	20.2602	ERBB2	0
AKT_1.EGFR_2	ERLOTINIB.MK-2206	RKO	17.2943	ERBB2	0
AKT_1.EGFR_2	ERLOTINIB.MK-2206	RPMI-7951	24.8386	ERBB2	0
AKT_1.EGFR_2	ERLOTINIB.MK-2206	SK-MEL-30	9.95845	ERBB2	0
AKT_1.EGFR_2	ERLOTINIB.MK-2206	SK-MES-1	55.9352	ERBB2	0
AKT_1.EGFR_2	ERLOTINIB.MK-2206	SK-OV-3	58.8052	ERBB2	1
AKT_1.EGFR_2	ERLOTINIB.MK-2206	SW620	-2.15907	ERBB2	0
AKT_1.EGFR_2	ERLOTINIB.MK-2206	SW837	89.3189	ERBB2	0
AKT_1.EGFR_2	ERLOTINIB.MK-2206	T47D	-3.95818	ERBB2	0
AKT_1.EGFR_2	ERLOTINIB.MK-2206	UACC-62	38.3333	ERBB2	0
AKT_1.EGFR_2	ERLOTINIB.MK-2206	VCaP	24.6267	ERBB2	0
AKT_1.EGFR_2	ERLOTINIB.MK-2206	A2058	21.7926	EP300	0
AKT_1.EGFR_2	ERLOTINIB.MK-2206	A2780	36.0529	EP300	0
AKT_1.EGFR_2	ERLOTINIB.MK-2206	A375	10.5623	EP300	1
AKT_1.EGFR_2	ERLOTINIB.MK-2206	A427	8.31257	EP300	0
AKT_1.EGFR_2	ERLOTINIB.MK-2206	Caov-3	32.5	EP300	0
AKT_1.EGFR_2	ERLOTINIB.MK-2206	ES-2	-7.06078	EP300	0
AKT_1.EGFR_2	ERLOTINIB.MK-2206	HCT-116	22.4969	EP300	1
AKT_1.EGFR_2	ERLOTINIB.MK-2206	HT-144	20.2613	EP300	0
AKT_1.EGFR_2	ERLOTINIB.MK-2206	HT-29	44.4334	EP300	0
AKT_1.EGFR_2	ERLOTINIB.MK-2206	LNCaP-Clone-FGC	9.53331	EP300	0
AKT_1.EGFR_2	ERLOTINIB.MK-2206	LoVo	32.1199	EP300	0
AKT_1.EGFR_2	ERLOTINIB.MK-2206	MDA-MB-436	17.5142	EP300	0
AKT_1.EGFR_2	ERLOTINIB.MK-2206	NCI-H1650	41.9818	EP300	0
AKT_1.EGFR_2	ERLOTINIB.MK-2206	NCI-H2122	66.6235	EP300	0
AKT_1.EGFR_2	ERLOTINIB.MK-2206	NCI-H23	28.3409	EP300	0
AKT_1.EGFR_2	ERLOTINIB.MK-2206	NCI-H460	22.9531	EP300	0
AKT_1.EGFR_2	ERLOTINIB.MK-2206	NCI-H520	15.5317	EP300	0
AKT_1.EGFR_2	ERLOTINIB.MK-2206	OCUB-M	24.6616	EP300	0
AKT_1.EGFR_2	ERLOTINIB.MK-2206	OV-90	14.7287	EP300	0
AKT_1.EGFR_2	ERLOTINIB.MK-2206	OVCAR-3	44.7558	EP300	0
AKT_1.EGFR_2	ERLOTINIB.MK-2206	PA-1	20.2602	EP300	0
AKT_1.EGFR_2	ERLOTINIB.MK-2206	RKO	17.2943	EP300	1
AKT_1.EGFR_2	ERLOTINIB.MK-2206	RPMI-7951	24.8386	EP300	0
AKT_1.EGFR_2	ERLOTINIB.MK-2206	SK-MEL-30	9.95845	EP300	0
AKT_1.EGFR_2	ERLOTINIB.MK-2206	SK-MES-1	55.9352	EP300	0
AKT_1.EGFR_2	ERLOTINIB.MK-2206	SK-OV-3	58.8052	EP300	1
AKT_1.EGFR_2	ERLOTINIB.MK-2206	SW620	-2.15907	EP300	1
AKT_1.EGFR_2	ERLOTINIB.MK-2206	SW837	89.3189	EP300	0
AKT_1.EGFR_2	ERLOTINIB.MK-2206	T47D	-3.95818	EP300	0
AKT_1.EGFR_2	ERLOTINIB.MK-2206	UACC-62	38.3333	EP300	0
AKT_1.EGFR_2	ERLOTINIB.MK-2206	VCaP	24.6267	EP300	0
AKT.HDAC_4	MK-2206.ZOLINZA	A2058	11.176	BRCA1	0
AKT.HDAC_4	MK-2206.ZOLINZA	A2780	1.19279	BRCA1	0
AKT.HDAC_4	MK-2206.ZOLINZA	A375	7.31605	BRCA1	0
AKT.HDAC_4	MK-2206.ZOLINZA	A427	-6.51128	BRCA1	0
AKT.HDAC_4	MK-2206.ZOLINZA	Caov-3	79.6013	BRCA1	0
AKT.HDAC_4	MK-2206.ZOLINZA	ES-2	11.2569	BRCA1	0
AKT.HDAC_4	MK-2206.ZOLINZA	HCT-116	23.1194	BRCA1	0
AKT.HDAC_4	MK-2206.ZOLINZA	HT-144	16.7938	BRCA1	0
AKT.HDAC_4	MK-2206.ZOLINZA	HT-29	41.4335	BRCA1	0
AKT.HDAC_4	MK-2206.ZOLINZA	LNCaP-Clone-FGC	37.3995	BRCA1	0
AKT.HDAC_4	MK-2206.ZOLINZA	LoVo	17.4202	BRCA1	0
AKT.HDAC_4	MK-2206.ZOLINZA	MDA-MB-436	16.4352	BRCA1	1
AKT.HDAC_4	MK-2206.ZOLINZA	NCI-H1650	24.2335	BRCA1	0
AKT.HDAC_4	MK-2206.ZOLINZA	NCI-H2122	35.0732	BRCA1	0
AKT.HDAC_4	MK-2206.ZOLINZA	NCI-H23	-8.4685	BRCA1	0
AKT.HDAC_4	MK-2206.ZOLINZA	NCI-H460	5.01752	BRCA1	0
AKT.HDAC_4	MK-2206.ZOLINZA	NCI-H520	9.84815	BRCA1	0
AKT.HDAC_4	MK-2206.ZOLINZA	OCUB-M	-6.87565	BRCA1	0
AKT.HDAC_4	MK-2206.ZOLINZA	OV-90	25.2776	BRCA1	0
AKT.HDAC_4	MK-2206.ZOLINZA	OVCAR-3	13.2007	BRCA1	0
AKT.HDAC_4	MK-2206.ZOLINZA	PA-1	15.5556	BRCA1	0
AKT.HDAC_4	MK-2206.ZOLINZA	RKO	13.2512	BRCA1	1
AKT.HDAC_4	MK-2206.ZOLINZA	RPMI-7951	5.67767	BRCA1	0
AKT.HDAC_4	MK-2206.ZOLINZA	SK-MEL-30	11.517	BRCA1	0
AKT.HDAC_4	MK-2206.ZOLINZA	SK-MES-1	37.1284	BRCA1	0
AKT.HDAC_4	MK-2206.ZOLINZA	SK-OV-3	36.2166	BRCA1	0
AKT.HDAC_4	MK-2206.ZOLINZA	SW620	28.2994	BRCA1	0
AKT.HDAC_4	MK-2206.ZOLINZA	SW837	33.8743	BRCA1	0
AKT.HDAC_4	MK-2206.ZOLINZA	T47D	6.81126	BRCA1	0
AKT.HDAC_4	MK-2206.ZOLINZA	UACC-62	18.0617	BRCA1	1
AKT.HDAC_4	MK-2206.ZOLINZA	VCaP	38.0944	BRCA1	0
AKT_1.PIK3C	BEZ-235.MK-2206	A2058	57.2908	PIK3CA	0
AKT_1.PIK3C	BEZ-235.MK-2206	A2780	46.2802	PIK3CA	1
AKT_1.PIK3C	BEZ-235.MK-2206	A375	48.8839	PIK3CA	0
AKT_1.PIK3C	BEZ-235.MK-2206	A427	56.3845	PIK3CA	0
AKT_1.PIK3C	BEZ-235.MK-2206	Caov-3	80.5455	PIK3CA	1
AKT_1.PIK3C	BEZ-235.MK-2206	ES-2	25.1789	PIK3CA	0
AKT_1.PIK3C	BEZ-235.MK-2206	HCT-116	47.0959	PIK3CA	1
AKT_1.PIK3C	BEZ-235.MK-2206	HT-144	21.9115	PIK3CA	0
AKT_1.PIK3C	BEZ-235.MK-2206	HT-29	45.7215	PIK3CA	1
AKT_1.PIK3C	BEZ-235.MK-2206	LNCaP-Clone-FGC	83.7344	PIK3CA	0
AKT_1.PIK3C	BEZ-235.MK-2206	LoVo	34.6802	PIK3CA	0
AKT_1.PIK3C	BEZ-235.MK-2206	MDA-MB-436	42.1853	PIK3CA	0
AKT_1.PIK3C	BEZ-235.MK-2206	NCI-H1650	40.3616	PIK3CA	0
AKT_1.PIK3C	BEZ-235.MK-2206	NCI-H2122	52.4591	PIK3CA	0
AKT_1.PIK3C	BEZ-235.MK-2206	NCI-H23	42.7333	PIK3CA	0
AKT_1.PIK3C	BEZ-235.MK-2206	NCI-H460	36.4871	PIK3CA	1
AKT_1.PIK3C	BEZ-235.MK-2206	NCI-H520	22.7496	PIK3CA	0
AKT_1.PIK3C	BEZ-235.MK-2206	OCUB-M	22.8759	PIK3CA	1
AKT_1.PIK3C	BEZ-235.MK-2206	OV-90	49.5125	PIK3CA	0
AKT_1.PIK3C	BEZ-235.MK-2206	OVCAR-3	31.989	PIK3CA	0
AKT_1.PIK3C	BEZ-235.MK-2206	PA-1	52.1515	PIK3CA	0
AKT_1.PIK3C	BEZ-235.MK-2206	RKO	32.2358	PIK3CA	1
AKT_1.PIK3C	BEZ-235.MK-2206	RPMI-7951	42.4906	PIK3CA	0
AKT_1.PIK3C	BEZ-235.MK-2206	SK-MEL-30	55.4435	PIK3CA	0
AKT_1.PIK3C	BEZ-235.MK-2206	SK-MES-1	34.6422	PIK3CA	0
AKT_1.PIK3C	BEZ-235.MK-2206	SK-OV-3	41.0071	PIK3CA	1
AKT_1.PIK3C	BEZ-235.MK-2206	SW620	39.2578	PIK3CA	0
AKT_1.PIK3C	BEZ-235.MK-2206	SW837	42.2186	PIK3CA	0
AKT_1.PIK3C	BEZ-235.MK-2206	T47D	84.5441	PIK3CA	1
AKT_1.PIK3C	BEZ-235.MK-2206	UACC-62	33.3044	PIK3CA	0
AKT_1.PIK3C	BEZ-235.MK-2206	VCaP	38.0703	PIK3CA	0
AKT_1.PIK3C	BEZ-235.MK-2206	A2058	57.2908	EP300	0
AKT_1.PIK3C	BEZ-235.MK-2206	A2780	46.2802	EP300	0
AKT_1.PIK3C	BEZ-235.MK-2206	A375	48.8839	EP300	1
AKT_1.PIK3C	BEZ-235.MK-2206	A427	56.3845	EP300	0
AKT_1.PIK3C	BEZ-235.MK-2206	Caov-3	80.5455	EP300	0
AKT_1.PIK3C	BEZ-235.MK-2206	ES-2	25.1789	EP300	0
AKT_1.PIK3C	BEZ-235.MK-2206	HCT-116	47.0959	EP300	1
AKT_1.PIK3C	BEZ-235.MK-2206	HT-144	21.9115	EP300	0
AKT_1.PIK3C	BEZ-235.MK-2206	HT-29	45.7215	EP300	0
AKT_1.PIK3C	BEZ-235.MK-2206	LNCaP-Clone-FGC	83.7344	EP300	0
AKT_1.PIK3C	BEZ-235.MK-2206	LoVo	34.6802	EP300	0
AKT_1.PIK3C	BEZ-235.MK-2206	MDA-MB-436	42.1853	EP300	0
AKT_1.PIK3C	BEZ-235.MK-2206	NCI-H1650	40.3616	EP300	0
AKT_1.PIK3C	BEZ-235.MK-2206	NCI-H2122	52.4591	EP300	0
AKT_1.PIK3C	BEZ-235.MK-2206	NCI-H23	42.7333	EP300	0
AKT_1.PIK3C	BEZ-235.MK-2206	NCI-H460	36.4871	EP300	0
AKT_1.PIK3C	BEZ-235.MK-2206	NCI-H520	22.7496	EP300	0
AKT_1.PIK3C	BEZ-235.MK-2206	OCUB-M	22.8759	EP300	0
AKT_1.PIK3C	BEZ-235.MK-2206	OV-90	49.5125	EP300	0
AKT_1.PIK3C	BEZ-235.MK-2206	OVCAR-3	31.989	EP300	0
AKT_1.PIK3C	BEZ-235.MK-2206	PA-1	52.1515	EP300	0
AKT_1.PIK3C	BEZ-235.MK-2206	RKO	32.2358	EP300	1
AKT_1.PIK3C	BEZ-235.MK-2206	RPMI-7951	42.4906	EP300	0
AKT_1.PIK3C	BEZ-235.MK-2206	SK-MEL-30	55.4435	EP300	0
AKT_1.PIK3C	BEZ-235.MK-2206	SK-MES-1	34.6422	EP300	0
AKT_1.PIK3C	BEZ-235.MK-2206	SK-OV-3	41.0071	EP300	1
AKT_1.PIK3C	BEZ-235.MK-2206	SW620	39.2578	EP300	1
AKT_1.PIK3C	BEZ-235.MK-2206	SW837	42.2186	EP300	0
AKT_1.PIK3C	BEZ-235.MK-2206	T47D	84.5441	EP300	0
AKT_1.PIK3C	BEZ-235.MK-2206	UACC-62	33.3044	EP300	0
AKT_1.PIK3C	BEZ-235.MK-2206	VCaP	38.0703	EP300	0
AKT_1.PIK3C	BEZ-235.MK-2206	A2058	57.2908	PTEN	1
AKT_1.PIK3C	BEZ-235.MK-2206	A2780	46.2802	PTEN	1
AKT_1.PIK3C	BEZ-235.MK-2206	A375	48.8839	PTEN	0
AKT_1.PIK3C	BEZ-235.MK-2206	A427	56.3845	PTEN	0
AKT_1.PIK3C	BEZ-235.MK-2206	Caov-3	80.5455	PTEN	0
AKT_1.PIK3C	BEZ-235.MK-2206	ES-2	25.1789	PTEN	0
AKT_1.PIK3C	BEZ-235.MK-2206	HCT-116	47.0959	PTEN	0
AKT_1.PIK3C	BEZ-235.MK-2206	HT-144	21.9115	PTEN	0
AKT_1.PIK3C	BEZ-235.MK-2206	HT-29	45.7215	PTEN	0
AKT_1.PIK3C	BEZ-235.MK-2206	LNCaP-Clone-FGC	83.7344	PTEN	1
AKT_1.PIK3C	BEZ-235.MK-2206	LoVo	34.6802	PTEN	0
AKT_1.PIK3C	BEZ-235.MK-2206	MDA-MB-436	42.1853	PTEN	0
AKT_1.PIK3C	BEZ-235.MK-2206	NCI-H1650	40.3616	PTEN	1
AKT_1.PIK3C	BEZ-235.MK-2206	NCI-H2122	52.4591	PTEN	0
AKT_1.PIK3C	BEZ-235.MK-2206	NCI-H23	42.7333	PTEN	0
AKT_1.PIK3C	BEZ-235.MK-2206	NCI-H460	36.4871	PTEN	0
AKT_1.PIK3C	BEZ-235.MK-2206	NCI-H520	22.7496	PTEN	0
AKT_1.PIK3C	BEZ-235.MK-2206	OCUB-M	22.8759	PTEN	0
AKT_1.PIK3C	BEZ-235.MK-2206	OV-90	49.5125	PTEN	0
AKT_1.PIK3C	BEZ-235.MK-2206	OVCAR-3	31.989	PTEN	0
AKT_1.PIK3C	BEZ-235.MK-2206	PA-1	52.1515	PTEN	0
AKT_1.PIK3C	BEZ-235.MK-2206	RKO	32.2358	PTEN	0
AKT_1.PIK3C	BEZ-235.MK-2206	RPMI-7951	42.4906	PTEN	1
AKT_1.PIK3C	BEZ-235.MK-2206	SK-MEL-30	55.4435	PTEN	0
AKT_1.PIK3C	BEZ-235.MK-2206	SK-MES-1	34.6422	PTEN	0
AKT_1.PIK3C	BEZ-235.MK-2206	SK-OV-3	41.0071	PTEN	0
AKT_1.PIK3C	BEZ-235.MK-2206	SW620	39.2578	PTEN	0
AKT_1.PIK3C	BEZ-235.MK-2206	SW837	42.2186	PTEN	0
AKT_1.PIK3C	BEZ-235.MK-2206	T47D	84.5441	PTEN	0
AKT_1.PIK3C	BEZ-235.MK-2206	UACC-62	33.3044	PTEN	1
AKT_1.PIK3C	BEZ-235.MK-2206	VCaP	38.0703	PTEN	0
MAP2K_3.PIK3C	BEZ-235.PD325901	A2058	56.553	TP53	1
MAP2K_3.PIK3C	BEZ-235.PD325901	A2780	55.2554	TP53	0
MAP2K_3.PIK3C	BEZ-235.PD325901	A375	17.8715	TP53	0
MAP2K_3.PIK3C	BEZ-235.PD325901	A427	56.2979	TP53	0
MAP2K_3.PIK3C	BEZ-235.PD325901	Caov-3	67.4337	TP53	1
MAP2K_3.PIK3C	BEZ-235.PD325901	ES-2	34.5121	TP53	1
MAP2K_3.PIK3C	BEZ-235.PD325901	HCT-116	58.7774	TP53	0
MAP2K_3.PIK3C	BEZ-235.PD325901	HT-144	43.9674	TP53	0
MAP2K_3.PIK3C	BEZ-235.PD325901	HT-29	42.3826	TP53	1
MAP2K_3.PIK3C	BEZ-235.PD325901	LNCaP-Clone-FGC	104.273	TP53	0
MAP2K_3.PIK3C	BEZ-235.PD325901	LoVo	36.877	TP53	0
MAP2K_3.PIK3C	BEZ-235.PD325901	MDA-MB-436	34.3905	TP53	1
MAP2K_3.PIK3C	BEZ-235.PD325901	NCI-H1650	32.2093	TP53	1
MAP2K_3.PIK3C	BEZ-235.PD325901	NCI-H2122	49.3344	TP53	1
MAP2K_3.PIK3C	BEZ-235.PD325901	NCI-H23	34.1893	TP53	1
MAP2K_3.PIK3C	BEZ-235.PD325901	NCI-H460	71.7522	TP53	0
MAP2K_3.PIK3C	BEZ-235.PD325901	NCI-H520	30.6041	TP53	1
MAP2K_3.PIK3C	BEZ-235.PD325901	OCUB-M	41.3576	TP53	1
MAP2K_3.PIK3C	BEZ-235.PD325901	OV-90	38.8583	TP53	1
MAP2K_3.PIK3C	BEZ-235.PD325901	OVCAR-3	44.7255	TP53	1
MAP2K_3.PIK3C	BEZ-235.PD325901	PA-1	43.8818	TP53	0
MAP2K_3.PIK3C	BEZ-235.PD325901	RKO	47.2328	TP53	1
MAP2K_3.PIK3C	BEZ-235.PD325901	RPMI-7951	46.569	TP53	1
MAP2K_3.PIK3C	BEZ-235.PD325901	SK-MEL-30	30.0141	TP53	1
MAP2K_3.PIK3C	BEZ-235.PD325901	SK-MES-1	29.0396	TP53	1
MAP2K_3.PIK3C	BEZ-235.PD325901	SK-OV-3	26.757	TP53	1
MAP2K_3.PIK3C	BEZ-235.PD325901	SW620	25.2904	TP53	1
MAP2K_3.PIK3C	BEZ-235.PD325901	SW837	37.4403	TP53	1
MAP2K_3.PIK3C	BEZ-235.PD325901	T47D	148.127	TP53	1
MAP2K_3.PIK3C	BEZ-235.PD325901	UACC-62	33.6671	TP53	0
MAP2K_3.PIK3C	BEZ-235.PD325901	VCaP	33.0613	TP53	1
ERBB.PIK3CA_4	BEZ-235.ERLOTINIB	A2058	30.4472	CDH1	0
ERBB.PIK3CA_4	BEZ-235.ERLOTINIB	A2780	32.9904	CDH1	0
ERBB.PIK3CA_4	BEZ-235.ERLOTINIB	A375	32.7914	CDH1	0
ERBB.PIK3CA_4	BEZ-235.ERLOTINIB	A427	24.8205	CDH1	0
ERBB.PIK3CA_4	BEZ-235.ERLOTINIB	Caov-3	53.2361	CDH1	0
ERBB.PIK3CA_4	BEZ-235.ERLOTINIB	ES-2	13.4924	CDH1	0
ERBB.PIK3CA_4	BEZ-235.ERLOTINIB	HCT-116	40.7402	CDH1	1
ERBB.PIK3CA_4	BEZ-235.ERLOTINIB	HT-144	8.32319	CDH1	0
ERBB.PIK3CA_4	BEZ-235.ERLOTINIB	HT-29	37.2473	CDH1	0
ERBB.PIK3CA_4	BEZ-235.ERLOTINIB	LNCaP-Clone-FGC	85.1535	CDH1	1
ERBB.PIK3CA_4	BEZ-235.ERLOTINIB	LoVo	38.9016	CDH1	0
ERBB.PIK3CA_4	BEZ-235.ERLOTINIB	MDA-MB-436	34.3615	CDH1	0
ERBB.PIK3CA_4	BEZ-235.ERLOTINIB	NCI-H1650	26.7684	CDH1	0
ERBB.PIK3CA_4	BEZ-235.ERLOTINIB	NCI-H2122	53.942	CDH1	0
ERBB.PIK3CA_4	BEZ-235.ERLOTINIB	NCI-H23	30.3952	CDH1	0
ERBB.PIK3CA_4	BEZ-235.ERLOTINIB	NCI-H460	34.6518	CDH1	0
ERBB.PIK3CA_4	BEZ-235.ERLOTINIB	NCI-H520	36.2969	CDH1	0
ERBB.PIK3CA_4	BEZ-235.ERLOTINIB	OCUB-M	28.3333	CDH1	0
ERBB.PIK3CA_4	BEZ-235.ERLOTINIB	OV-90	23.658	CDH1	0
ERBB.PIK3CA_4	BEZ-235.ERLOTINIB	OVCAR-3	41.4432	CDH1	0
ERBB.PIK3CA_4	BEZ-235.ERLOTINIB	PA-1	28.7767	CDH1	0
ERBB.PIK3CA_4	BEZ-235.ERLOTINIB	RKO	12.937	CDH1	0
ERBB.PIK3CA_4	BEZ-235.ERLOTINIB	RPMI-7951	33.1075	CDH1	0
ERBB.PIK3CA_4	BEZ-235.ERLOTINIB	SK-MEL-30	40.3173	CDH1	0
ERBB.PIK3CA_4	BEZ-235.ERLOTINIB	SK-MES-1	40.1044	CDH1	0
ERBB.PIK3CA_4	BEZ-235.ERLOTINIB	SK-OV-3	33.223	CDH1	0
ERBB.PIK3CA_4	BEZ-235.ERLOTINIB	SW620	12.7869	CDH1	0
ERBB.PIK3CA_4	BEZ-235.ERLOTINIB	SW837	48.2351	CDH1	0
ERBB.PIK3CA_4	BEZ-235.ERLOTINIB	T47D	141.79	CDH1	0
ERBB.PIK3CA_4	BEZ-235.ERLOTINIB	UACC-62	21.0359	CDH1	0
ERBB.PIK3CA_4	BEZ-235.ERLOTINIB	VCaP	29.0519	CDH1	0
ERBB.PIK3CA_4	BEZ-235.ERLOTINIB	A2058	30.4472	EGFR	0
ERBB.PIK3CA_4	BEZ-235.ERLOTINIB	A2780	32.9904	EGFR	0
ERBB.PIK3CA_4	BEZ-235.ERLOTINIB	A375	32.7914	EGFR	0
ERBB.PIK3CA_4	BEZ-235.ERLOTINIB	A427	24.8205	EGFR	0
ERBB.PIK3CA_4	BEZ-235.ERLOTINIB	Caov-3	53.2361	EGFR	1
ERBB.PIK3CA_4	BEZ-235.ERLOTINIB	ES-2	13.4924	EGFR	0
ERBB.PIK3CA_4	BEZ-235.ERLOTINIB	HCT-116	40.7402	EGFR	0
ERBB.PIK3CA_4	BEZ-235.ERLOTINIB	HT-144	8.32319	EGFR	0
ERBB.PIK3CA_4	BEZ-235.ERLOTINIB	HT-29	37.2473	EGFR	0
ERBB.PIK3CA_4	BEZ-235.ERLOTINIB	LNCaP-Clone-FGC	85.1535	EGFR	0
ERBB.PIK3CA_4	BEZ-235.ERLOTINIB	LoVo	38.9016	EGFR	0
ERBB.PIK3CA_4	BEZ-235.ERLOTINIB	MDA-MB-436	34.3615	EGFR	0
ERBB.PIK3CA_4	BEZ-235.ERLOTINIB	NCI-H1650	26.7684	EGFR	1
ERBB.PIK3CA_4	BEZ-235.ERLOTINIB	NCI-H2122	53.942	EGFR	0
ERBB.PIK3CA_4	BEZ-235.ERLOTINIB	NCI-H23	30.3952	EGFR	0
ERBB.PIK3CA_4	BEZ-235.ERLOTINIB	NCI-H460	34.6518	EGFR	0
ERBB.PIK3CA_4	BEZ-235.ERLOTINIB	NCI-H520	36.2969	EGFR	0
ERBB.PIK3CA_4	BEZ-235.ERLOTINIB	OCUB-M	28.3333	EGFR	0
ERBB.PIK3CA_4	BEZ-235.ERLOTINIB	OV-90	23.658	EGFR	0
ERBB.PIK3CA_4	BEZ-235.ERLOTINIB	OVCAR-3	41.4432	EGFR	0
ERBB.PIK3CA_4	BEZ-235.ERLOTINIB	PA-1	28.7767	EGFR	0
ERBB.PIK3CA_4	BEZ-235.ERLOTINIB	RKO	12.937	EGFR	0
ERBB.PIK3CA_4	BEZ-235.ERLOTINIB	RPMI-7951	33.1075	EGFR	0
ERBB.PIK3CA_4	BEZ-235.ERLOTINIB	SK-MEL-30	40.3173	EGFR	0
ERBB.PIK3CA_4	BEZ-235.ERLOTINIB	SK-MES-1	40.1044	EGFR	0
ERBB.PIK3CA_4	BEZ-235.ERLOTINIB	SK-OV-3	33.223	EGFR	0
ERBB.PIK3CA_4	BEZ-235.ERLOTINIB	SW620	12.7869	EGFR	0
ERBB.PIK3CA_4	BEZ-235.ERLOTINIB	SW837	48.2351	EGFR	0
ERBB.PIK3CA_4	BEZ-235.ERLOTINIB	T47D	141.79	EGFR	0
ERBB.PIK3CA_4	BEZ-235.ERLOTINIB	UACC-62	21.0359	EGFR	0
ERBB.PIK3CA_4	BEZ-235.ERLOTINIB	VCaP	29.0519	EGFR	0
ERBB.PIK3CA_4	BEZ-235.LAPATINIB	A2058	34.8836	CDH1	0
ERBB.PIK3CA_4	BEZ-235.LAPATINIB	A2780	33.6539	CDH1	0
ERBB.PIK3CA_4	BEZ-235.LAPATINIB	A375	27.9067	CDH1	0
ERBB.PIK3CA_4	BEZ-235.LAPATINIB	A427	15.4436	CDH1	0
ERBB.PIK3CA_4	BEZ-235.LAPATINIB	Caov-3	38.0461	CDH1	0
ERBB.PIK3CA_4	BEZ-235.LAPATINIB	ES-2	10.9063	CDH1	0
ERBB.PIK3CA_4	BEZ-235.LAPATINIB	HCT-116	15.5044	CDH1	1
ERBB.PIK3CA_4	BEZ-235.LAPATINIB	HT-144	19.9341	CDH1	0
ERBB.PIK3CA_4	BEZ-235.LAPATINIB	HT-29	36.4028	CDH1	0
ERBB.PIK3CA_4	BEZ-235.LAPATINIB	LNCaP-Clone-FGC	89.9884	CDH1	1
ERBB.PIK3CA_4	BEZ-235.LAPATINIB	LoVo	48.3062	CDH1	0
ERBB.PIK3CA_4	BEZ-235.LAPATINIB	MDA-MB-436	17.2313	CDH1	0
ERBB.PIK3CA_4	BEZ-235.LAPATINIB	NCI-H1650	31.928	CDH1	0
ERBB.PIK3CA_4	BEZ-235.LAPATINIB	NCI-H2122	52.1545	CDH1	0
ERBB.PIK3CA_4	BEZ-235.LAPATINIB	NCI-H23	19.2199	CDH1	0
ERBB.PIK3CA_4	BEZ-235.LAPATINIB	NCI-H460	22.4473	CDH1	0
ERBB.PIK3CA_4	BEZ-235.LAPATINIB	NCI-H520	27.8076	CDH1	0
ERBB.PIK3CA_4	BEZ-235.LAPATINIB	OCUB-M	31.6729	CDH1	0
ERBB.PIK3CA_4	BEZ-235.LAPATINIB	OV-90	22.2995	CDH1	0
ERBB.PIK3CA_4	BEZ-235.LAPATINIB	OVCAR-3	34.2008	CDH1	0
ERBB.PIK3CA_4	BEZ-235.LAPATINIB	PA-1	39.897	CDH1	0
ERBB.PIK3CA_4	BEZ-235.LAPATINIB	RKO	21.8977	CDH1	0
ERBB.PIK3CA_4	BEZ-235.LAPATINIB	RPMI-7951	20.486	CDH1	0
ERBB.PIK3CA_4	BEZ-235.LAPATINIB	SK-MEL-30	26.9863	CDH1	0
ERBB.PIK3CA_4	BEZ-235.LAPATINIB	SK-MES-1	31.7456	CDH1	0
ERBB.PIK3CA_4	BEZ-235.LAPATINIB	SK-OV-3	34.7068	CDH1	0
ERBB.PIK3CA_4	BEZ-235.LAPATINIB	SW620	10.6989	CDH1	0
ERBB.PIK3CA_4	BEZ-235.LAPATINIB	SW837	63.1041	CDH1	0
ERBB.PIK3CA_4	BEZ-235.LAPATINIB	T47D	158.172	CDH1	0
ERBB.PIK3CA_4	BEZ-235.LAPATINIB	UACC-62	34.9934	CDH1	0
ERBB.PIK3CA_4	BEZ-235.LAPATINIB	VCaP	24.5208	CDH1	0
ERBB.PIK3CA_4	BEZ-235.LAPATINIB	A2058	34.8836	EGFR	0
ERBB.PIK3CA_4	BEZ-235.LAPATINIB	A2780	33.6539	EGFR	0
ERBB.PIK3CA_4	BEZ-235.LAPATINIB	A375	27.9067	EGFR	0
ERBB.PIK3CA_4	BEZ-235.LAPATINIB	A427	15.4436	EGFR	0
ERBB.PIK3CA_4	BEZ-235.LAPATINIB	Caov-3	38.0461	EGFR	1
ERBB.PIK3CA_4	BEZ-235.LAPATINIB	ES-2	10.9063	EGFR	0
ERBB.PIK3CA_4	BEZ-235.LAPATINIB	HCT-116	15.5044	EGFR	0
ERBB.PIK3CA_4	BEZ-235.LAPATINIB	HT-144	19.9341	EGFR	0
ERBB.PIK3CA_4	BEZ-235.LAPATINIB	HT-29	36.4028	EGFR	0
ERBB.PIK3CA_4	BEZ-235.LAPATINIB	LNCaP-Clone-FGC	89.9884	EGFR	0
ERBB.PIK3CA_4	BEZ-235.LAPATINIB	LoVo	48.3062	EGFR	0
ERBB.PIK3CA_4	BEZ-235.LAPATINIB	MDA-MB-436	17.2313	EGFR	0
ERBB.PIK3CA_4	BEZ-235.LAPATINIB	NCI-H1650	31.928	EGFR	1
ERBB.PIK3CA_4	BEZ-235.LAPATINIB	NCI-H2122	52.1545	EGFR	0
ERBB.PIK3CA_4	BEZ-235.LAPATINIB	NCI-H23	19.2199	EGFR	0
ERBB.PIK3CA_4	BEZ-235.LAPATINIB	NCI-H460	22.4473	EGFR	0
ERBB.PIK3CA_4	BEZ-235.LAPATINIB	NCI-H520	27.8076	EGFR	0
ERBB.PIK3CA_4	BEZ-235.LAPATINIB	OCUB-M	31.6729	EGFR	0
ERBB.PIK3CA_4	BEZ-235.LAPATINIB	OV-90	22.2995	EGFR	0
ERBB.PIK3CA_4	BEZ-235.LAPATINIB	OVCAR-3	34.2008	EGFR	0
ERBB.PIK3CA_4	BEZ-235.LAPATINIB	PA-1	39.897	EGFR	0
ERBB.PIK3CA_4	BEZ-235.LAPATINIB	RKO	21.8977	EGFR	0
ERBB.PIK3CA_4	BEZ-235.LAPATINIB	RPMI-7951	20.486	EGFR	0
ERBB.PIK3CA_4	BEZ-235.LAPATINIB	SK-MEL-30	26.9863	EGFR	0
ERBB.PIK3CA_4	BEZ-235.LAPATINIB	SK-MES-1	31.7456	EGFR	0
ERBB.PIK3CA_4	BEZ-235.LAPATINIB	SK-OV-3	34.7068	EGFR	0
ERBB.PIK3CA_4	BEZ-235.LAPATINIB	SW620	10.6989	EGFR	0
ERBB.PIK3CA_4	BEZ-235.LAPATINIB	SW837	63.1041	EGFR	0
ERBB.PIK3CA_4	BEZ-235.LAPATINIB	T47D	158.172	EGFR	0
ERBB.PIK3CA_4	BEZ-235.LAPATINIB	UACC-62	34.9934	EGFR	0
ERBB.PIK3CA_4	BEZ-235.LAPATINIB	VCaP	24.5208	EGFR	0
AKT_1.EGFR_2	LAPATINIB.MK-2206	A2058	41.777	BRCA1	0
AKT_1.EGFR_2	LAPATINIB.MK-2206	A2780	24.2903	BRCA1	0
AKT_1.EGFR_2	LAPATINIB.MK-2206	A375	28.2174	BRCA1	0
AKT_1.EGFR_2	LAPATINIB.MK-2206	A427	-2.26435	BRCA1	0
AKT_1.EGFR_2	LAPATINIB.MK-2206	Caov-3	41.5439	BRCA1	0
AKT_1.EGFR_2	LAPATINIB.MK-2206	ES-2	14.0111	BRCA1	0
AKT_1.EGFR_2	LAPATINIB.MK-2206	HCT-116	19.8728	BRCA1	0
AKT_1.EGFR_2	LAPATINIB.MK-2206	HT-29	39.4728	BRCA1	0
AKT_1.EGFR_2	LAPATINIB.MK-2206	LNCaP-Clone-FGC	-11.9912	BRCA1	0
AKT_1.EGFR_2	LAPATINIB.MK-2206	LoVo	38.3121	BRCA1	0
AKT_1.EGFR_2	LAPATINIB.MK-2206	MDA-MB-436	9.83709	BRCA1	1
AKT_1.EGFR_2	LAPATINIB.MK-2206	NCI-H1650	41.5557	BRCA1	0
AKT_1.EGFR_2	LAPATINIB.MK-2206	NCI-H2122	51.5696	BRCA1	0
AKT_1.EGFR_2	LAPATINIB.MK-2206	NCI-H23	-4.96655	BRCA1	0
AKT_1.EGFR_2	LAPATINIB.MK-2206	NCI-H460	5.48852	BRCA1	0
AKT_1.EGFR_2	LAPATINIB.MK-2206	NCI-H520	-1.9443	BRCA1	0
AKT_1.EGFR_2	LAPATINIB.MK-2206	OCUB-M	40.1638	BRCA1	0
AKT_1.EGFR_2	LAPATINIB.MK-2206	OV-90	15.2612	BRCA1	0
AKT_1.EGFR_2	LAPATINIB.MK-2206	OVCAR-3	29.1239	BRCA1	0
AKT_1.EGFR_2	LAPATINIB.MK-2206	PA-1	33.8475	BRCA1	0
AKT_1.EGFR_2	LAPATINIB.MK-2206	RKO	18.8524	BRCA1	1
AKT_1.EGFR_2	LAPATINIB.MK-2206	RPMI-7951	11.4355	BRCA1	0
AKT_1.EGFR_2	LAPATINIB.MK-2206	SK-MES-1	43.1851	BRCA1	0
AKT_1.EGFR_2	LAPATINIB.MK-2206	SK-OV-3	51.8625	BRCA1	0
AKT_1.EGFR_2	LAPATINIB.MK-2206	SW620	-12.2418	BRCA1	0
AKT_1.EGFR_2	LAPATINIB.MK-2206	SW837	68.731	BRCA1	0
AKT_1.EGFR_2	LAPATINIB.MK-2206	T47D	-3.24835	BRCA1	0
AKT_1.EGFR_2	LAPATINIB.MK-2206	UACC-62	15.9821	BRCA1	1
AKT_1.EGFR_2	LAPATINIB.MK-2206	VCaP	14.1494	BRCA1	0
AKT_1.EGFR_2	LAPATINIB.MK-2206	A2058	41.777	PIK3CA	0
AKT_1.EGFR_2	LAPATINIB.MK-2206	A2780	24.2903	PIK3CA	1
AKT_1.EGFR_2	LAPATINIB.MK-2206	A375	28.2174	PIK3CA	0
AKT_1.EGFR_2	LAPATINIB.MK-2206	A427	-2.26435	PIK3CA	0
AKT_1.EGFR_2	LAPATINIB.MK-2206	Caov-3	41.5439	PIK3CA	1
AKT_1.EGFR_2	LAPATINIB.MK-2206	ES-2	14.0111	PIK3CA	0
AKT_1.EGFR_2	LAPATINIB.MK-2206	HCT-116	19.8728	PIK3CA	1
AKT_1.EGFR_2	LAPATINIB.MK-2206	HT-29	39.4728	PIK3CA	1
AKT_1.EGFR_2	LAPATINIB.MK-2206	LNCaP-Clone-FGC	-11.9912	PIK3CA	0
AKT_1.EGFR_2	LAPATINIB.MK-2206	LoVo	38.3121	PIK3CA	0
AKT_1.EGFR_2	LAPATINIB.MK-2206	MDA-MB-436	9.83709	PIK3CA	0
AKT_1.EGFR_2	LAPATINIB.MK-2206	NCI-H1650	41.5557	PIK3CA	0
AKT_1.EGFR_2	LAPATINIB.MK-2206	NCI-H2122	51.5696	PIK3CA	0
AKT_1.EGFR_2	LAPATINIB.MK-2206	NCI-H23	-4.96655	PIK3CA	0
AKT_1.EGFR_2	LAPATINIB.MK-2206	NCI-H460	5.48852	PIK3CA	1
AKT_1.EGFR_2	LAPATINIB.MK-2206	NCI-H520	-1.9443	PIK3CA	0
AKT_1.EGFR_2	LAPATINIB.MK-2206	OCUB-M	40.1638	PIK3CA	1
AKT_1.EGFR_2	LAPATINIB.MK-2206	OV-90	15.2612	PIK3CA	0
AKT_1.EGFR_2	LAPATINIB.MK-2206	OVCAR-3	29.1239	PIK3CA	0
AKT_1.EGFR_2	LAPATINIB.MK-2206	PA-1	33.8475	PIK3CA	0
AKT_1.EGFR_2	LAPATINIB.MK-2206	RKO	18.8524	PIK3CA	1
AKT_1.EGFR_2	LAPATINIB.MK-2206	RPMI-7951	11.4355	PIK3CA	0
AKT_1.EGFR_2	LAPATINIB.MK-2206	SK-MES-1	43.1851	PIK3CA	0
AKT_1.EGFR_2	LAPATINIB.MK-2206	SK-OV-3	51.8625	PIK3CA	1
AKT_1.EGFR_2	LAPATINIB.MK-2206	SW620	-12.2418	PIK3CA	0
AKT_1.EGFR_2	LAPATINIB.MK-2206	SW837	68.731	PIK3CA	0
AKT_1.EGFR_2	LAPATINIB.MK-2206	T47D	-3.24835	PIK3CA	1
AKT_1.EGFR_2	LAPATINIB.MK-2206	UACC-62	15.9821	PIK3CA	0
AKT_1.EGFR_2	LAPATINIB.MK-2206	VCaP	14.1494	PIK3CA	0
AKT_1.EGFR_2	LAPATINIB.MK-2206	A2058	41.777	EGFR	0
AKT_1.EGFR_2	LAPATINIB.MK-2206	A2780	24.2903	EGFR	0
AKT_1.EGFR_2	LAPATINIB.MK-2206	A375	28.2174	EGFR	0
AKT_1.EGFR_2	LAPATINIB.MK-2206	A427	-2.26435	EGFR	0
AKT_1.EGFR_2	LAPATINIB.MK-2206	Caov-3	41.5439	EGFR	1
AKT_1.EGFR_2	LAPATINIB.MK-2206	ES-2	14.0111	EGFR	0
AKT_1.EGFR_2	LAPATINIB.MK-2206	HCT-116	19.8728	EGFR	0
AKT_1.EGFR_2	LAPATINIB.MK-2206	HT-29	39.4728	EGFR	0
AKT_1.EGFR_2	LAPATINIB.MK-2206	LNCaP-Clone-FGC	-11.9912	EGFR	0
AKT_1.EGFR_2	LAPATINIB.MK-2206	LoVo	38.3121	EGFR	0
AKT_1.EGFR_2	LAPATINIB.MK-2206	MDA-MB-436	9.83709	EGFR	0
AKT_1.EGFR_2	LAPATINIB.MK-2206	NCI-H1650	41.5557	EGFR	1
AKT_1.EGFR_2	LAPATINIB.MK-2206	NCI-H2122	51.5696	EGFR	0
AKT_1.EGFR_2	LAPATINIB.MK-2206	NCI-H23	-4.96655	EGFR	0
AKT_1.EGFR_2	LAPATINIB.MK-2206	NCI-H460	5.48852	EGFR	0
AKT_1.EGFR_2	LAPATINIB.MK-2206	NCI-H520	-1.9443	EGFR	0
AKT_1.EGFR_2	LAPATINIB.MK-2206	OCUB-M	40.1638	EGFR	0
AKT_1.EGFR_2	LAPATINIB.MK-2206	OV-90	15.2612	EGFR	0
AKT_1.EGFR_2	LAPATINIB.MK-2206	OVCAR-3	29.1239	EGFR	0
AKT_1.EGFR_2	LAPATINIB.MK-2206	PA-1	33.8475	EGFR	0
AKT_1.EGFR_2	LAPATINIB.MK-2206	RKO	18.8524	EGFR	0
AKT_1.EGFR_2	LAPATINIB.MK-2206	RPMI-7951	11.4355	EGFR	0
AKT_1.EGFR_2	LAPATINIB.MK-2206	SK-MES-1	43.1851	EGFR	0
AKT_1.EGFR_2	LAPATINIB.MK-2206	SK-OV-3	51.8625	EGFR	0
AKT_1.EGFR_2	LAPATINIB.MK-2206	SW620	-12.2418	EGFR	0
AKT_1.EGFR_2	LAPATINIB.MK-2206	SW837	68.731	EGFR	0
AKT_1.EGFR_2	LAPATINIB.MK-2206	T47D	-3.24835	EGFR	0
AKT_1.EGFR_2	LAPATINIB.MK-2206	UACC-62	15.9821	EGFR	0
AKT_1.EGFR_2	LAPATINIB.MK-2206	VCaP	14.1494	EGFR	0
AKT_1.EGFR_2	LAPATINIB.MK-2206	A2058	41.777	EGF	1
AKT_1.EGFR_2	LAPATINIB.MK-2206	A2780	24.2903	EGF	0
AKT_1.EGFR_2	LAPATINIB.MK-2206	A375	28.2174	EGF	0
AKT_1.EGFR_2	LAPATINIB.MK-2206	A427	-2.26435	EGF	0
AKT_1.EGFR_2	LAPATINIB.MK-2206	Caov-3	41.5439	EGF	0
AKT_1.EGFR_2	LAPATINIB.MK-2206	ES-2	14.0111	EGF	0
AKT_1.EGFR_2	LAPATINIB.MK-2206	HCT-116	19.8728	EGF	0
AKT_1.EGFR_2	LAPATINIB.MK-2206	HT-29	39.4728	EGF	0
AKT_1.EGFR_2	LAPATINIB.MK-2206	LNCaP-Clone-FGC	-11.9912	EGF	0
AKT_1.EGFR_2	LAPATINIB.MK-2206	LoVo	38.3121	EGF	1
AKT_1.EGFR_2	LAPATINIB.MK-2206	MDA-MB-436	9.83709	EGF	0
AKT_1.EGFR_2	LAPATINIB.MK-2206	NCI-H1650	41.5557	EGF	0
AKT_1.EGFR_2	LAPATINIB.MK-2206	NCI-H2122	51.5696	EGF	0
AKT_1.EGFR_2	LAPATINIB.MK-2206	NCI-H23	-4.96655	EGF	0
AKT_1.EGFR_2	LAPATINIB.MK-2206	NCI-H460	5.48852	EGF	0
AKT_1.EGFR_2	LAPATINIB.MK-2206	NCI-H520	-1.9443	EGF	0
AKT_1.EGFR_2	LAPATINIB.MK-2206	OCUB-M	40.1638	EGF	0
AKT_1.EGFR_2	LAPATINIB.MK-2206	OV-90	15.2612	EGF	0
AKT_1.EGFR_2	LAPATINIB.MK-2206	OVCAR-3	29.1239	EGF	0
AKT_1.EGFR_2	LAPATINIB.MK-2206	PA-1	33.8475	EGF	0
AKT_1.EGFR_2	LAPATINIB.MK-2206	RKO	18.8524	EGF	0
AKT_1.EGFR_2	LAPATINIB.MK-2206	RPMI-7951	11.4355	EGF	0
AKT_1.EGFR_2	LAPATINIB.MK-2206	SK-MES-1	43.1851	EGF	0
AKT_1.EGFR_2	LAPATINIB.MK-2206	SK-OV-3	51.8625	EGF	0
AKT_1.EGFR_2	LAPATINIB.MK-2206	SW620	-12.2418	EGF	0
AKT_1.EGFR_2	LAPATINIB.MK-2206	SW837	68.731	EGF	0
AKT_1.EGFR_2	LAPATINIB.MK-2206	T47D	-3.24835	EGF	0
AKT_1.EGFR_2	LAPATINIB.MK-2206	UACC-62	15.9821	EGF	0
AKT_1.EGFR_2	LAPATINIB.MK-2206	VCaP	14.1494	EGF	0
AKT_1.EGFR_2	ERLOTINIB.MK-2206	A2058	21.7926	BRCA1	0
AKT_1.EGFR_2	ERLOTINIB.MK-2206	A2780	36.0529	BRCA1	0
AKT_1.EGFR_2	ERLOTINIB.MK-2206	A375	10.5623	BRCA1	0
AKT_1.EGFR_2	ERLOTINIB.MK-2206	A427	8.31257	BRCA1	0
AKT_1.EGFR_2	ERLOTINIB.MK-2206	Caov-3	32.5	BRCA1	0
AKT_1.EGFR_2	ERLOTINIB.MK-2206	ES-2	-7.06078	BRCA1	0
AKT_1.EGFR_2	ERLOTINIB.MK-2206	HCT-116	22.4969	BRCA1	0
AKT_1.EGFR_2	ERLOTINIB.MK-2206	HT-144	20.2613	BRCA1	0
AKT_1.EGFR_2	ERLOTINIB.MK-2206	HT-29	44.4334	BRCA1	0
AKT_1.EGFR_2	ERLOTINIB.MK-2206	LNCaP-Clone-FGC	9.53331	BRCA1	0
AKT_1.EGFR_2	ERLOTINIB.MK-2206	LoVo	32.1199	BRCA1	0
AKT_1.EGFR_2	ERLOTINIB.MK-2206	MDA-MB-436	17.5142	BRCA1	1
AKT_1.EGFR_2	ERLOTINIB.MK-2206	NCI-H1650	41.9818	BRCA1	0
AKT_1.EGFR_2	ERLOTINIB.MK-2206	NCI-H2122	66.6235	BRCA1	0
AKT_1.EGFR_2	ERLOTINIB.MK-2206	NCI-H23	28.3409	BRCA1	0
AKT_1.EGFR_2	ERLOTINIB.MK-2206	NCI-H460	22.9531	BRCA1	0
AKT_1.EGFR_2	ERLOTINIB.MK-2206	NCI-H520	15.5317	BRCA1	0
AKT_1.EGFR_2	ERLOTINIB.MK-2206	OCUB-M	24.6616	BRCA1	0
AKT_1.EGFR_2	ERLOTINIB.MK-2206	OV-90	14.7287	BRCA1	0
AKT_1.EGFR_2	ERLOTINIB.MK-2206	OVCAR-3	44.7558	BRCA1	0
AKT_1.EGFR_2	ERLOTINIB.MK-2206	PA-1	20.2602	BRCA1	0
AKT_1.EGFR_2	ERLOTINIB.MK-2206	RKO	17.2943	BRCA1	1
AKT_1.EGFR_2	ERLOTINIB.MK-2206	RPMI-7951	24.8386	BRCA1	0
AKT_1.EGFR_2	ERLOTINIB.MK-2206	SK-MEL-30	9.95845	BRCA1	0
AKT_1.EGFR_2	ERLOTINIB.MK-2206	SK-MES-1	55.9352	BRCA1	0
AKT_1.EGFR_2	ERLOTINIB.MK-2206	SK-OV-3	58.8052	BRCA1	0
AKT_1.EGFR_2	ERLOTINIB.MK-2206	SW620	-2.15907	BRCA1	0
AKT_1.EGFR_2	ERLOTINIB.MK-2206	SW837	89.3189	BRCA1	0
AKT_1.EGFR_2	ERLOTINIB.MK-2206	T47D	-3.95818	BRCA1	0
AKT_1.EGFR_2	ERLOTINIB.MK-2206	UACC-62	38.3333	BRCA1	1
AKT_1.EGFR_2	ERLOTINIB.MK-2206	VCaP	24.6267	BRCA1	0
AKT_1.EGFR_2	ERLOTINIB.MK-2206	A2058	21.7926	PIK3CA	0
AKT_1.EGFR_2	ERLOTINIB.MK-2206	A2780	36.0529	PIK3CA	1
AKT_1.EGFR_2	ERLOTINIB.MK-2206	A375	10.5623	PIK3CA	0
AKT_1.EGFR_2	ERLOTINIB.MK-2206	A427	8.31257	PIK3CA	0
AKT_1.EGFR_2	ERLOTINIB.MK-2206	Caov-3	32.5	PIK3CA	1
AKT_1.EGFR_2	ERLOTINIB.MK-2206	ES-2	-7.06078	PIK3CA	0
AKT_1.EGFR_2	ERLOTINIB.MK-2206	HCT-116	22.4969	PIK3CA	1
AKT_1.EGFR_2	ERLOTINIB.MK-2206	HT-144	20.2613	PIK3CA	0
AKT_1.EGFR_2	ERLOTINIB.MK-2206	HT-29	44.4334	PIK3CA	1
AKT_1.EGFR_2	ERLOTINIB.MK-2206	LNCaP-Clone-FGC	9.53331	PIK3CA	0
AKT_1.EGFR_2	ERLOTINIB.MK-2206	LoVo	32.1199	PIK3CA	0
AKT_1.EGFR_2	ERLOTINIB.MK-2206	MDA-MB-436	17.5142	PIK3CA	0
AKT_1.EGFR_2	ERLOTINIB.MK-2206	NCI-H1650	41.9818	PIK3CA	0
AKT_1.EGFR_2	ERLOTINIB.MK-2206	NCI-H2122	66.6235	PIK3CA	0
AKT_1.EGFR_2	ERLOTINIB.MK-2206	NCI-H23	28.3409	PIK3CA	0
AKT_1.EGFR_2	ERLOTINIB.MK-2206	NCI-H460	22.9531	PIK3CA	1
AKT_1.EGFR_2	ERLOTINIB.MK-2206	NCI-H520	15.5317	PIK3CA	0
AKT_1.EGFR_2	ERLOTINIB.MK-2206	OCUB-M	24.6616	PIK3CA	1
AKT_1.EGFR_2	ERLOTINIB.MK-2206	OV-90	14.7287	PIK3CA	0
AKT_1.EGFR_2	ERLOTINIB.MK-2206	OVCAR-3	44.7558	PIK3CA	0
AKT_1.EGFR_2	ERLOTINIB.MK-2206	PA-1	20.2602	PIK3CA	0
AKT_1.EGFR_2	ERLOTINIB.MK-2206	RKO	17.2943	PIK3CA	1
AKT_1.EGFR_2	ERLOTINIB.MK-2206	RPMI-7951	24.8386	PIK3CA	0
AKT_1.EGFR_2	ERLOTINIB.MK-2206	SK-MEL-30	9.95845	PIK3CA	0
AKT_1.EGFR_2	ERLOTINIB.MK-2206	SK-MES-1	55.9352	PIK3CA	0
AKT_1.EGFR_2	ERLOTINIB.MK-2206	SK-OV-3	58.8052	PIK3CA	1
AKT_1.EGFR_2	ERLOTINIB.MK-2206	SW620	-2.15907	PIK3CA	0
AKT_1.EGFR_2	ERLOTINIB.MK-2206	SW837	89.3189	PIK3CA	0
AKT_1.EGFR_2	ERLOTINIB.MK-2206	T47D	-3.95818	PIK3CA	1
AKT_1.EGFR_2	ERLOTINIB.MK-2206	UACC-62	38.3333	PIK3CA	0
AKT_1.EGFR_2	ERLOTINIB.MK-2206	VCaP	24.6267	PIK3CA	0
AKT_1.EGFR_2	ERLOTINIB.MK-2206	A2058	21.7926	EGFR	0
AKT_1.EGFR_2	ERLOTINIB.MK-2206	A2780	36.0529	EGFR	0
AKT_1.EGFR_2	ERLOTINIB.MK-2206	A375	10.5623	EGFR	0
AKT_1.EGFR_2	ERLOTINIB.MK-2206	A427	8.31257	EGFR	0
AKT_1.EGFR_2	ERLOTINIB.MK-2206	Caov-3	32.5	EGFR	1
AKT_1.EGFR_2	ERLOTINIB.MK-2206	ES-2	-7.06078	EGFR	0
AKT_1.EGFR_2	ERLOTINIB.MK-2206	HCT-116	22.4969	EGFR	0
AKT_1.EGFR_2	ERLOTINIB.MK-2206	HT-144	20.2613	EGFR	0
AKT_1.EGFR_2	ERLOTINIB.MK-2206	HT-29	44.4334	EGFR	0
AKT_1.EGFR_2	ERLOTINIB.MK-2206	LNCaP-Clone-FGC	9.53331	EGFR	0
AKT_1.EGFR_2	ERLOTINIB.MK-2206	LoVo	32.1199	EGFR	0
AKT_1.EGFR_2	ERLOTINIB.MK-2206	MDA-MB-436	17.5142	EGFR	0
AKT_1.EGFR_2	ERLOTINIB.MK-2206	NCI-H1650	41.9818	EGFR	1
AKT_1.EGFR_2	ERLOTINIB.MK-2206	NCI-H2122	66.6235	EGFR	0
AKT_1.EGFR_2	ERLOTINIB.MK-2206	NCI-H23	28.3409	EGFR	0
AKT_1.EGFR_2	ERLOTINIB.MK-2206	NCI-H460	22.9531	EGFR	0
AKT_1.EGFR_2	ERLOTINIB.MK-2206	NCI-H520	15.5317	EGFR	0
AKT_1.EGFR_2	ERLOTINIB.MK-2206	OCUB-M	24.6616	EGFR	0
AKT_1.EGFR_2	ERLOTINIB.MK-2206	OV-90	14.7287	EGFR	0
AKT_1.EGFR_2	ERLOTINIB.MK-2206	OVCAR-3	44.7558	EGFR	0
AKT_1.EGFR_2	ERLOTINIB.MK-2206	PA-1	20.2602	EGFR	0
AKT_1.EGFR_2	ERLOTINIB.MK-2206	RKO	17.2943	EGFR	0
AKT_1.EGFR_2	ERLOTINIB.MK-2206	RPMI-7951	24.8386	EGFR	0
AKT_1.EGFR_2	ERLOTINIB.MK-2206	SK-MEL-30	9.95845	EGFR	0
AKT_1.EGFR_2	ERLOTINIB.MK-2206	SK-MES-1	55.9352	EGFR	0
AKT_1.EGFR_2	ERLOTINIB.MK-2206	SK-OV-3	58.8052	EGFR	0
AKT_1.EGFR_2	ERLOTINIB.MK-2206	SW620	-2.15907	EGFR	0
AKT_1.EGFR_2	ERLOTINIB.MK-2206	SW837	89.3189	EGFR	0
AKT_1.EGFR_2	ERLOTINIB.MK-2206	T47D	-3.95818	EGFR	0
AKT_1.EGFR_2	ERLOTINIB.MK-2206	UACC-62	38.3333	EGFR	0
AKT_1.EGFR_2	ERLOTINIB.MK-2206	VCaP	24.6267	EGFR	0
AKT_1.EGFR_2	ERLOTINIB.MK-2206	A2058	21.7926	EGF	1
AKT_1.EGFR_2	ERLOTINIB.MK-2206	A2780	36.0529	EGF	0
AKT_1.EGFR_2	ERLOTINIB.MK-2206	A375	10.5623	EGF	0
AKT_1.EGFR_2	ERLOTINIB.MK-2206	A427	8.31257	EGF	0
AKT_1.EGFR_2	ERLOTINIB.MK-2206	Caov-3	32.5	EGF	0
AKT_1.EGFR_2	ERLOTINIB.MK-2206	ES-2	-7.06078	EGF	0
AKT_1.EGFR_2	ERLOTINIB.MK-2206	HCT-116	22.4969	EGF	0
AKT_1.EGFR_2	ERLOTINIB.MK-2206	HT-144	20.2613	EGF	0
AKT_1.EGFR_2	ERLOTINIB.MK-2206	HT-29	44.4334	EGF	0
AKT_1.EGFR_2	ERLOTINIB.MK-2206	LNCaP-Clone-FGC	9.53331	EGF	0
AKT_1.EGFR_2	ERLOTINIB.MK-2206	LoVo	32.1199	EGF	1
AKT_1.EGFR_2	ERLOTINIB.MK-2206	MDA-MB-436	17.5142	EGF	0
AKT_1.EGFR_2	ERLOTINIB.MK-2206	NCI-H1650	41.9818	EGF	0
AKT_1.EGFR_2	ERLOTINIB.MK-2206	NCI-H2122	66.6235	EGF	0
AKT_1.EGFR_2	ERLOTINIB.MK-2206	NCI-H23	28.3409	EGF	0
AKT_1.EGFR_2	ERLOTINIB.MK-2206	NCI-H460	22.9531	EGF	0
AKT_1.EGFR_2	ERLOTINIB.MK-2206	NCI-H520	15.5317	EGF	0
AKT_1.EGFR_2	ERLOTINIB.MK-2206	OCUB-M	24.6616	EGF	0
AKT_1.EGFR_2	ERLOTINIB.MK-2206	OV-90	14.7287	EGF	0
AKT_1.EGFR_2	ERLOTINIB.MK-2206	OVCAR-3	44.7558	EGF	0
AKT_1.EGFR_2	ERLOTINIB.MK-2206	PA-1	20.2602	EGF	0
AKT_1.EGFR_2	ERLOTINIB.MK-2206	RKO	17.2943	EGF	0
AKT_1.EGFR_2	ERLOTINIB.MK-2206	RPMI-7951	24.8386	EGF	0
AKT_1.EGFR_2	ERLOTINIB.MK-2206	SK-MEL-30	9.95845	EGF	0
AKT_1.EGFR_2	ERLOTINIB.MK-2206	SK-MES-1	55.9352	EGF	0
AKT_1.EGFR_2	ERLOTINIB.MK-2206	SK-OV-3	58.8052	EGF	0
AKT_1.EGFR_2	ERLOTINIB.MK-2206	SW620	-2.15907	EGF	0
AKT_1.EGFR_2	ERLOTINIB.MK-2206	SW837	89.3189	EGF	0
AKT_1.EGFR_2	ERLOTINIB.MK-2206	T47D	-3.95818	EGF	0
AKT_1.EGFR_2	ERLOTINIB.MK-2206	UACC-62	38.3333	EGF	0
AKT_1.EGFR_2	ERLOTINIB.MK-2206	VCaP	24.6267	EGF	0
AKT_SGK.MAP2K_1	MK-2206.PD325901	A2058	45.1529	AR	0
AKT_SGK.MAP2K_1	MK-2206.PD325901	A2780	81.9983	AR	0
AKT_SGK.MAP2K_1	MK-2206.PD325901	A375	16.5679	AR	0
AKT_SGK.MAP2K_1	MK-2206.PD325901	A427	43.3941	AR	0
AKT_SGK.MAP2K_1	MK-2206.PD325901	Caov-3	68.5453	AR	0
AKT_SGK.MAP2K_1	MK-2206.PD325901	ES-2	20.2682	AR	1
AKT_SGK.MAP2K_1	MK-2206.PD325901	HCT-116	38.1628	AR	0
AKT_SGK.MAP2K_1	MK-2206.PD325901	HT-144	21.7885	AR	0
AKT_SGK.MAP2K_1	MK-2206.PD325901	HT-29	40.0467	AR	0
AKT_SGK.MAP2K_1	MK-2206.PD325901	LNCaP-Clone-FGC	14.9212	AR	1
AKT_SGK.MAP2K_1	MK-2206.PD325901	LoVo	40.307	AR	0
AKT_SGK.MAP2K_1	MK-2206.PD325901	MDA-MB-436	11.6502	AR	0
AKT_SGK.MAP2K_1	MK-2206.PD325901	NCI-H1650	-0.959111	AR	0
AKT_SGK.MAP2K_1	MK-2206.PD325901	NCI-H2122	54.4365	AR	0
AKT_SGK.MAP2K_1	MK-2206.PD325901	NCI-H23	23.1839	AR	0
AKT_SGK.MAP2K_1	MK-2206.PD325901	NCI-H460	65.9485	AR	0
AKT_SGK.MAP2K_1	MK-2206.PD325901	NCI-H520	-2.17477	AR	0
AKT_SGK.MAP2K_1	MK-2206.PD325901	OCUB-M	-4.66177	AR	0
AKT_SGK.MAP2K_1	MK-2206.PD325901	OV-90	29.7135	AR	0
AKT_SGK.MAP2K_1	MK-2206.PD325901	OVCAR-3	34.1199	AR	0
AKT_SGK.MAP2K_1	MK-2206.PD325901	PA-1	36.4602	AR	0
AKT_SGK.MAP2K_1	MK-2206.PD325901	RKO	33.8329	AR	1
AKT_SGK.MAP2K_1	MK-2206.PD325901	RPMI-7951	36.222	AR	0
AKT_SGK.MAP2K_1	MK-2206.PD325901	SK-MEL-30	25.1815	AR	0
AKT_SGK.MAP2K_1	MK-2206.PD325901	SK-MES-1	33.9826	AR	0
AKT_SGK.MAP2K_1	MK-2206.PD325901	SK-OV-3	51.4897	AR	0
AKT_SGK.MAP2K_1	MK-2206.PD325901	SW620	9.16578	AR	0
AKT_SGK.MAP2K_1	MK-2206.PD325901	SW837	44.9174	AR	0
AKT_SGK.MAP2K_1	MK-2206.PD325901	T47D	21.634	AR	0
AKT_SGK.MAP2K_1	MK-2206.PD325901	UACC-62	33.044	AR	0
AKT_SGK.MAP2K_1	MK-2206.PD325901	VCaP	-23.9566	AR	1
MAP2K_1.TKI	PD325901.SORAFENIB	A2058	32.7549	KRAS	0
MAP2K_1.TKI	PD325901.SORAFENIB	A2780	19.0948	KRAS	0
MAP2K_1.TKI	PD325901.SORAFENIB	A375	16.3803	KRAS	0
MAP2K_1.TKI	PD325901.SORAFENIB	A427	17.7875	KRAS	1
MAP2K_1.TKI	PD325901.SORAFENIB	ES-2	8.68147	KRAS	0
MAP2K_1.TKI	PD325901.SORAFENIB	HCT-116	32.0424	KRAS	1
MAP2K_1.TKI	PD325901.SORAFENIB	HT-144	16.4041	KRAS	0
MAP2K_1.TKI	PD325901.SORAFENIB	HT-29	4.64205	KRAS	0
MAP2K_1.TKI	PD325901.SORAFENIB	LNCaP-Clone-FGC	2.89784	KRAS	0
MAP2K_1.TKI	PD325901.SORAFENIB	LoVo	14.5355	KRAS	1
MAP2K_1.TKI	PD325901.SORAFENIB	MDA-MB-436	7.50637	KRAS	0
MAP2K_1.TKI	PD325901.SORAFENIB	NCI-H1650	18.4296	KRAS	0
MAP2K_1.TKI	PD325901.SORAFENIB	NCI-H2122	32.4165	KRAS	1
MAP2K_1.TKI	PD325901.SORAFENIB	NCI-H23	25.5054	KRAS	1
MAP2K_1.TKI	PD325901.SORAFENIB	NCI-H460	27.7874	KRAS	1
MAP2K_1.TKI	PD325901.SORAFENIB	NCI-H520	16.1321	KRAS	0
MAP2K_1.TKI	PD325901.SORAFENIB	OCUB-M	29.8291	KRAS	0
MAP2K_1.TKI	PD325901.SORAFENIB	OV-90	18.5585	KRAS	0
MAP2K_1.TKI	PD325901.SORAFENIB	OVCAR-3	3.66652	KRAS	0
MAP2K_1.TKI	PD325901.SORAFENIB	PA-1	16.6009	KRAS	0
MAP2K_1.TKI	PD325901.SORAFENIB	RKO	49.226	KRAS	0
MAP2K_1.TKI	PD325901.SORAFENIB	RPMI-7951	9.94735	KRAS	0
MAP2K_1.TKI	PD325901.SORAFENIB	SK-MEL-30	16.7974	KRAS	0
MAP2K_1.TKI	PD325901.SORAFENIB	SK-MES-1	12.4631	KRAS	0
MAP2K_1.TKI	PD325901.SORAFENIB	SK-OV-3	33.7709	KRAS	0
MAP2K_1.TKI	PD325901.SORAFENIB	SW620	11.2653	KRAS	1
MAP2K_1.TKI	PD325901.SORAFENIB	SW837	14.6357	KRAS	1
MAP2K_1.TKI	PD325901.SORAFENIB	T47D	25.0665	KRAS	0
MAP2K_1.TKI	PD325901.SORAFENIB	UACC-62	8.86866	KRAS	0
MAP2K_1.TKI	PD325901.SORAFENIB	VCaP	5.84844	KRAS	0
MAP2K_1.TKI	ERLOTINIB.PD325901	A2058	6.42221	KRAS	0
MAP2K_1.TKI	ERLOTINIB.PD325901	A2780	26.3913	KRAS	0
MAP2K_1.TKI	ERLOTINIB.PD325901	A375	26.8504	KRAS	0
MAP2K_1.TKI	ERLOTINIB.PD325901	A427	0.256406	KRAS	1
MAP2K_1.TKI	ERLOTINIB.PD325901	Caov-3	46.939	KRAS	0
MAP2K_1.TKI	ERLOTINIB.PD325901	ES-2	13.9908	KRAS	0
MAP2K_1.TKI	ERLOTINIB.PD325901	HCT-116	6.99399	KRAS	1
MAP2K_1.TKI	ERLOTINIB.PD325901	HT-144	14.3885	KRAS	0
MAP2K_1.TKI	ERLOTINIB.PD325901	HT-29	11.0924	KRAS	0
MAP2K_1.TKI	ERLOTINIB.PD325901	LNCaP-Clone-FGC	-5.86541	KRAS	0
MAP2K_1.TKI	ERLOTINIB.PD325901	LoVo	37.1688	KRAS	1
MAP2K_1.TKI	ERLOTINIB.PD325901	MDA-MB-436	8.77823	KRAS	0
MAP2K_1.TKI	ERLOTINIB.PD325901	NCI-H1650	11.758	KRAS	0
MAP2K_1.TKI	ERLOTINIB.PD325901	NCI-H2122	63.4381	KRAS	1
MAP2K_1.TKI	ERLOTINIB.PD325901	NCI-H23	6.80395	KRAS	1
MAP2K_1.TKI	ERLOTINIB.PD325901	NCI-H460	17.6529	KRAS	1
MAP2K_1.TKI	ERLOTINIB.PD325901	NCI-H520	-4.56785	KRAS	0
MAP2K_1.TKI	ERLOTINIB.PD325901	OCUB-M	-1.45378	KRAS	0
MAP2K_1.TKI	ERLOTINIB.PD325901	OV-90	-5.05368	KRAS	0
MAP2K_1.TKI	ERLOTINIB.PD325901	OVCAR-3	23.4455	KRAS	0
MAP2K_1.TKI	ERLOTINIB.PD325901	PA-1	1.81269	KRAS	0
MAP2K_1.TKI	ERLOTINIB.PD325901	RKO	7.05969	KRAS	0
MAP2K_1.TKI	ERLOTINIB.PD325901	RPMI-7951	3.99317	KRAS	0
MAP2K_1.TKI	ERLOTINIB.PD325901	SK-MEL-30	9.3445	KRAS	0
MAP2K_1.TKI	ERLOTINIB.PD325901	SK-MES-1	26.8548	KRAS	0
MAP2K_1.TKI	ERLOTINIB.PD325901	SK-OV-3	11.5928	KRAS	0
MAP2K_1.TKI	ERLOTINIB.PD325901	SW620	-10.3945	KRAS	1
MAP2K_1.TKI	ERLOTINIB.PD325901	SW837	31.6457	KRAS	1
MAP2K_1.TKI	ERLOTINIB.PD325901	UACC-62	0.468867	KRAS	0
MAP2K_1.TKI	ERLOTINIB.PD325901	VCaP	-1.16469	KRAS	0
MAP2K_1.TKI	PD325901.SUNITINIB	A2058	16.7669	KRAS	0
MAP2K_1.TKI	PD325901.SUNITINIB	A2780	26.9754	KRAS	0
MAP2K_1.TKI	PD325901.SUNITINIB	A375	22.8855	KRAS	0
MAP2K_1.TKI	PD325901.SUNITINIB	A427	20.1454	KRAS	1
MAP2K_1.TKI	PD325901.SUNITINIB	Caov-3	14.7642	KRAS	0
MAP2K_1.TKI	PD325901.SUNITINIB	ES-2	29.2467	KRAS	0
MAP2K_1.TKI	PD325901.SUNITINIB	HCT-116	33.4694	KRAS	1
MAP2K_1.TKI	PD325901.SUNITINIB	HT-144	5.88204	KRAS	0
MAP2K_1.TKI	PD325901.SUNITINIB	HT-29	14.015	KRAS	0
MAP2K_1.TKI	PD325901.SUNITINIB	LNCaP-Clone-FGC	-3.56995	KRAS	0
MAP2K_1.TKI	PD325901.SUNITINIB	LoVo	7.44113	KRAS	1
MAP2K_1.TKI	PD325901.SUNITINIB	MDA-MB-436	13.6249	KRAS	0
MAP2K_1.TKI	PD325901.SUNITINIB	NCI-H1650	1.08196	KRAS	0
MAP2K_1.TKI	PD325901.SUNITINIB	NCI-H2122	15.4832	KRAS	1
MAP2K_1.TKI	PD325901.SUNITINIB	NCI-H23	11.6713	KRAS	1
MAP2K_1.TKI	PD325901.SUNITINIB	NCI-H460	16.3029	KRAS	1
MAP2K_1.TKI	PD325901.SUNITINIB	NCI-H520	10.3336	KRAS	0
MAP2K_1.TKI	PD325901.SUNITINIB	OCUB-M	18.3149	KRAS	0
MAP2K_1.TKI	PD325901.SUNITINIB	OV-90	1.7642	KRAS	0
MAP2K_1.TKI	PD325901.SUNITINIB	OVCAR-3	16.1201	KRAS	0
MAP2K_1.TKI	PD325901.SUNITINIB	PA-1	20.4132	KRAS	0
MAP2K_1.TKI	PD325901.SUNITINIB	RKO	27.8136	KRAS	0
MAP2K_1.TKI	PD325901.SUNITINIB	RPMI-7951	-4.16972	KRAS	0
MAP2K_1.TKI	PD325901.SUNITINIB	SK-MEL-30	11.7676	KRAS	0
MAP2K_1.TKI	PD325901.SUNITINIB	SK-MES-1	12.5876	KRAS	0
MAP2K_1.TKI	PD325901.SUNITINIB	SK-OV-3	18.6512	KRAS	0
MAP2K_1.TKI	PD325901.SUNITINIB	SW620	7.17	KRAS	1
MAP2K_1.TKI	PD325901.SUNITINIB	SW837	4.38056	KRAS	1
MAP2K_1.TKI	PD325901.SUNITINIB	T47D	22.5189	KRAS	0
MAP2K_1.TKI	PD325901.SUNITINIB	UACC-62	4.88656	KRAS	0
MAP2K_1.TKI	PD325901.SUNITINIB	VCaP	18.9967	KRAS	0

## Sheet: Biomarker validation ALMANAC
Biomarker validation with O'Neil et al. 2016
Legend
AstraZeneca-DREAM dataset	# Association	Associations found with a specific drug target combination with one or multiple genes
	Combi. drug	Drug combination (displays challenge drug names).
	Combi. target	Drug combination in terms of putative drug targets.
	Gene	Associated gene (biomarker).
	pVal	ANOVA p-value for separating synergy scores for mutant versus wild type cell lines of given gene.
	qVal	False discovery rate corrected p-value.
	Eff	Effect size in Cohen's D.
	Mut size	Number of mutant cell lines.
	Total size	Total number of cell lines that are experimental tested with given drug combination.
	FDR	False Discovery Rate (FDR) of original biomarker discovery discretized to *FDR<0.35, **FDR<0.20, and ***FDR<0.05.
ALMANAC dataset	Small molecules	Overlapping or non-overlapping (independent) cell lines with AstraZeneca-DREAM (first and second test case, respectively).
		Tick if small molecule, cross if not.
	Same eff. sign	Testing if the same effect size is observed.
	Combi.	Drug combination identifier in O'Neil et al. 2016.
	Gene	Associated gene (biomarker).
	pVal	ANOVA p-value for separating synergy scores for mutant versus wild type cell lines of the given gene.
	qVal	False discovery rate corrected p-value.
	Eff	Effect size in Cohen's D.
	Mut. size	Number of mutant cell lines.
	Total size	Total number of cell lines that are experimental tested with given drug combination.
AstraZeneca										ALMANAC									ALMANAC
(Biomarker associations identified by DREAM challenge)										(Overlapping cell lines with AstraZeneca-DREAM dataset, i.e. reproducibility in biological replicates)									(Independent cell lines not included in AstraZeneca-DREAM dataset, i.e. prediction of biomarker)
# Association	Combi. drug	Combi. target	Gene	pVal	qVal	Eff	Mut. size	Total size	FDR	Small molecules	same eff. sign	Combi	Gene	pVal	qVal	Eff	Mut. size	Total size	Small molecules	same eff. sign	Combi	Gene	pVal	qVal	Eff	Mut. size	Total size
1	AKT_1.EGFR_2	AKT.EGFR	ERBB2	0.000333284	0.0169975	28.7827	10	22	***	0	0	Arsenic trioxide.Gefitinib	ERBB2	0.698207	0.837849	-0.912698	4	60	0	0	Arsenic trioxide.Gefitinib	ERBB2	0.726536	0.867454	-0.47428	24	159
	AKT_1.EGFR	AKT.EGFR	ERBB2	0.0191431	0.2018	42.8851	2	23	***
	AKT_1.EGFR	AKT.EGFR	EGFR	0.00224592	0.0403275	53.5152	2	23	**
	AKT_1.EGFR_2	AKT.EGFR	EGFR	0.0267131	0.2018	28.3487	3	22	**
	AKT_1.EGFR_2	AKT.EGFR	EP300	0.0602938	0.28066	-24.4511	3	22	*
	AKT.EGFR	AKT.EGFR	EGF	0.218714	0.413126	-14.9938	2	23
	AKT_1.EGFR_2	AKT.EGFR	BRCA1	0.25123	0.4186	18.3305	2	22
	AKT_1.EGFR	AKT.EGFR	PIK3CA	0.808324	0.877117	-3.23713	5	23
2	ADAM17.PIK3CB_PIK3CD	ADAM17.PIK3CB_PIK3CD	PIK3CA	0.00237221	0.0403275	-20.7145	5	24	***
	ADAM17.PIK3CB_PIK3CD	ADAM17.PIK3CB_PIK3CD	BRAF	0.0675475	0.287077	16.3338	3	24	*
3	AKT.ERBB	AKT.ERBB	EP300	0.0251999	0.2018	-33.5762	7	50	**
	AKT.ERBB	AKT.ERBB	ERBB2	0.0316549	0.2018	27.054	11	50	**
4	BCL2_BCL2L1.PIM1	BCL2_BCL2L1.PIM1	ALK	0.0289499	0.2018	-59.0572	2	34	**
5	BRAF_M2.MAP2K_1	BRAF_M2.MAP2K	KRAS	0.0362303	0.205305	25.7324	13	49	**
	BRAF_M2.MAP2K_1	BRAF_M2.MAP2K	ERBB2	0.981213	0.99227	0.3377	9	49
6	AKT_1.ALK_IGFR	AKT.ALK_IGFR	AR	0.0605346	0.28066	-24.0641	2	23	*										0	1	Arsenic trioxide.Crizotinib	AR	0.641105	0.867454	-2.03509	2	40
	AKT.ALK_IGFR	AKT.ALK_IGFR	AR	0.176413	0.359882	-21.759	2	23	*
	AKT_1.ALK_IGFR	AKT.ALK_IGFR	MAP2K4	0.227469	0.414319	-13.2712	3	23
7	AKT_SGK.MAP2K_1	AKT_SGK.MAP2K	AR	0.0746815	0.292981	-20.4439	2	23	*
8	ERBB.PIK3CA_4	ERBB.PIK3CA	EGFR	0.0890969	0.324567	29.8245	2	23	*
	ERBB.PIK3CA_4	ERBB.PIK3CA	CDH1	0.521278	0.699609	-11.5929	2	23
9	ALK.PIK3C	ALK.PIK3C	APC	0.106911	0.332495	17.4163	3	22	*
10	AKT.BCL2L1	AKT.BCL2L1	PIK3CA	0.111401	0.332495	30.0725	7	18	*
	AKT_1.BCL2L1	AKT.BCL2L1	TP53	0.250784	0.4186	31.0106	16	18
11	Cisplatin.HDAC_4	Cisplatin.HDAC	RB1	0.116978	0.332495	21.2752	4	11	*	1	1	Cisplatin.Vorinostat	RB1	0.879639	0.879639	0.521368	4	30	1	0	Cisplatin.Vorinostat	RB1	0.84096	0.867454	-0.449206	10	80
12	AKT_1.PIK3C	AKT.PIK3C	PIK3CA	0.122599	0.332495	11.5136	11	38	*
	AKT.PIK3C_2	AKT.PIK3C	PIK3CA	0.580815	0.722477	2.69944	5	23	*
	AKT_1.PIK3C	AKT.PIK3C	PTEN	0.197601	0.387601	9.23135	13	38
	AKT_1.PIK3C	AKT.PIK3C	EP300	0.498228	0.686746	8.60971	3	38
13	IAP.Vinorelbine	IAP.Vinorelbine	CDKN2A	0.123871	0.332495	-21.9095	11	22	*
14	MAP2K_3.PIK3C	MAP2K.PIK3C	TP53	0.135934	0.346632	34.452	16	18	*
15	ERBB.IAP	ERBB.IAP	CDH1	0.143763	0.349138	-58.9789	2	11	*
16	ADAM17.MAP2K_1	ADAM17.MAP2K	ERBB2	0.156102	0.359882	-19.6651	2	23	*
17	Cisplatin.PARP1	Cisplatin.PARP1	CDKN2A	0.174204	0.359882	-23.7003	5	11	*
18	AKT_SGK.PIK3C	AKT_SGK.PIK3C	PIK3CA	0.174803	0.359882	16.7314	5	23	*
19	MAP2K_1.PTK2	MAP2K.PTK2	KRAS	0.254443	0.4186	-25.573	6	11
20	ADAM17.AKT	ADAM17.AKT	PIK3CA	0.292925	0.466849	12.113	5	24
21	AKT.HDAC_4	AKT.HDAC	BRCA1	0.410169	0.633898	10.3714	3	20											0	1	Arsenic trioxide.Vorinostat	BRCA1	0.0805695	0.644556	3.41558	12	80
22	AKT_SGK.BCL2_BCL2L1	AKT_SGK.BCL2_BCL2L1	PTEN	0.447369	0.669934	5.19297	7	23
23	Cisplatin.PIK3C	Cisplatin.PIK3C	PIK3CA	0.459759	0.669934	12.5632	4	11
24	MAP2K_1.PIM1	MAP2K.PIM1	HOXA13	0.493405	0.686746	14.9121	2	34
25	ATR_4.CarboTaxol	ATR.CarboTaxol	TP53	0.541467	0.708072	7.60098	33	39
26	PIK3C.TNFSF10	PIK3C.TNFSF10	NRAS	0.556962	0.710126	-16.2208	3	11
27	AKT_SGK.FGFR	AKT_SGK.FGFR	ERBB2	0.598763	0.727069	-8.76788	2	23		0	0	Arsenic trioxide.Thalidomide	ERBB2	0.286576	0.597072	3.92593	3	44	0	0	Arsenic trioxide.Thalidomide	ERBB2	0.867454	0.867454	0.301908	18	117
28	BCL2_BCL2L1.MAP2K_1	BCL2_BCL2L1.MAP2K	BRAF	0.632897	0.750645	5.74517	3	34
29	AKT_1.BCL2_BCL2L1	AKT.BCL2_BCL2L1	PIK3CA	0.660493	0.765571	2.32265	5	23		0	1	Arsenic trioxide.Paclitaxel	PIK3CA	0.105667	0.597072	2.03283	8	30	0	1	Arsenic trioxide.Paclitaxel	PIK3CA	0.559104	0.867454	0.912037	8	80
30	MAP2K_1.TKI	MAP2K.TKI	KRAS	0.684943	0.776269	-13.1951	6	11
31	BCL2L1.MTOR_1	BCL2L1.MTOR	TP53	0.754581	0.836601	8.79416	16	18
32	ERBB.Gemcitabine	ERBB.Gemcitabine	CDH1	0.831686	0.883666	-1.65361	2	11		1	0	Lapatinib ditosylate.Gemcitabine hydrochloride	CDH1	0.311583	0.597072	3.79365	1	15	1	1	Lapatinib ditosylate.Gemcitabine hydrochloride	CDH1	0.76669	0.867454	-0.756349	4	39
33	FGFR.MTOR_1	FGFR.MTOR	EGFR	0.928318	0.966209	-1.6504	2	42		1	0	Thalidomide.Everolimus	EGFR	0.398048	0.597072	3.40786	2	43	1	0	Thalidomide.Everolimus	EGFR	0.598114	0.867454	0.789792	19	111
34	BCL2.MAP2K_1	BCL2.MAP2K	BRAF	0.99227	0.99227	-0.307224	5	11

## Sheet: ALMANAC dataset
ALMANAC dataset
Legend
AstraZeneca combi.	AstraZeneca-DREAM challenge drug combination name.
ALMANAC combi.	Corresponding drug combination identifier in ALMANAC mapped based on drug targets.
Cell line	Cancer cell line name.
Synergy score	Observed Combenefit synergy score in ALMANAC.
Biomarker	Associated biomarker (gene) from AstraZeneca-DREAM challenge.
Mutated	Mutational and copy number variants (=1) deviating from wild type (=0) biomarker.
AstraZeneca combi.	ALMANAC combi.	Cell line	Synergy score	Biomarker	Mutated
AKT_1.ALK_IGFR	Arsenic trioxide.Crizotinib	786-0	0.555556	AR	0
AKT_1.ALK_IGFR	Arsenic trioxide.Crizotinib	A498	-7.77778	AR	0
AKT_1.ALK_IGFR	Arsenic trioxide.Crizotinib	A549	-4.44444	AR	0
AKT_1.ALK_IGFR	Arsenic trioxide.Crizotinib	ACHN	-6.77778	AR	0
AKT_1.ALK_IGFR	Arsenic trioxide.Crizotinib	BT-549	-12.8889	AR	0
AKT_1.ALK_IGFR	Arsenic trioxide.Crizotinib	CAKI-1	-11.3333	AR	0
AKT_1.ALK_IGFR	Arsenic trioxide.Crizotinib	CCRF-CEM	-6.44444	AR	0
AKT_1.ALK_IGFR	Arsenic trioxide.Crizotinib	COLO-205	-1.88889	AR	0
AKT_1.ALK_IGFR	Arsenic trioxide.Crizotinib	DU-145	-12	AR	0
AKT_1.ALK_IGFR	Arsenic trioxide.Crizotinib	EKVX	-2.77778	AR	0
AKT_1.ALK_IGFR	Arsenic trioxide.Crizotinib	HCC2998	-8.77778	AR	1
AKT_1.ALK_IGFR	Arsenic trioxide.Crizotinib	HCT-116	-7	AR	0
AKT_1.ALK_IGFR	Arsenic trioxide.Crizotinib	HCT-15	-8.22222	AR	0
AKT_1.ALK_IGFR	Arsenic trioxide.Crizotinib	HL-60	-13.2222	AR	0
AKT_1.ALK_IGFR	Arsenic trioxide.Crizotinib	HOP-62	-8	AR	1
AKT_1.ALK_IGFR	Arsenic trioxide.Crizotinib	HOP-92	-6.22222	AR	0
AKT_1.ALK_IGFR	Arsenic trioxide.Crizotinib	Hs-578-T	-8.55556	AR	0
AKT_1.ALK_IGFR	Arsenic trioxide.Crizotinib	HT-29	-11.2222	AR	0
AKT_1.ALK_IGFR	Arsenic trioxide.Crizotinib	K-562	-2.55556	AR	0
AKT_1.ALK_IGFR	Arsenic trioxide.Crizotinib	KM12	-1.44444	AR	0
AKT_1.ALK_IGFR	Arsenic trioxide.Crizotinib	LOXIMVI	-5.22222	AR	0
AKT_1.ALK_IGFR	Arsenic trioxide.Crizotinib	M14	-9.77778	AR	0
AKT_1.ALK_IGFR	Arsenic trioxide.Crizotinib	MCF7	-6.44444	AR	0
AKT_1.ALK_IGFR	Arsenic trioxide.Crizotinib	MDA-MB-231	-6.44444	AR	0
AKT_1.ALK_IGFR	Arsenic trioxide.Crizotinib	MDA-MB-468	-15	AR	0
AKT_1.ALK_IGFR	Arsenic trioxide.Crizotinib	MOLT-4	-8.44444	AR	0
AKT_1.ALK_IGFR	Arsenic trioxide.Crizotinib	NCI-H226	-5.33333	AR	0
AKT_1.ALK_IGFR	Arsenic trioxide.Crizotinib	NCI-H23	0.333333	AR	0
AKT_1.ALK_IGFR	Arsenic trioxide.Crizotinib	NCI-H322M	-10.6667	AR	0
AKT_1.ALK_IGFR	Arsenic trioxide.Crizotinib	NCI-H460	-1.88889	AR	0
AKT_1.ALK_IGFR	Arsenic trioxide.Crizotinib	NCI-H522	-8.88889	AR	0
AKT_1.ALK_IGFR	Arsenic trioxide.Crizotinib	OVCAR-3	-8.77778	AR	0
AKT_1.ALK_IGFR	Arsenic trioxide.Crizotinib	OVCAR-4	-6.77778	AR	0
AKT_1.ALK_IGFR	Arsenic trioxide.Crizotinib	OVCAR-5	16	AR	0
AKT_1.ALK_IGFR	Arsenic trioxide.Crizotinib	OVCAR-8	-22.5556	AR	0
AKT_1.ALK_IGFR	Arsenic trioxide.Crizotinib	PC-3	-3	AR	0
AKT_1.ALK_IGFR	Arsenic trioxide.Crizotinib	RPMI-8226	-9.33333	AR	0
AKT_1.ALK_IGFR	Arsenic trioxide.Crizotinib	RXF393	-2.55556	AR	0
AKT_1.ALK_IGFR	Arsenic trioxide.Crizotinib	SF268	-3.66667	AR	0
AKT_1.ALK_IGFR	Arsenic trioxide.Crizotinib	SF295	-3	AR	0
AKT_1.ALK_IGFR	Arsenic trioxide.Crizotinib	SF539	-0.444444	AR	0
AKT_1.ALK_IGFR	Arsenic trioxide.Crizotinib	SK-MEL-2	-6.33333	AR	0
AKT_1.ALK_IGFR	Arsenic trioxide.Crizotinib	SK-MEL-28	-12.1111	AR	0
AKT_1.ALK_IGFR	Arsenic trioxide.Crizotinib	SK-MEL-5	-15	AR	0
AKT_1.ALK_IGFR	Arsenic trioxide.Crizotinib	SK-OV-3	-10	AR	0
AKT_1.ALK_IGFR	Arsenic trioxide.Crizotinib	SN12C	-6.55556	AR	0
AKT_1.ALK_IGFR	Arsenic trioxide.Crizotinib	SNB75	-8.66667	AR	0
AKT_1.ALK_IGFR	Arsenic trioxide.Crizotinib	SR	2.33333	AR	0
AKT_1.ALK_IGFR	Arsenic trioxide.Crizotinib	SW620	-4	AR	0
AKT_1.ALK_IGFR	Arsenic trioxide.Crizotinib	T47D	-2.33333	AR	0
AKT_1.ALK_IGFR	Arsenic trioxide.Crizotinib	TK10	-6.66667	AR	0
AKT_1.ALK_IGFR	Arsenic trioxide.Crizotinib	U031	-9	AR	0
AKT_1.ALK_IGFR	Arsenic trioxide.Crizotinib	U251	-2.22222	AR	0
AKT_1.ALK_IGFR	Arsenic trioxide.Crizotinib	UACC-257	-10	AR	0
AKT_1.ALK_IGFR	Arsenic trioxide.Crizotinib	UACC-62	-8.66667	AR	0
AKT_1.BCL2_BCL2L1	Arsenic trioxide.Paclitaxel	786-0	-4.22222	PIK3CA	0
AKT_1.BCL2_BCL2L1	Arsenic trioxide.Docetaxel	786-0	-1.66667	PIK3CA	0
AKT_1.BCL2_BCL2L1	Arsenic trioxide.Paclitaxel	A498	-6	PIK3CA	0
AKT_1.BCL2_BCL2L1	Arsenic trioxide.Docetaxel	A498	-2.88889	PIK3CA	0
AKT_1.BCL2_BCL2L1	Arsenic trioxide.Paclitaxel	A549	3.44444	PIK3CA	0
AKT_1.BCL2_BCL2L1	Arsenic trioxide.Docetaxel	A549	-2.22222	PIK3CA	0
AKT_1.BCL2_BCL2L1	Arsenic trioxide.Paclitaxel	ACHN	-4	PIK3CA	0
AKT_1.BCL2_BCL2L1	Arsenic trioxide.Docetaxel	ACHN	-4.88889	PIK3CA	0
AKT_1.BCL2_BCL2L1	Arsenic trioxide.Paclitaxel	BT-549	-0.333333	PIK3CA	0
AKT_1.BCL2_BCL2L1	Arsenic trioxide.Docetaxel	BT-549	-1.44444	PIK3CA	0
AKT_1.BCL2_BCL2L1	Arsenic trioxide.Paclitaxel	CAKI-1	0.222222	PIK3CA	0
AKT_1.BCL2_BCL2L1	Arsenic trioxide.Docetaxel	CAKI-1	-2	PIK3CA	0
AKT_1.BCL2_BCL2L1	Arsenic trioxide.Paclitaxel	CCRF-CEM	-2.44444	PIK3CA	0
AKT_1.BCL2_BCL2L1	Arsenic trioxide.Docetaxel	CCRF-CEM	-3.55556	PIK3CA	0
AKT_1.BCL2_BCL2L1	Arsenic trioxide.Paclitaxel	COLO-205	-1	PIK3CA	0
AKT_1.BCL2_BCL2L1	Arsenic trioxide.Docetaxel	COLO-205	0.111111	PIK3CA	0
AKT_1.BCL2_BCL2L1	Arsenic trioxide.Paclitaxel	DU-145	-8.88889	PIK3CA	0
AKT_1.BCL2_BCL2L1	Arsenic trioxide.Docetaxel	DU-145	-4.11111	PIK3CA	0
AKT_1.BCL2_BCL2L1	Arsenic trioxide.Paclitaxel	EKVX	-4.88889	PIK3CA	0
AKT_1.BCL2_BCL2L1	Arsenic trioxide.Docetaxel	EKVX	-7.11111	PIK3CA	0
AKT_1.BCL2_BCL2L1	Arsenic trioxide.Paclitaxel	HCC2998	1.44444	PIK3CA	0
AKT_1.BCL2_BCL2L1	Arsenic trioxide.Docetaxel	HCC2998	-13.2222	PIK3CA	0
AKT_1.BCL2_BCL2L1	Arsenic trioxide.Paclitaxel	HCT-116	-3.77778	PIK3CA	1
AKT_1.BCL2_BCL2L1	Arsenic trioxide.Docetaxel	HCT-116	3.66667	PIK3CA	1
AKT_1.BCL2_BCL2L1	Arsenic trioxide.Paclitaxel	HCT-15	-8.44444	PIK3CA	1
AKT_1.BCL2_BCL2L1	Arsenic trioxide.Docetaxel	HCT-15	-3.22222	PIK3CA	1
AKT_1.BCL2_BCL2L1	Arsenic trioxide.Paclitaxel	HL-60	8.77778	PIK3CA	0
AKT_1.BCL2_BCL2L1	Arsenic trioxide.Docetaxel	HL-60	3.66667	PIK3CA	0
AKT_1.BCL2_BCL2L1	Arsenic trioxide.Paclitaxel	HOP-62	-1.77778	PIK3CA	0
AKT_1.BCL2_BCL2L1	Arsenic trioxide.Docetaxel	HOP-62	3.44444	PIK3CA	0
AKT_1.BCL2_BCL2L1	Arsenic trioxide.Paclitaxel	HOP-92	-7	PIK3CA	0
AKT_1.BCL2_BCL2L1	Arsenic trioxide.Docetaxel	HOP-92	-4.88889	PIK3CA	0
AKT_1.BCL2_BCL2L1	Arsenic trioxide.Paclitaxel	Hs-578-T	-0.333333	PIK3CA	0
AKT_1.BCL2_BCL2L1	Arsenic trioxide.Docetaxel	Hs-578-T	-3.44444	PIK3CA	0
AKT_1.BCL2_BCL2L1	Arsenic trioxide.Paclitaxel	HT-29	-0.222222	PIK3CA	1
AKT_1.BCL2_BCL2L1	Arsenic trioxide.Docetaxel	HT-29	-2.55556	PIK3CA	1
AKT_1.BCL2_BCL2L1	Arsenic trioxide.Paclitaxel	K-562	-0.444444	PIK3CA	0
AKT_1.BCL2_BCL2L1	Arsenic trioxide.Docetaxel	K-562	-3.77778	PIK3CA	0
AKT_1.BCL2_BCL2L1	Arsenic trioxide.Paclitaxel	KM12	-1	PIK3CA	0
AKT_1.BCL2_BCL2L1	Arsenic trioxide.Docetaxel	KM12	1	PIK3CA	0
AKT_1.BCL2_BCL2L1	Arsenic trioxide.Paclitaxel	LOXIMVI	2.22222	PIK3CA	0
AKT_1.BCL2_BCL2L1	Arsenic trioxide.Docetaxel	LOXIMVI	-1	PIK3CA	0
AKT_1.BCL2_BCL2L1	Arsenic trioxide.Paclitaxel	M14	-4.55556	PIK3CA	0
AKT_1.BCL2_BCL2L1	Arsenic trioxide.Docetaxel	M14	-4.22222	PIK3CA	0
AKT_1.BCL2_BCL2L1	Arsenic trioxide.Paclitaxel	MCF7	-0.444444	PIK3CA	1
AKT_1.BCL2_BCL2L1	Arsenic trioxide.Docetaxel	MCF7	-6.11111	PIK3CA	1
AKT_1.BCL2_BCL2L1	Arsenic trioxide.Paclitaxel	MDA-MB-231	-3	PIK3CA	0
AKT_1.BCL2_BCL2L1	Arsenic trioxide.Docetaxel	MDA-MB-231	-4	PIK3CA	0
AKT_1.BCL2_BCL2L1	Arsenic trioxide.Paclitaxel	MDA-MB-468	-2.88889	PIK3CA	0
AKT_1.BCL2_BCL2L1	Arsenic trioxide.Docetaxel	MDA-MB-468	-3.33333	PIK3CA	0
AKT_1.BCL2_BCL2L1	Arsenic trioxide.Paclitaxel	MOLT-4	0	PIK3CA	0
AKT_1.BCL2_BCL2L1	Arsenic trioxide.Docetaxel	MOLT-4	-2.55556	PIK3CA	0
AKT_1.BCL2_BCL2L1	Arsenic trioxide.Paclitaxel	NCI-H226	-3.55556	PIK3CA	0
AKT_1.BCL2_BCL2L1	Arsenic trioxide.Docetaxel	NCI-H226	-8.66667	PIK3CA	0
AKT_1.BCL2_BCL2L1	Arsenic trioxide.Paclitaxel	NCI-H23	-1.77778	PIK3CA	0
AKT_1.BCL2_BCL2L1	Arsenic trioxide.Docetaxel	NCI-H23	-2.22222	PIK3CA	0
AKT_1.BCL2_BCL2L1	Arsenic trioxide.Paclitaxel	NCI-H322M	-8.22222	PIK3CA	0
AKT_1.BCL2_BCL2L1	Arsenic trioxide.Docetaxel	NCI-H322M	-4.66667	PIK3CA	0
AKT_1.BCL2_BCL2L1	Arsenic trioxide.Paclitaxel	NCI-H460	8.77778	PIK3CA	1
AKT_1.BCL2_BCL2L1	Arsenic trioxide.Docetaxel	NCI-H460	0.888889	PIK3CA	1
AKT_1.BCL2_BCL2L1	Arsenic trioxide.Paclitaxel	NCI-H522	2.22222	PIK3CA	0
AKT_1.BCL2_BCL2L1	Arsenic trioxide.Docetaxel	NCI-H522	-0.666667	PIK3CA	0
AKT_1.BCL2_BCL2L1	Arsenic trioxide.Paclitaxel	OVCAR-3	-1.44444	PIK3CA	0
AKT_1.BCL2_BCL2L1	Arsenic trioxide.Docetaxel	OVCAR-3	-3.33333	PIK3CA	0
AKT_1.BCL2_BCL2L1	Arsenic trioxide.Paclitaxel	OVCAR-4	-2.55556	PIK3CA	0
AKT_1.BCL2_BCL2L1	Arsenic trioxide.Docetaxel	OVCAR-4	-5.66667	PIK3CA	0
AKT_1.BCL2_BCL2L1	Arsenic trioxide.Paclitaxel	OVCAR-5	1.22222	PIK3CA	0
AKT_1.BCL2_BCL2L1	Arsenic trioxide.Docetaxel	OVCAR-5	0.777778	PIK3CA	0
AKT_1.BCL2_BCL2L1	Arsenic trioxide.Paclitaxel	OVCAR-8	0	PIK3CA	0
AKT_1.BCL2_BCL2L1	Arsenic trioxide.Docetaxel	OVCAR-8	-9.66667	PIK3CA	0
AKT_1.BCL2_BCL2L1	Arsenic trioxide.Paclitaxel	PC-3	-4.55556	PIK3CA	0
AKT_1.BCL2_BCL2L1	Arsenic trioxide.Docetaxel	PC-3	-2	PIK3CA	0
AKT_1.BCL2_BCL2L1	Arsenic trioxide.Paclitaxel	RPMI-8226	1.11111	PIK3CA	0
AKT_1.BCL2_BCL2L1	Arsenic trioxide.Docetaxel	RPMI-8226	1.44444	PIK3CA	0
AKT_1.BCL2_BCL2L1	Arsenic trioxide.Paclitaxel	RXF393	-3.88889	PIK3CA	0
AKT_1.BCL2_BCL2L1	Arsenic trioxide.Docetaxel	RXF393	-5	PIK3CA	0
AKT_1.BCL2_BCL2L1	Arsenic trioxide.Paclitaxel	SF268	-3.77778	PIK3CA	0
AKT_1.BCL2_BCL2L1	Arsenic trioxide.Docetaxel	SF268	-3.33333	PIK3CA	0
AKT_1.BCL2_BCL2L1	Arsenic trioxide.Paclitaxel	SF295	-2.66667	PIK3CA	0
AKT_1.BCL2_BCL2L1	Arsenic trioxide.Docetaxel	SF295	-1	PIK3CA	0
AKT_1.BCL2_BCL2L1	Arsenic trioxide.Paclitaxel	SF539	-2.11111	PIK3CA	0
AKT_1.BCL2_BCL2L1	Arsenic trioxide.Docetaxel	SF539	-6.11111	PIK3CA	0
AKT_1.BCL2_BCL2L1	Arsenic trioxide.Paclitaxel	SK-MEL-2	0.666667	PIK3CA	0
AKT_1.BCL2_BCL2L1	Arsenic trioxide.Docetaxel	SK-MEL-2	3.55556	PIK3CA	0
AKT_1.BCL2_BCL2L1	Arsenic trioxide.Paclitaxel	SK-MEL-28	-0.888889	PIK3CA	0
AKT_1.BCL2_BCL2L1	Arsenic trioxide.Docetaxel	SK-MEL-28	-7.33333	PIK3CA	0
AKT_1.BCL2_BCL2L1	Arsenic trioxide.Paclitaxel	SK-MEL-5	-2.66667	PIK3CA	0
AKT_1.BCL2_BCL2L1	Arsenic trioxide.Docetaxel	SK-MEL-5	-0.666667	PIK3CA	0
AKT_1.BCL2_BCL2L1	Arsenic trioxide.Paclitaxel	SK-OV-3	-1.66667	PIK3CA	1
AKT_1.BCL2_BCL2L1	Arsenic trioxide.Docetaxel	SK-OV-3	-3.44444	PIK3CA	1
AKT_1.BCL2_BCL2L1	Arsenic trioxide.Paclitaxel	SN12C	-0.444444	PIK3CA	0
AKT_1.BCL2_BCL2L1	Arsenic trioxide.Docetaxel	SN12C	-1.77778	PIK3CA	0
AKT_1.BCL2_BCL2L1	Arsenic trioxide.Paclitaxel	SNB75	7.44444	PIK3CA	0
AKT_1.BCL2_BCL2L1	Arsenic trioxide.Docetaxel	SNB75	4.66667	PIK3CA	0
AKT_1.BCL2_BCL2L1	Arsenic trioxide.Paclitaxel	SR	-5.66667	PIK3CA	0
AKT_1.BCL2_BCL2L1	Arsenic trioxide.Docetaxel	SR	-2.11111	PIK3CA	0
AKT_1.BCL2_BCL2L1	Arsenic trioxide.Paclitaxel	SW620	-1.77778	PIK3CA	0
AKT_1.BCL2_BCL2L1	Arsenic trioxide.Docetaxel	SW620	-2.88889	PIK3CA	0
AKT_1.BCL2_BCL2L1	Arsenic trioxide.Paclitaxel	T47D	5.66667	PIK3CA	1
AKT_1.BCL2_BCL2L1	Arsenic trioxide.Docetaxel	T47D	3.11111	PIK3CA	1
AKT_1.BCL2_BCL2L1	Arsenic trioxide.Paclitaxel	TK10	-4	PIK3CA	1
AKT_1.BCL2_BCL2L1	Arsenic trioxide.Docetaxel	TK10	0.444444	PIK3CA	1
AKT_1.BCL2_BCL2L1	Arsenic trioxide.Paclitaxel	U031	-7.77778	PIK3CA	0
AKT_1.BCL2_BCL2L1	Arsenic trioxide.Docetaxel	U031	-9.33333	PIK3CA	0
AKT_1.BCL2_BCL2L1	Arsenic trioxide.Paclitaxel	U251	5.77778	PIK3CA	0
AKT_1.BCL2_BCL2L1	Arsenic trioxide.Docetaxel	U251	6	PIK3CA	0
AKT_1.BCL2_BCL2L1	Arsenic trioxide.Paclitaxel	UACC-257	-7.55556	PIK3CA	0
AKT_1.BCL2_BCL2L1	Arsenic trioxide.Docetaxel	UACC-257	-2.66667	PIK3CA	0
AKT_1.BCL2_BCL2L1	Arsenic trioxide.Paclitaxel	UACC-62	-2.44444	PIK3CA	0
AKT_1.BCL2_BCL2L1	Arsenic trioxide.Docetaxel	UACC-62	-1.44444	PIK3CA	0
AKT_1.EGFR_2	Arsenic trioxide.Gefitinib	786-0	-3.33333	ERBB2	0
AKT_1.EGFR_2	Arsenic trioxide.Erlotinib hydrochloride	786-0	-0.777778	ERBB2	0
AKT_1.EGFR_2	Arsenic trioxide.Lapatinib ditosylate	786-0	2.33333	ERBB2	0
AKT_1.EGFR_2	Arsenic trioxide.Vandetanib	786-0	-14.2222	ERBB2	0
AKT_1.EGFR_2	Arsenic trioxide.Gefitinib	A498	-3	ERBB2	0
AKT_1.EGFR_2	Arsenic trioxide.Erlotinib hydrochloride	A498	5.44444	ERBB2	0
AKT_1.EGFR_2	Arsenic trioxide.Lapatinib ditosylate	A498	6.88889	ERBB2	0
AKT_1.EGFR_2	Arsenic trioxide.Vandetanib	A498	-4.88889	ERBB2	0
AKT_1.EGFR_2	Arsenic trioxide.Gefitinib	A549	-0.888889	ERBB2	0
AKT_1.EGFR_2	Arsenic trioxide.Erlotinib hydrochloride	A549	3.11111	ERBB2	0
AKT_1.EGFR_2	Arsenic trioxide.Lapatinib ditosylate	A549	4.55556	ERBB2	0
AKT_1.EGFR_2	Arsenic trioxide.Vandetanib	A549	-6.88889	ERBB2	0
AKT_1.EGFR_2	Arsenic trioxide.Gefitinib	ACHN	-9.22222	ERBB2	0
AKT_1.EGFR_2	Arsenic trioxide.Erlotinib hydrochloride	ACHN	-3.44444	ERBB2	0
AKT_1.EGFR_2	Arsenic trioxide.Lapatinib ditosylate	ACHN	-1.22222	ERBB2	0
AKT_1.EGFR_2	Arsenic trioxide.Vandetanib	ACHN	-8	ERBB2	0
AKT_1.EGFR_2	Arsenic trioxide.Gefitinib	BT-549	-5.22222	ERBB2	0
AKT_1.EGFR_2	Arsenic trioxide.Erlotinib hydrochloride	BT-549	0	ERBB2	0
AKT_1.EGFR_2	Arsenic trioxide.Lapatinib ditosylate	BT-549	0.333333	ERBB2	0
AKT_1.EGFR_2	Arsenic trioxide.Vandetanib	BT-549	-2.11111	ERBB2	0
AKT_1.EGFR_2	Arsenic trioxide.Gefitinib	CAKI-1	-3.55556	ERBB2	0
AKT_1.EGFR_2	Arsenic trioxide.Erlotinib hydrochloride	CAKI-1	3.66667	ERBB2	0
AKT_1.EGFR_2	Arsenic trioxide.Lapatinib ditosylate	CAKI-1	5.22222	ERBB2	0
AKT_1.EGFR_2	Arsenic trioxide.Vandetanib	CAKI-1	-14.7778	ERBB2	0
AKT_1.EGFR_2	Arsenic trioxide.Gefitinib	CCRF-CEM	3.11111	ERBB2	0
AKT_1.EGFR_2	Arsenic trioxide.Erlotinib hydrochloride	CCRF-CEM	-3	ERBB2	0
AKT_1.EGFR_2	Arsenic trioxide.Lapatinib ditosylate	CCRF-CEM	2.22222	ERBB2	0
AKT_1.EGFR_2	Arsenic trioxide.Vandetanib	CCRF-CEM	-4.77778	ERBB2	0
AKT_1.EGFR_2	Arsenic trioxide.Gefitinib	COLO-205	-3.55556	ERBB2	0
AKT_1.EGFR_2	Arsenic trioxide.Erlotinib hydrochloride	COLO-205	-0.444444	ERBB2	0
AKT_1.EGFR_2	Arsenic trioxide.Lapatinib ditosylate	COLO-205	-0.444444	ERBB2	0
AKT_1.EGFR_2	Arsenic trioxide.Vandetanib	COLO-205	-7.33333	ERBB2	0
AKT_1.EGFR_2	Arsenic trioxide.Gefitinib	DU-145	-7.77778	ERBB2	0
AKT_1.EGFR_2	Arsenic trioxide.Erlotinib hydrochloride	DU-145	-0.111111	ERBB2	0
AKT_1.EGFR_2	Arsenic trioxide.Lapatinib ditosylate	DU-145	2.88889	ERBB2	0
AKT_1.EGFR_2	Arsenic trioxide.Vandetanib	DU-145	-10.5556	ERBB2	0
AKT_1.EGFR_2	Arsenic trioxide.Gefitinib	EKVX	-6.77778	ERBB2	0
AKT_1.EGFR_2	Arsenic trioxide.Erlotinib hydrochloride	EKVX	-1.77778	ERBB2	0
AKT_1.EGFR_2	Arsenic trioxide.Lapatinib ditosylate	EKVX	1.88889	ERBB2	0
AKT_1.EGFR_2	Arsenic trioxide.Vandetanib	EKVX	-7.11111	ERBB2	0
AKT_1.EGFR_2	Arsenic trioxide.Gefitinib	HCC2998	-7.55556	ERBB2	1
AKT_1.EGFR_2	Arsenic trioxide.Erlotinib hydrochloride	HCC2998	-6.66667	ERBB2	1
AKT_1.EGFR_2	Arsenic trioxide.Lapatinib ditosylate	HCC2998	3.33333	ERBB2	1
AKT_1.EGFR_2	Arsenic trioxide.Vandetanib	HCC2998	-7.22222	ERBB2	1
AKT_1.EGFR_2	Arsenic trioxide.Gefitinib	HCT-116	-6.77778	ERBB2	0
AKT_1.EGFR_2	Arsenic trioxide.Erlotinib hydrochloride	HCT-116	6.88889	ERBB2	0
AKT_1.EGFR_2	Arsenic trioxide.Lapatinib ditosylate	HCT-116	-2.22222	ERBB2	0
AKT_1.EGFR_2	Arsenic trioxide.Vandetanib	HCT-116	-5.22222	ERBB2	0
AKT_1.EGFR_2	Arsenic trioxide.Gefitinib	HCT-15	-8.44444	ERBB2	0
AKT_1.EGFR_2	Arsenic trioxide.Erlotinib hydrochloride	HCT-15	-5.55556	ERBB2	0
AKT_1.EGFR_2	Arsenic trioxide.Lapatinib ditosylate	HCT-15	6.66667	ERBB2	0
AKT_1.EGFR_2	Arsenic trioxide.Vandetanib	HCT-15	-10.1111	ERBB2	0
AKT_1.EGFR_2	Arsenic trioxide.Gefitinib	HL-60	-5.77778	ERBB2	0
AKT_1.EGFR_2	Arsenic trioxide.Erlotinib hydrochloride	HL-60	1.55556	ERBB2	0
AKT_1.EGFR_2	Arsenic trioxide.Lapatinib ditosylate	HL-60	2.77778	ERBB2	0
AKT_1.EGFR_2	Arsenic trioxide.Vandetanib	HL-60	-12.8889	ERBB2	0
AKT_1.EGFR_2	Arsenic trioxide.Gefitinib	HOP-62	-1.88889	ERBB2	0
AKT_1.EGFR_2	Arsenic trioxide.Erlotinib hydrochloride	HOP-62	-1.88889	ERBB2	0
AKT_1.EGFR_2	Arsenic trioxide.Lapatinib ditosylate	HOP-62	3	ERBB2	0
AKT_1.EGFR_2	Arsenic trioxide.Vandetanib	HOP-62	-5.44444	ERBB2	0
AKT_1.EGFR_2	Arsenic trioxide.Gefitinib	HOP-92	-2.77778	ERBB2	0
AKT_1.EGFR_2	Arsenic trioxide.Erlotinib hydrochloride	HOP-92	-4.55556	ERBB2	0
AKT_1.EGFR_2	Arsenic trioxide.Lapatinib ditosylate	HOP-92	7.33333	ERBB2	0
AKT_1.EGFR_2	Arsenic trioxide.Vandetanib	HOP-92	0.777778	ERBB2	0
AKT_1.EGFR_2	Arsenic trioxide.Gefitinib	Hs-578-T	7.22222	ERBB2	0
AKT_1.EGFR_2	Arsenic trioxide.Erlotinib hydrochloride	Hs-578-T	-2	ERBB2	0
AKT_1.EGFR_2	Arsenic trioxide.Lapatinib ditosylate	Hs-578-T	0.222222	ERBB2	0
AKT_1.EGFR_2	Arsenic trioxide.Vandetanib	Hs-578-T	-1.11111	ERBB2	0
AKT_1.EGFR_2	Arsenic trioxide.Gefitinib	HT-29	-7	ERBB2	0
AKT_1.EGFR_2	Arsenic trioxide.Erlotinib hydrochloride	HT-29	1.77778	ERBB2	0
AKT_1.EGFR_2	Arsenic trioxide.Lapatinib ditosylate	HT-29	-1.11111	ERBB2	0
AKT_1.EGFR_2	Arsenic trioxide.Vandetanib	HT-29	-10.1111	ERBB2	0
AKT_1.EGFR_2	Arsenic trioxide.Gefitinib	K-562	-4.88889	ERBB2	0
AKT_1.EGFR_2	Arsenic trioxide.Erlotinib hydrochloride	K-562	-10.1111	ERBB2	0
AKT_1.EGFR_2	Arsenic trioxide.Lapatinib ditosylate	K-562	-4.88889	ERBB2	0
AKT_1.EGFR_2	Arsenic trioxide.Vandetanib	K-562	-8.88889	ERBB2	0
AKT_1.EGFR_2	Arsenic trioxide.Gefitinib	KM12	-5.77778	ERBB2	1
AKT_1.EGFR_2	Arsenic trioxide.Erlotinib hydrochloride	KM12	-2	ERBB2	1
AKT_1.EGFR_2	Arsenic trioxide.Lapatinib ditosylate	KM12	-1.44444	ERBB2	1
AKT_1.EGFR_2	Arsenic trioxide.Vandetanib	KM12	-4.66667	ERBB2	1
AKT_1.EGFR_2	Arsenic trioxide.Gefitinib	LOXIMVI	0.888889	ERBB2	0
AKT_1.EGFR_2	Arsenic trioxide.Erlotinib hydrochloride	LOXIMVI	10.5556	ERBB2	0
AKT_1.EGFR_2	Arsenic trioxide.Vandetanib	LOXIMVI	-12.3333	ERBB2	0
AKT_1.EGFR_2	Arsenic trioxide.Gefitinib	M14	-5.33333	ERBB2	0
AKT_1.EGFR_2	Arsenic trioxide.Erlotinib hydrochloride	M14	-6.22222	ERBB2	0
AKT_1.EGFR_2	Arsenic trioxide.Lapatinib ditosylate	M14	-0.666667	ERBB2	0
AKT_1.EGFR_2	Arsenic trioxide.Vandetanib	M14	-6.55556	ERBB2	0
AKT_1.EGFR_2	Arsenic trioxide.Gefitinib	MCF7	-1.33333	ERBB2	0
AKT_1.EGFR_2	Arsenic trioxide.Erlotinib hydrochloride	MCF7	-0.333333	ERBB2	0
AKT_1.EGFR_2	Arsenic trioxide.Lapatinib ditosylate	MCF7	-0.777778	ERBB2	0
AKT_1.EGFR_2	Arsenic trioxide.Vandetanib	MCF7	-8.11111	ERBB2	0
AKT_1.EGFR_2	Arsenic trioxide.Gefitinib	MDA-MB-231	0.777778	ERBB2	0
AKT_1.EGFR_2	Arsenic trioxide.Erlotinib hydrochloride	MDA-MB-231	-0.222222	ERBB2	0
AKT_1.EGFR_2	Arsenic trioxide.Lapatinib ditosylate	MDA-MB-231	-0.222222	ERBB2	0
AKT_1.EGFR_2	Arsenic trioxide.Vandetanib	MDA-MB-231	-7.88889	ERBB2	0
AKT_1.EGFR_2	Arsenic trioxide.Gefitinib	MDA-MB-468	-3.88889	ERBB2	1
AKT_1.EGFR_2	Arsenic trioxide.Erlotinib hydrochloride	MDA-MB-468	-1.44444	ERBB2	1
AKT_1.EGFR_2	Arsenic trioxide.Lapatinib ditosylate	MDA-MB-468	3.88889	ERBB2	1
AKT_1.EGFR_2	Arsenic trioxide.Vandetanib	MDA-MB-468	-11.7778	ERBB2	1
AKT_1.EGFR_2	Arsenic trioxide.Gefitinib	MOLT-4	-6	ERBB2	1
AKT_1.EGFR_2	Arsenic trioxide.Erlotinib hydrochloride	MOLT-4	-2.66667	ERBB2	1
AKT_1.EGFR_2	Arsenic trioxide.Lapatinib ditosylate	MOLT-4	5.44444	ERBB2	1
AKT_1.EGFR_2	Arsenic trioxide.Vandetanib	MOLT-4	-6.33333	ERBB2	1
AKT_1.EGFR_2	Arsenic trioxide.Gefitinib	NCI-H226	1.33333	ERBB2	0
AKT_1.EGFR_2	Arsenic trioxide.Erlotinib hydrochloride	NCI-H226	-7.44444	ERBB2	0
AKT_1.EGFR_2	Arsenic trioxide.Lapatinib ditosylate	NCI-H226	0	ERBB2	0
AKT_1.EGFR_2	Arsenic trioxide.Vandetanib	NCI-H226	-11.2222	ERBB2	0
AKT_1.EGFR_2	Arsenic trioxide.Gefitinib	NCI-H23	-4.33333	ERBB2	0
AKT_1.EGFR_2	Arsenic trioxide.Erlotinib hydrochloride	NCI-H23	-6.22222	ERBB2	0
AKT_1.EGFR_2	Arsenic trioxide.Lapatinib ditosylate	NCI-H23	-0.666667	ERBB2	0
AKT_1.EGFR_2	Arsenic trioxide.Vandetanib	NCI-H23	-2.11111	ERBB2	0
AKT_1.EGFR_2	Arsenic trioxide.Gefitinib	NCI-H322M	-11.1111	ERBB2	1
AKT_1.EGFR_2	Arsenic trioxide.Erlotinib hydrochloride	NCI-H322M	3.11111	ERBB2	1
AKT_1.EGFR_2	Arsenic trioxide.Lapatinib ditosylate	NCI-H322M	0	ERBB2	1
AKT_1.EGFR_2	Arsenic trioxide.Vandetanib	NCI-H322M	-14	ERBB2	1
AKT_1.EGFR_2	Arsenic trioxide.Gefitinib	NCI-H460	-9.33333	ERBB2	0
AKT_1.EGFR_2	Arsenic trioxide.Erlotinib hydrochloride	NCI-H460	5	ERBB2	0
AKT_1.EGFR_2	Arsenic trioxide.Lapatinib ditosylate	NCI-H460	0.777778	ERBB2	0
AKT_1.EGFR_2	Arsenic trioxide.Vandetanib	NCI-H460	-5.22222	ERBB2	0
AKT_1.EGFR_2	Arsenic trioxide.Gefitinib	NCI-H522	-4.11111	ERBB2	0
AKT_1.EGFR_2	Arsenic trioxide.Erlotinib hydrochloride	NCI-H522	0.777778	ERBB2	0
AKT_1.EGFR_2	Arsenic trioxide.Lapatinib ditosylate	NCI-H522	1.33333	ERBB2	0
AKT_1.EGFR_2	Arsenic trioxide.Vandetanib	NCI-H522	-14.6667	ERBB2	0
AKT_1.EGFR_2	Arsenic trioxide.Gefitinib	OVCAR-3	-4.77778	ERBB2	0
AKT_1.EGFR_2	Arsenic trioxide.Erlotinib hydrochloride	OVCAR-3	5.22222	ERBB2	0
AKT_1.EGFR_2	Arsenic trioxide.Lapatinib ditosylate	OVCAR-3	4	ERBB2	0
AKT_1.EGFR_2	Arsenic trioxide.Vandetanib	OVCAR-3	-11.3333	ERBB2	0
AKT_1.EGFR_2	Arsenic trioxide.Gefitinib	OVCAR-4	-5.22222	ERBB2	0
AKT_1.EGFR_2	Arsenic trioxide.Erlotinib hydrochloride	OVCAR-4	-2.77778	ERBB2	0
AKT_1.EGFR_2	Arsenic trioxide.Lapatinib ditosylate	OVCAR-4	3	ERBB2	0
AKT_1.EGFR_2	Arsenic trioxide.Vandetanib	OVCAR-4	-8.44444	ERBB2	0
AKT_1.EGFR_2	Arsenic trioxide.Gefitinib	OVCAR-5	-11.8889	ERBB2	0
AKT_1.EGFR_2	Arsenic trioxide.Erlotinib hydrochloride	OVCAR-5	5.77778	ERBB2	0
AKT_1.EGFR_2	Arsenic trioxide.Lapatinib ditosylate	OVCAR-5	2	ERBB2	0
AKT_1.EGFR_2	Arsenic trioxide.Vandetanib	OVCAR-5	-7.55556	ERBB2	0
AKT_1.EGFR_2	Arsenic trioxide.Gefitinib	OVCAR-8	-0.333333	ERBB2	1
AKT_1.EGFR_2	Arsenic trioxide.Erlotinib hydrochloride	OVCAR-8	-2.77778	ERBB2	1
AKT_1.EGFR_2	Arsenic trioxide.Lapatinib ditosylate	OVCAR-8	7.88889	ERBB2	1
AKT_1.EGFR_2	Arsenic trioxide.Vandetanib	OVCAR-8	-5.66667	ERBB2	1
AKT_1.EGFR_2	Arsenic trioxide.Gefitinib	PC-3	0.666667	ERBB2	0
AKT_1.EGFR_2	Arsenic trioxide.Erlotinib hydrochloride	PC-3	0.222222	ERBB2	0
AKT_1.EGFR_2	Arsenic trioxide.Lapatinib ditosylate	PC-3	2.33333	ERBB2	0
AKT_1.EGFR_2	Arsenic trioxide.Vandetanib	PC-3	-6.66667	ERBB2	0
AKT_1.EGFR_2	Arsenic trioxide.Gefitinib	RPMI-8226	-24.6667	ERBB2	0
AKT_1.EGFR_2	Arsenic trioxide.Erlotinib hydrochloride	RPMI-8226	4.33333	ERBB2	0
AKT_1.EGFR_2	Arsenic trioxide.Lapatinib ditosylate	RPMI-8226	4.11111	ERBB2	0
AKT_1.EGFR_2	Arsenic trioxide.Vandetanib	RPMI-8226	1	ERBB2	0
AKT_1.EGFR_2	Arsenic trioxide.Gefitinib	RXF393	-4.33333	ERBB2	0
AKT_1.EGFR_2	Arsenic trioxide.Erlotinib hydrochloride	RXF393	0.333333	ERBB2	0
AKT_1.EGFR_2	Arsenic trioxide.Lapatinib ditosylate	RXF393	-4.77778	ERBB2	0
AKT_1.EGFR_2	Arsenic trioxide.Vandetanib	RXF393	-3.44444	ERBB2	0
AKT_1.EGFR_2	Arsenic trioxide.Gefitinib	SF268	-2.66667	ERBB2	0
AKT_1.EGFR_2	Arsenic trioxide.Erlotinib hydrochloride	SF268	2.77778	ERBB2	0
AKT_1.EGFR_2	Arsenic trioxide.Lapatinib ditosylate	SF268	1.33333	ERBB2	0
AKT_1.EGFR_2	Arsenic trioxide.Vandetanib	SF268	-6.44444	ERBB2	0
AKT_1.EGFR_2	Arsenic trioxide.Gefitinib	SF295	1.22222	ERBB2	0
AKT_1.EGFR_2	Arsenic trioxide.Erlotinib hydrochloride	SF295	-3	ERBB2	0
AKT_1.EGFR_2	Arsenic trioxide.Lapatinib ditosylate	SF295	-0.111111	ERBB2	0
AKT_1.EGFR_2	Arsenic trioxide.Vandetanib	SF295	-7.22222	ERBB2	0
AKT_1.EGFR_2	Arsenic trioxide.Gefitinib	SF539	-3.44444	ERBB2	0
AKT_1.EGFR_2	Arsenic trioxide.Erlotinib hydrochloride	SF539	-9.33333	ERBB2	0
AKT_1.EGFR_2	Arsenic trioxide.Lapatinib ditosylate	SF539	-4.55556	ERBB2	0
AKT_1.EGFR_2	Arsenic trioxide.Vandetanib	SF539	-4	ERBB2	0
AKT_1.EGFR_2	Arsenic trioxide.Gefitinib	SK-MEL-2	-2.77778	ERBB2	0
AKT_1.EGFR_2	Arsenic trioxide.Erlotinib hydrochloride	SK-MEL-2	-1	ERBB2	0
AKT_1.EGFR_2	Arsenic trioxide.Lapatinib ditosylate	SK-MEL-2	-3.55556	ERBB2	0
AKT_1.EGFR_2	Arsenic trioxide.Vandetanib	SK-MEL-2	-4.88889	ERBB2	0
AKT_1.EGFR_2	Arsenic trioxide.Gefitinib	SK-MEL-28	-6.66667	ERBB2	0
AKT_1.EGFR_2	Arsenic trioxide.Erlotinib hydrochloride	SK-MEL-28	-0.666667	ERBB2	0
AKT_1.EGFR_2	Arsenic trioxide.Lapatinib ditosylate	SK-MEL-28	8.22222	ERBB2	0
AKT_1.EGFR_2	Arsenic trioxide.Vandetanib	SK-MEL-28	-13.2222	ERBB2	0
AKT_1.EGFR_2	Arsenic trioxide.Gefitinib	SK-MEL-5	-8	ERBB2	0
AKT_1.EGFR_2	Arsenic trioxide.Erlotinib hydrochloride	SK-MEL-5	-3.22222	ERBB2	0
AKT_1.EGFR_2	Arsenic trioxide.Lapatinib ditosylate	SK-MEL-5	0.666667	ERBB2	0
AKT_1.EGFR_2	Arsenic trioxide.Vandetanib	SK-MEL-5	-8.77778	ERBB2	0
AKT_1.EGFR_2	Arsenic trioxide.Gefitinib	SK-OV-3	-4.11111	ERBB2	1
AKT_1.EGFR_2	Arsenic trioxide.Erlotinib hydrochloride	SK-OV-3	-2.55556	ERBB2	1
AKT_1.EGFR_2	Arsenic trioxide.Lapatinib ditosylate	SK-OV-3	0.555556	ERBB2	1
AKT_1.EGFR_2	Arsenic trioxide.Vandetanib	SK-OV-3	-8.77778	ERBB2	1
AKT_1.EGFR_2	Arsenic trioxide.Gefitinib	SN12C	-5.33333	ERBB2	0
AKT_1.EGFR_2	Arsenic trioxide.Erlotinib hydrochloride	SN12C	-0.444444	ERBB2	0
AKT_1.EGFR_2	Arsenic trioxide.Lapatinib ditosylate	SN12C	-1.88889	ERBB2	0
AKT_1.EGFR_2	Arsenic trioxide.Vandetanib	SN12C	-12.5556	ERBB2	0
AKT_1.EGFR_2	Arsenic trioxide.Gefitinib	SNB75	-1.11111	ERBB2	0
AKT_1.EGFR_2	Arsenic trioxide.Erlotinib hydrochloride	SNB75	3.77778	ERBB2	0
AKT_1.EGFR_2	Arsenic trioxide.Lapatinib ditosylate	SNB75	0.333333	ERBB2	0
AKT_1.EGFR_2	Arsenic trioxide.Vandetanib	SNB75	-11.6667	ERBB2	0
AKT_1.EGFR_2	Arsenic trioxide.Gefitinib	SR	-11.7778	ERBB2	0
AKT_1.EGFR_2	Arsenic trioxide.Erlotinib hydrochloride	SR	-1.22222	ERBB2	0
AKT_1.EGFR_2	Arsenic trioxide.Lapatinib ditosylate	SR	6.33333	ERBB2	0
AKT_1.EGFR_2	Arsenic trioxide.Vandetanib	SR	-6.55556	ERBB2	0
AKT_1.EGFR_2	Arsenic trioxide.Gefitinib	SW620	-1.88889	ERBB2	0
AKT_1.EGFR_2	Arsenic trioxide.Erlotinib hydrochloride	SW620	-4.11111	ERBB2	0
AKT_1.EGFR_2	Arsenic trioxide.Lapatinib ditosylate	SW620	-1.88889	ERBB2	0
AKT_1.EGFR_2	Arsenic trioxide.Vandetanib	SW620	-9.22222	ERBB2	0
AKT_1.EGFR_2	Arsenic trioxide.Gefitinib	T47D	-1.77778	ERBB2	0
AKT_1.EGFR_2	Arsenic trioxide.Erlotinib hydrochloride	T47D	4.77778	ERBB2	0
AKT_1.EGFR_2	Arsenic trioxide.Lapatinib ditosylate	T47D	2.88889	ERBB2	0
AKT_1.EGFR_2	Arsenic trioxide.Vandetanib	T47D	-0.222222	ERBB2	0
AKT_1.EGFR_2	Arsenic trioxide.Gefitinib	TK10	-10.4444	ERBB2	0
AKT_1.EGFR_2	Arsenic trioxide.Erlotinib hydrochloride	TK10	5	ERBB2	0
AKT_1.EGFR_2	Arsenic trioxide.Lapatinib ditosylate	TK10	-1.22222	ERBB2	0
AKT_1.EGFR_2	Arsenic trioxide.Vandetanib	TK10	-15.6667	ERBB2	0
AKT_1.EGFR_2	Arsenic trioxide.Gefitinib	U031	-7.11111	ERBB2	0
AKT_1.EGFR_2	Arsenic trioxide.Erlotinib hydrochloride	U031	-10.4444	ERBB2	0
AKT_1.EGFR_2	Arsenic trioxide.Lapatinib ditosylate	U031	4.55556	ERBB2	0
AKT_1.EGFR_2	Arsenic trioxide.Vandetanib	U031	-7.22222	ERBB2	0
AKT_1.EGFR_2	Arsenic trioxide.Gefitinib	U251	2.44444	ERBB2	0
AKT_1.EGFR_2	Arsenic trioxide.Erlotinib hydrochloride	U251	8.88889	ERBB2	0
AKT_1.EGFR_2	Arsenic trioxide.Lapatinib ditosylate	U251	1.11111	ERBB2	0
AKT_1.EGFR_2	Arsenic trioxide.Vandetanib	U251	-4.33333	ERBB2	0
AKT_1.EGFR_2	Arsenic trioxide.Gefitinib	UACC-257	-1.44444	ERBB2	0
AKT_1.EGFR_2	Arsenic trioxide.Erlotinib hydrochloride	UACC-257	2.66667	ERBB2	0
AKT_1.EGFR_2	Arsenic trioxide.Lapatinib ditosylate	UACC-257	16.3333	ERBB2	0
AKT_1.EGFR_2	Arsenic trioxide.Vandetanib	UACC-257	-13.6667	ERBB2	0
AKT_1.EGFR_2	Arsenic trioxide.Gefitinib	UACC-62	-10.7778	ERBB2	0
AKT_1.EGFR_2	Arsenic trioxide.Erlotinib hydrochloride	UACC-62	2.44444	ERBB2	0
AKT_1.EGFR_2	Arsenic trioxide.Lapatinib ditosylate	UACC-62	2	ERBB2	0
AKT_1.EGFR_2	Arsenic trioxide.Vandetanib	UACC-62	-10.6667	ERBB2	0
AKT_SGK.FGFR	Arsenic trioxide.Thalidomide	786-0	-1.44444	ERBB2	0
AKT_SGK.FGFR	Arsenic trioxide.Pazopanib hydrochloride	786-0	10.7778	ERBB2	0
AKT_SGK.FGFR	Arsenic trioxide.Sorafenib tosylate	786-0	-2.88889	ERBB2	0
AKT_SGK.FGFR	Arsenic trioxide.Thalidomide	A498	-6.88889	ERBB2	0
AKT_SGK.FGFR	Arsenic trioxide.Pazopanib hydrochloride	A498	-6.44444	ERBB2	0
AKT_SGK.FGFR	Arsenic trioxide.Sorafenib tosylate	A498	0.555556	ERBB2	0
AKT_SGK.FGFR	Arsenic trioxide.Thalidomide	A549	-7.44444	ERBB2	0
AKT_SGK.FGFR	Arsenic trioxide.Pazopanib hydrochloride	A549	-6.66667	ERBB2	0
AKT_SGK.FGFR	Arsenic trioxide.Sorafenib tosylate	A549	14.6667	ERBB2	0
AKT_SGK.FGFR	Arsenic trioxide.Thalidomide	ACHN	-6	ERBB2	0
AKT_SGK.FGFR	Arsenic trioxide.Pazopanib hydrochloride	ACHN	-3.77778	ERBB2	0
AKT_SGK.FGFR	Arsenic trioxide.Sorafenib tosylate	ACHN	-5.44444	ERBB2	0
AKT_SGK.FGFR	Arsenic trioxide.Thalidomide	BT-549	-1.33333	ERBB2	0
AKT_SGK.FGFR	Arsenic trioxide.Pazopanib hydrochloride	BT-549	-0.222222	ERBB2	0
AKT_SGK.FGFR	Arsenic trioxide.Sorafenib tosylate	BT-549	-8.88889	ERBB2	0
AKT_SGK.FGFR	Arsenic trioxide.Thalidomide	CAKI-1	-5.33333	ERBB2	0
AKT_SGK.FGFR	Arsenic trioxide.Pazopanib hydrochloride	CAKI-1	0.555556	ERBB2	0
AKT_SGK.FGFR	Arsenic trioxide.Sorafenib tosylate	CAKI-1	-18.4444	ERBB2	0
AKT_SGK.FGFR	Arsenic trioxide.Thalidomide	CCRF-CEM	-1.33333	ERBB2	0
AKT_SGK.FGFR	Arsenic trioxide.Pazopanib hydrochloride	CCRF-CEM	-10	ERBB2	0
AKT_SGK.FGFR	Arsenic trioxide.Sorafenib tosylate	CCRF-CEM	-3.66667	ERBB2	0
AKT_SGK.FGFR	Arsenic trioxide.Thalidomide	COLO-205	-4.55556	ERBB2	0
AKT_SGK.FGFR	Arsenic trioxide.Pazopanib hydrochloride	COLO-205	-8.88889	ERBB2	0
AKT_SGK.FGFR	Arsenic trioxide.Sorafenib tosylate	COLO-205	-3.22222	ERBB2	0
AKT_SGK.FGFR	Arsenic trioxide.Thalidomide	DU-145	-5.33333	ERBB2	0
AKT_SGK.FGFR	Arsenic trioxide.Pazopanib hydrochloride	DU-145	-5.11111	ERBB2	0
AKT_SGK.FGFR	Arsenic trioxide.Sorafenib tosylate	DU-145	-20.4444	ERBB2	0
AKT_SGK.FGFR	Arsenic trioxide.Thalidomide	EKVX	-9.22222	ERBB2	0
AKT_SGK.FGFR	Arsenic trioxide.Pazopanib hydrochloride	EKVX	-5.11111	ERBB2	0
AKT_SGK.FGFR	Arsenic trioxide.Sorafenib tosylate	EKVX	-3.22222	ERBB2	0
AKT_SGK.FGFR	Arsenic trioxide.Thalidomide	HCC2998	-4.33333	ERBB2	1
AKT_SGK.FGFR	Arsenic trioxide.Pazopanib hydrochloride	HCC2998	-17.7778	ERBB2	1
AKT_SGK.FGFR	Arsenic trioxide.Sorafenib tosylate	HCC2998	-9.88889	ERBB2	1
AKT_SGK.FGFR	Arsenic trioxide.Thalidomide	HCT-116	-0.555556	ERBB2	0
AKT_SGK.FGFR	Arsenic trioxide.Pazopanib hydrochloride	HCT-116	-9.33333	ERBB2	0
AKT_SGK.FGFR	Arsenic trioxide.Sorafenib tosylate	HCT-116	-2.66667	ERBB2	0
AKT_SGK.FGFR	Arsenic trioxide.Thalidomide	HCT-15	0.666667	ERBB2	0
AKT_SGK.FGFR	Arsenic trioxide.Pazopanib hydrochloride	HCT-15	-15.1111	ERBB2	0
AKT_SGK.FGFR	Arsenic trioxide.Sorafenib tosylate	HCT-15	-4.33333	ERBB2	0
AKT_SGK.FGFR	Arsenic trioxide.Thalidomide	HL-60	-1.88889	ERBB2	0
AKT_SGK.FGFR	Arsenic trioxide.Pazopanib hydrochloride	HL-60	-32	ERBB2	0
AKT_SGK.FGFR	Arsenic trioxide.Sorafenib tosylate	HL-60	-10.5556	ERBB2	0
AKT_SGK.FGFR	Arsenic trioxide.Thalidomide	HOP-62	-2.44444	ERBB2	0
AKT_SGK.FGFR	Arsenic trioxide.Pazopanib hydrochloride	HOP-62	-6	ERBB2	0
AKT_SGK.FGFR	Arsenic trioxide.Sorafenib tosylate	HOP-62	-3.66667	ERBB2	0
AKT_SGK.FGFR	Arsenic trioxide.Thalidomide	HOP-92	-1	ERBB2	0
AKT_SGK.FGFR	Arsenic trioxide.Pazopanib hydrochloride	HOP-92	-11.3333	ERBB2	0
AKT_SGK.FGFR	Arsenic trioxide.Sorafenib tosylate	HOP-92	-3.77778	ERBB2	0
AKT_SGK.FGFR	Arsenic trioxide.Thalidomide	Hs-578-T	-3.44444	ERBB2	0
AKT_SGK.FGFR	Arsenic trioxide.Pazopanib hydrochloride	Hs-578-T	-3.33333	ERBB2	0
AKT_SGK.FGFR	Arsenic trioxide.Sorafenib tosylate	Hs-578-T	-2.44444	ERBB2	0
AKT_SGK.FGFR	Arsenic trioxide.Thalidomide	HT-29	-3.88889	ERBB2	0
AKT_SGK.FGFR	Arsenic trioxide.Pazopanib hydrochloride	HT-29	-7.88889	ERBB2	0
AKT_SGK.FGFR	Arsenic trioxide.Sorafenib tosylate	HT-29	-2.11111	ERBB2	0
AKT_SGK.FGFR	Arsenic trioxide.Thalidomide	K-562	-7.22222	ERBB2	0
AKT_SGK.FGFR	Arsenic trioxide.Pazopanib hydrochloride	K-562	-4.66667	ERBB2	0
AKT_SGK.FGFR	Arsenic trioxide.Sorafenib tosylate	K-562	-12	ERBB2	0
AKT_SGK.FGFR	Arsenic trioxide.Thalidomide	KM12	0	ERBB2	1
AKT_SGK.FGFR	Arsenic trioxide.Pazopanib hydrochloride	KM12	2.11111	ERBB2	1
AKT_SGK.FGFR	Arsenic trioxide.Sorafenib tosylate	KM12	2.33333	ERBB2	1
AKT_SGK.FGFR	Arsenic trioxide.Thalidomide	LOXIMVI	-1.44444	ERBB2	0
AKT_SGK.FGFR	Arsenic trioxide.Pazopanib hydrochloride	LOXIMVI	2.88889	ERBB2	0
AKT_SGK.FGFR	Arsenic trioxide.Sorafenib tosylate	LOXIMVI	23.4444	ERBB2	0
AKT_SGK.FGFR	Arsenic trioxide.Thalidomide	M14	-1.44444	ERBB2	0
AKT_SGK.FGFR	Arsenic trioxide.Pazopanib hydrochloride	M14	-12.6667	ERBB2	0
AKT_SGK.FGFR	Arsenic trioxide.Sorafenib tosylate	M14	-4.44444	ERBB2	0
AKT_SGK.FGFR	Arsenic trioxide.Thalidomide	MCF7	-2.66667	ERBB2	0
AKT_SGK.FGFR	Arsenic trioxide.Pazopanib hydrochloride	MCF7	-10	ERBB2	0
AKT_SGK.FGFR	Arsenic trioxide.Sorafenib tosylate	MCF7	-3.55556	ERBB2	0
AKT_SGK.FGFR	Arsenic trioxide.Thalidomide	MDA-MB-231	-3.44444	ERBB2	0
AKT_SGK.FGFR	Arsenic trioxide.Pazopanib hydrochloride	MDA-MB-231	-0.222222	ERBB2	0
AKT_SGK.FGFR	Arsenic trioxide.Sorafenib tosylate	MDA-MB-231	-12.1111	ERBB2	0
AKT_SGK.FGFR	Arsenic trioxide.Thalidomide	MDA-MB-468	-3.33333	ERBB2	1
AKT_SGK.FGFR	Arsenic trioxide.Pazopanib hydrochloride	MDA-MB-468	5	ERBB2	1
AKT_SGK.FGFR	Arsenic trioxide.Sorafenib tosylate	MDA-MB-468	-4.55556	ERBB2	1
AKT_SGK.FGFR	Arsenic trioxide.Thalidomide	MOLT-4	-4.11111	ERBB2	1
AKT_SGK.FGFR	Arsenic trioxide.Pazopanib hydrochloride	MOLT-4	-5.88889	ERBB2	1
AKT_SGK.FGFR	Arsenic trioxide.Sorafenib tosylate	MOLT-4	-5.44444	ERBB2	1
AKT_SGK.FGFR	Arsenic trioxide.Thalidomide	NCI-H226	-6.44444	ERBB2	0
AKT_SGK.FGFR	Arsenic trioxide.Pazopanib hydrochloride	NCI-H226	3.66667	ERBB2	0
AKT_SGK.FGFR	Arsenic trioxide.Sorafenib tosylate	NCI-H226	-14	ERBB2	0
AKT_SGK.FGFR	Arsenic trioxide.Pazopanib hydrochloride	NCI-H23	-5.22222	ERBB2	0
AKT_SGK.FGFR	Arsenic trioxide.Sorafenib tosylate	NCI-H23	-6.55556	ERBB2	0
AKT_SGK.FGFR	Arsenic trioxide.Thalidomide	NCI-H322M	-1.55556	ERBB2	1
AKT_SGK.FGFR	Arsenic trioxide.Pazopanib hydrochloride	NCI-H322M	-12.1111	ERBB2	1
AKT_SGK.FGFR	Arsenic trioxide.Sorafenib tosylate	NCI-H322M	-0.888889	ERBB2	1
AKT_SGK.FGFR	Arsenic trioxide.Thalidomide	NCI-H460	-0.111111	ERBB2	0
AKT_SGK.FGFR	Arsenic trioxide.Pazopanib hydrochloride	NCI-H460	-14.2222	ERBB2	0
AKT_SGK.FGFR	Arsenic trioxide.Thalidomide	NCI-H522	1.66667	ERBB2	0
AKT_SGK.FGFR	Arsenic trioxide.Pazopanib hydrochloride	NCI-H522	-5.22222	ERBB2	0
AKT_SGK.FGFR	Arsenic trioxide.Sorafenib tosylate	NCI-H522	0.333333	ERBB2	0
AKT_SGK.FGFR	Arsenic trioxide.Thalidomide	OVCAR-3	-8.11111	ERBB2	0
AKT_SGK.FGFR	Arsenic trioxide.Pazopanib hydrochloride	OVCAR-3	-10	ERBB2	0
AKT_SGK.FGFR	Arsenic trioxide.Sorafenib tosylate	OVCAR-3	-2.88889	ERBB2	0
AKT_SGK.FGFR	Arsenic trioxide.Thalidomide	OVCAR-4	-1.66667	ERBB2	0
AKT_SGK.FGFR	Arsenic trioxide.Pazopanib hydrochloride	OVCAR-4	-7.55556	ERBB2	0
AKT_SGK.FGFR	Arsenic trioxide.Sorafenib tosylate	OVCAR-4	-4.77778	ERBB2	0
AKT_SGK.FGFR	Arsenic trioxide.Thalidomide	OVCAR-5	-3.88889	ERBB2	0
AKT_SGK.FGFR	Arsenic trioxide.Pazopanib hydrochloride	OVCAR-5	-7.66667	ERBB2	0
AKT_SGK.FGFR	Arsenic trioxide.Sorafenib tosylate	OVCAR-5	0.222222	ERBB2	0
AKT_SGK.FGFR	Arsenic trioxide.Thalidomide	OVCAR-8	-1.88889	ERBB2	1
AKT_SGK.FGFR	Arsenic trioxide.Pazopanib hydrochloride	OVCAR-8	1.77778	ERBB2	1
AKT_SGK.FGFR	Arsenic trioxide.Sorafenib tosylate	OVCAR-8	-7	ERBB2	1
AKT_SGK.FGFR	Arsenic trioxide.Thalidomide	PC-3	-6.44444	ERBB2	0
AKT_SGK.FGFR	Arsenic trioxide.Pazopanib hydrochloride	PC-3	-4.88889	ERBB2	0
AKT_SGK.FGFR	Arsenic trioxide.Sorafenib tosylate	PC-3	-12.6667	ERBB2	0
AKT_SGK.FGFR	Arsenic trioxide.Thalidomide	RPMI-8226	-1	ERBB2	0
AKT_SGK.FGFR	Arsenic trioxide.Pazopanib hydrochloride	RPMI-8226	-23.4444	ERBB2	0
AKT_SGK.FGFR	Arsenic trioxide.Sorafenib tosylate	RPMI-8226	-0.333333	ERBB2	0
AKT_SGK.FGFR	Arsenic trioxide.Thalidomide	RXF393	-5.22222	ERBB2	0
AKT_SGK.FGFR	Arsenic trioxide.Pazopanib hydrochloride	RXF393	-1.11111	ERBB2	0
AKT_SGK.FGFR	Arsenic trioxide.Sorafenib tosylate	RXF393	-5.11111	ERBB2	0
AKT_SGK.FGFR	Arsenic trioxide.Thalidomide	SF268	2.11111	ERBB2	0
AKT_SGK.FGFR	Arsenic trioxide.Pazopanib hydrochloride	SF268	-8.33333	ERBB2	0
AKT_SGK.FGFR	Arsenic trioxide.Sorafenib tosylate	SF268	-6.33333	ERBB2	0
AKT_SGK.FGFR	Arsenic trioxide.Thalidomide	SF295	-3.22222	ERBB2	0
AKT_SGK.FGFR	Arsenic trioxide.Pazopanib hydrochloride	SF295	-1.33333	ERBB2	0
AKT_SGK.FGFR	Arsenic trioxide.Sorafenib tosylate	SF295	-9.33333	ERBB2	0
AKT_SGK.FGFR	Arsenic trioxide.Pazopanib hydrochloride	SF539	-3.66667	ERBB2	0
AKT_SGK.FGFR	Arsenic trioxide.Sorafenib tosylate	SF539	-9.11111	ERBB2	0
AKT_SGK.FGFR	Arsenic trioxide.Thalidomide	SK-MEL-2	-12.2222	ERBB2	0
AKT_SGK.FGFR	Arsenic trioxide.Pazopanib hydrochloride	SK-MEL-2	-11.4444	ERBB2	0
AKT_SGK.FGFR	Arsenic trioxide.Sorafenib tosylate	SK-MEL-2	-15.3333	ERBB2	0
AKT_SGK.FGFR	Arsenic trioxide.Thalidomide	SK-MEL-28	-12.3333	ERBB2	0
AKT_SGK.FGFR	Arsenic trioxide.Pazopanib hydrochloride	SK-MEL-28	-3.66667	ERBB2	0
AKT_SGK.FGFR	Arsenic trioxide.Sorafenib tosylate	SK-MEL-28	0.333333	ERBB2	0
AKT_SGK.FGFR	Arsenic trioxide.Thalidomide	SK-MEL-5	-6.22222	ERBB2	0
AKT_SGK.FGFR	Arsenic trioxide.Pazopanib hydrochloride	SK-MEL-5	-9.22222	ERBB2	0
AKT_SGK.FGFR	Arsenic trioxide.Sorafenib tosylate	SK-MEL-5	3.22222	ERBB2	0
AKT_SGK.FGFR	Arsenic trioxide.Thalidomide	SK-OV-3	-5.33333	ERBB2	1
AKT_SGK.FGFR	Arsenic trioxide.Pazopanib hydrochloride	SK-OV-3	-6.66667	ERBB2	1
AKT_SGK.FGFR	Arsenic trioxide.Sorafenib tosylate	SK-OV-3	-6.22222	ERBB2	1
AKT_SGK.FGFR	Arsenic trioxide.Thalidomide	SN12C	-3.22222	ERBB2	0
AKT_SGK.FGFR	Arsenic trioxide.Pazopanib hydrochloride	SN12C	-10.8889	ERBB2	0
AKT_SGK.FGFR	Arsenic trioxide.Sorafenib tosylate	SN12C	-10.6667	ERBB2	0
AKT_SGK.FGFR	Arsenic trioxide.Thalidomide	SNB75	-3.11111	ERBB2	0
AKT_SGK.FGFR	Arsenic trioxide.Pazopanib hydrochloride	SNB75	-2.66667	ERBB2	0
AKT_SGK.FGFR	Arsenic trioxide.Sorafenib tosylate	SNB75	-0.444444	ERBB2	0
AKT_SGK.FGFR	Arsenic trioxide.Thalidomide	SR	-6.44444	ERBB2	0
AKT_SGK.FGFR	Arsenic trioxide.Pazopanib hydrochloride	SR	-4.33333	ERBB2	0
AKT_SGK.FGFR	Arsenic trioxide.Sorafenib tosylate	SR	4.44444	ERBB2	0
AKT_SGK.FGFR	Arsenic trioxide.Thalidomide	SW620	-5	ERBB2	0
AKT_SGK.FGFR	Arsenic trioxide.Pazopanib hydrochloride	SW620	-22.1111	ERBB2	0
AKT_SGK.FGFR	Arsenic trioxide.Sorafenib tosylate	SW620	-20.3333	ERBB2	0
AKT_SGK.FGFR	Arsenic trioxide.Thalidomide	T47D	-1.66667	ERBB2	0
AKT_SGK.FGFR	Arsenic trioxide.Pazopanib hydrochloride	T47D	-4.55556	ERBB2	0
AKT_SGK.FGFR	Arsenic trioxide.Sorafenib tosylate	T47D	-2.22222	ERBB2	0
AKT_SGK.FGFR	Arsenic trioxide.Thalidomide	TK10	-3.77778	ERBB2	0
AKT_SGK.FGFR	Arsenic trioxide.Pazopanib hydrochloride	TK10	-3.88889	ERBB2	0
AKT_SGK.FGFR	Arsenic trioxide.Sorafenib tosylate	TK10	-3.11111	ERBB2	0
AKT_SGK.FGFR	Arsenic trioxide.Thalidomide	U031	-0.888889	ERBB2	0
AKT_SGK.FGFR	Arsenic trioxide.Pazopanib hydrochloride	U031	27	ERBB2	0
AKT_SGK.FGFR	Arsenic trioxide.Thalidomide	U251	-4.55556	ERBB2	0
AKT_SGK.FGFR	Arsenic trioxide.Pazopanib hydrochloride	U251	-3.33333	ERBB2	0
AKT_SGK.FGFR	Arsenic trioxide.Sorafenib tosylate	U251	-3.77778	ERBB2	0
AKT_SGK.FGFR	Arsenic trioxide.Thalidomide	UACC-257	0.888889	ERBB2	0
AKT_SGK.FGFR	Arsenic trioxide.Pazopanib hydrochloride	UACC-257	-6.22222	ERBB2	0
AKT_SGK.FGFR	Arsenic trioxide.Sorafenib tosylate	UACC-257	-11.3333	ERBB2	0
AKT_SGK.FGFR	Arsenic trioxide.Thalidomide	UACC-62	-5.88889	ERBB2	0
AKT_SGK.FGFR	Arsenic trioxide.Pazopanib hydrochloride	UACC-62	-6.33333	ERBB2	0
AKT_SGK.FGFR	Arsenic trioxide.Sorafenib tosylate	UACC-62	2.44444	ERBB2	0
AKT.HDAC_4	Arsenic trioxide.Vorinostat	786-0	0.444444	BRCA1	0
AKT.HDAC_4	Arsenic trioxide.Romidepsin	786-0	-3	BRCA1	0
AKT.HDAC_4	Arsenic trioxide.Vorinostat	A498	-4.66667	BRCA1	0
AKT.HDAC_4	Arsenic trioxide.Romidepsin	A498	0.777778	BRCA1	0
AKT.HDAC_4	Arsenic trioxide.Vorinostat	A549	0	BRCA1	0
AKT.HDAC_4	Arsenic trioxide.Romidepsin	A549	0.777778	BRCA1	0
AKT.HDAC_4	Arsenic trioxide.Vorinostat	ACHN	1.88889	BRCA1	0
AKT.HDAC_4	Arsenic trioxide.Romidepsin	ACHN	-5.11111	BRCA1	0
AKT.HDAC_4	Arsenic trioxide.Vorinostat	BT-549	-2.55556	BRCA1	0
AKT.HDAC_4	Arsenic trioxide.Romidepsin	BT-549	-3.22222	BRCA1	0
AKT.HDAC_4	Arsenic trioxide.Vorinostat	CAKI-1	2.77778	BRCA1	0
AKT.HDAC_4	Arsenic trioxide.Romidepsin	CAKI-1	0	BRCA1	0
AKT.HDAC_4	Arsenic trioxide.Vorinostat	CCRF-CEM	2.77778	BRCA1	0
AKT.HDAC_4	Arsenic trioxide.Romidepsin	CCRF-CEM	-7	BRCA1	0
AKT.HDAC_4	Arsenic trioxide.Vorinostat	COLO-205	2.77778	BRCA1	0
AKT.HDAC_4	Arsenic trioxide.Romidepsin	COLO-205	-15.3333	BRCA1	0
AKT.HDAC_4	Arsenic trioxide.Vorinostat	DU-145	14.4444	BRCA1	1
AKT.HDAC_4	Arsenic trioxide.Romidepsin	DU-145	0.222222	BRCA1	1
AKT.HDAC_4	Arsenic trioxide.Vorinostat	EKVX	3	BRCA1	0
AKT.HDAC_4	Arsenic trioxide.Romidepsin	EKVX	-6.33333	BRCA1	0
AKT.HDAC_4	Arsenic trioxide.Vorinostat	HCC2998	-1.66667	BRCA1	0
AKT.HDAC_4	Arsenic trioxide.Romidepsin	HCC2998	-10.5556	BRCA1	0
AKT.HDAC_4	Arsenic trioxide.Vorinostat	HCT-116	-6	BRCA1	0
AKT.HDAC_4	Arsenic trioxide.Romidepsin	HCT-116	-8.66667	BRCA1	0
AKT.HDAC_4	Arsenic trioxide.Vorinostat	HCT-15	5	BRCA1	1
AKT.HDAC_4	Arsenic trioxide.Romidepsin	HCT-15	6.33333	BRCA1	1
AKT.HDAC_4	Arsenic trioxide.Vorinostat	HL-60	22	BRCA1	0
AKT.HDAC_4	Arsenic trioxide.Romidepsin	HL-60	-5.33333	BRCA1	0
AKT.HDAC_4	Arsenic trioxide.Vorinostat	HOP-62	-1.77778	BRCA1	0
AKT.HDAC_4	Arsenic trioxide.Romidepsin	HOP-62	-0.777778	BRCA1	0
AKT.HDAC_4	Arsenic trioxide.Vorinostat	HOP-92	-3.77778	BRCA1	0
AKT.HDAC_4	Arsenic trioxide.Romidepsin	HOP-92	-8	BRCA1	0
AKT.HDAC_4	Arsenic trioxide.Vorinostat	Hs-578-T	4.44444	BRCA1	0
AKT.HDAC_4	Arsenic trioxide.Romidepsin	Hs-578-T	-1.66667	BRCA1	0
AKT.HDAC_4	Arsenic trioxide.Vorinostat	HT-29	-0.888889	BRCA1	0
AKT.HDAC_4	Arsenic trioxide.Romidepsin	HT-29	-0.666667	BRCA1	0
AKT.HDAC_4	Arsenic trioxide.Vorinostat	K-562	0.444444	BRCA1	0
AKT.HDAC_4	Arsenic trioxide.Romidepsin	K-562	-10.1111	BRCA1	0
AKT.HDAC_4	Arsenic trioxide.Vorinostat	KM12	3.11111	BRCA1	1
AKT.HDAC_4	Arsenic trioxide.Romidepsin	KM12	0.333333	BRCA1	1
AKT.HDAC_4	Arsenic trioxide.Vorinostat	LOXIMVI	7.11111	BRCA1	0
AKT.HDAC_4	Arsenic trioxide.Romidepsin	LOXIMVI	6.22222	BRCA1	0
AKT.HDAC_4	Arsenic trioxide.Vorinostat	M14	-8.88889	BRCA1	0
AKT.HDAC_4	Arsenic trioxide.Romidepsin	M14	-10.3333	BRCA1	0
AKT.HDAC_4	Arsenic trioxide.Vorinostat	MCF7	3	BRCA1	0
AKT.HDAC_4	Arsenic trioxide.Romidepsin	MCF7	-2.33333	BRCA1	0
AKT.HDAC_4	Arsenic trioxide.Vorinostat	MDA-MB-231	4.88889	BRCA1	0
AKT.HDAC_4	Arsenic trioxide.Romidepsin	MDA-MB-231	-1	BRCA1	0
AKT.HDAC_4	Arsenic trioxide.Vorinostat	MDA-MB-468	0.555556	BRCA1	0
AKT.HDAC_4	Arsenic trioxide.Romidepsin	MDA-MB-468	0.888889	BRCA1	0
AKT.HDAC_4	Arsenic trioxide.Vorinostat	MOLT-4	10.3333	BRCA1	1
AKT.HDAC_4	Arsenic trioxide.Romidepsin	MOLT-4	-1.44444	BRCA1	1
AKT.HDAC_4	Arsenic trioxide.Vorinostat	NCI-H226	-1.77778	BRCA1	0
AKT.HDAC_4	Arsenic trioxide.Romidepsin	NCI-H226	-8.33333	BRCA1	0
AKT.HDAC_4	Arsenic trioxide.Vorinostat	NCI-H23	-3.55556	BRCA1	0
AKT.HDAC_4	Arsenic trioxide.Romidepsin	NCI-H23	-4	BRCA1	0
AKT.HDAC_4	Arsenic trioxide.Vorinostat	NCI-H322M	-0.333333	BRCA1	1
AKT.HDAC_4	Arsenic trioxide.Romidepsin	NCI-H322M	-3.77778	BRCA1	1
AKT.HDAC_4	Arsenic trioxide.Vorinostat	NCI-H460	-2.77778	BRCA1	0
AKT.HDAC_4	Arsenic trioxide.Romidepsin	NCI-H460	1	BRCA1	0
AKT.HDAC_4	Arsenic trioxide.Vorinostat	NCI-H522	1.44444	BRCA1	0
AKT.HDAC_4	Arsenic trioxide.Romidepsin	NCI-H522	-7.66667	BRCA1	0
AKT.HDAC_4	Arsenic trioxide.Vorinostat	OVCAR-3	-0.111111	BRCA1	0
AKT.HDAC_4	Arsenic trioxide.Romidepsin	OVCAR-3	3.77778	BRCA1	0
AKT.HDAC_4	Arsenic trioxide.Vorinostat	OVCAR-4	-1.11111	BRCA1	0
AKT.HDAC_4	Arsenic trioxide.Romidepsin	OVCAR-4	-5.55556	BRCA1	0
AKT.HDAC_4	Arsenic trioxide.Vorinostat	OVCAR-5	0.111111	BRCA1	0
AKT.HDAC_4	Arsenic trioxide.Romidepsin	OVCAR-5	-9.44444	BRCA1	0
AKT.HDAC_4	Arsenic trioxide.Vorinostat	OVCAR-8	7.66667	BRCA1	0
AKT.HDAC_4	Arsenic trioxide.Romidepsin	OVCAR-8	-3.77778	BRCA1	0
AKT.HDAC_4	Arsenic trioxide.Vorinostat	PC-3	-0.222222	BRCA1	0
AKT.HDAC_4	Arsenic trioxide.Romidepsin	PC-3	-0.888889	BRCA1	0
AKT.HDAC_4	Arsenic trioxide.Vorinostat	RPMI-8226	4.55556	BRCA1	0
AKT.HDAC_4	Arsenic trioxide.Romidepsin	RPMI-8226	-6.22222	BRCA1	0
AKT.HDAC_4	Arsenic trioxide.Vorinostat	RXF393	-3.11111	BRCA1	0
AKT.HDAC_4	Arsenic trioxide.Romidepsin	RXF393	-4.66667	BRCA1	0
AKT.HDAC_4	Arsenic trioxide.Vorinostat	SF268	1.33333	BRCA1	0
AKT.HDAC_4	Arsenic trioxide.Romidepsin	SF268	-1	BRCA1	0
AKT.HDAC_4	Arsenic trioxide.Vorinostat	SF295	2.33333	BRCA1	0
AKT.HDAC_4	Arsenic trioxide.Romidepsin	SF295	0.666667	BRCA1	0
AKT.HDAC_4	Arsenic trioxide.Vorinostat	SF539	-6.33333	BRCA1	0
AKT.HDAC_4	Arsenic trioxide.Romidepsin	SF539	-7.22222	BRCA1	0
AKT.HDAC_4	Arsenic trioxide.Vorinostat	SK-MEL-2	8.33333	BRCA1	0
AKT.HDAC_4	Arsenic trioxide.Romidepsin	SK-MEL-2	-16	BRCA1	0
AKT.HDAC_4	Arsenic trioxide.Vorinostat	SK-MEL-28	-5.88889	BRCA1	0
AKT.HDAC_4	Arsenic trioxide.Romidepsin	SK-MEL-28	1.44444	BRCA1	0
AKT.HDAC_4	Arsenic trioxide.Vorinostat	SK-MEL-5	3.77778	BRCA1	0
AKT.HDAC_4	Arsenic trioxide.Romidepsin	SK-MEL-5	3.22222	BRCA1	0
AKT.HDAC_4	Arsenic trioxide.Vorinostat	SK-OV-3	6	BRCA1	0
AKT.HDAC_4	Arsenic trioxide.Romidepsin	SK-OV-3	-9	BRCA1	0
AKT.HDAC_4	Arsenic trioxide.Vorinostat	SN12C	9.11111	BRCA1	0
AKT.HDAC_4	Arsenic trioxide.Romidepsin	SN12C	-1.22222	BRCA1	0
AKT.HDAC_4	Arsenic trioxide.Vorinostat	SNB75	10.2222	BRCA1	0
AKT.HDAC_4	Arsenic trioxide.Romidepsin	SNB75	-1.22222	BRCA1	0
AKT.HDAC_4	Arsenic trioxide.Vorinostat	SR	4.66667	BRCA1	0
AKT.HDAC_4	Arsenic trioxide.Romidepsin	SR	-0.444444	BRCA1	0
AKT.HDAC_4	Arsenic trioxide.Vorinostat	SW620	1.55556	BRCA1	0
AKT.HDAC_4	Arsenic trioxide.Romidepsin	SW620	-1	BRCA1	0
AKT.HDAC_4	Arsenic trioxide.Vorinostat	T47D	3.77778	BRCA1	0
AKT.HDAC_4	Arsenic trioxide.Romidepsin	T47D	-4.11111	BRCA1	0
AKT.HDAC_4	Arsenic trioxide.Vorinostat	TK10	-0.111111	BRCA1	0
AKT.HDAC_4	Arsenic trioxide.Romidepsin	TK10	-6.88889	BRCA1	0
AKT.HDAC_4	Arsenic trioxide.Vorinostat	U031	-15	BRCA1	0
AKT.HDAC_4	Arsenic trioxide.Romidepsin	U031	2.22222	BRCA1	0
AKT.HDAC_4	Arsenic trioxide.Vorinostat	U251	12.1111	BRCA1	0
AKT.HDAC_4	Arsenic trioxide.Romidepsin	U251	5	BRCA1	0
AKT.HDAC_4	Arsenic trioxide.Vorinostat	UACC-257	4.22222	BRCA1	0
AKT.HDAC_4	Arsenic trioxide.Romidepsin	UACC-257	0.666667	BRCA1	0
AKT.HDAC_4	Arsenic trioxide.Vorinostat	UACC-62	-1.33333	BRCA1	1
AKT.HDAC_4	Arsenic trioxide.Romidepsin	UACC-62	1.66667	BRCA1	1
Cisplatin.HDAC_4	Cisplatin.Vorinostat	786-0	7.33333	RB1	0
Cisplatin.HDAC_4	Cisplatin.Romidepsin	786-0	9.11111	RB1	0
Cisplatin.HDAC_4	Cisplatin.Vorinostat	A498	1	RB1	0
Cisplatin.HDAC_4	Cisplatin.Romidepsin	A498	8.77778	RB1	0
Cisplatin.HDAC_4	Cisplatin.Vorinostat	A549	16.5556	RB1	0
Cisplatin.HDAC_4	Cisplatin.Romidepsin	A549	10.3333	RB1	0
Cisplatin.HDAC_4	Cisplatin.Vorinostat	ACHN	12.8889	RB1	0
Cisplatin.HDAC_4	Cisplatin.Romidepsin	ACHN	6	RB1	0
Cisplatin.HDAC_4	Cisplatin.Vorinostat	BT-549	-6.33333	RB1	1
Cisplatin.HDAC_4	Cisplatin.Romidepsin	BT-549	7.11111	RB1	1
Cisplatin.HDAC_4	Cisplatin.Vorinostat	CAKI-1	4.77778	RB1	1
Cisplatin.HDAC_4	Cisplatin.Romidepsin	CAKI-1	0.222222	RB1	1
Cisplatin.HDAC_4	Cisplatin.Vorinostat	CCRF-CEM	11	RB1	0
Cisplatin.HDAC_4	Cisplatin.Romidepsin	CCRF-CEM	1.11111	RB1	0
Cisplatin.HDAC_4	Cisplatin.Vorinostat	COLO-205	4.22222	RB1	0
Cisplatin.HDAC_4	Cisplatin.Romidepsin	COLO-205	-2.88889	RB1	0
Cisplatin.HDAC_4	Cisplatin.Vorinostat	DU-145	10.6667	RB1	1
Cisplatin.HDAC_4	Cisplatin.Romidepsin	DU-145	11.5556	RB1	1
Cisplatin.HDAC_4	Cisplatin.Vorinostat	EKVX	-5.66667	RB1	0
Cisplatin.HDAC_4	Cisplatin.Romidepsin	EKVX	0.555556	RB1	0
Cisplatin.HDAC_4	Cisplatin.Vorinostat	HCC2998	0.111111	RB1	1
Cisplatin.HDAC_4	Cisplatin.Romidepsin	HCC2998	-1	RB1	1
Cisplatin.HDAC_4	Cisplatin.Vorinostat	HCT-116	1	RB1	0
Cisplatin.HDAC_4	Cisplatin.Romidepsin	HCT-116	-1.55556	RB1	0
Cisplatin.HDAC_4	Cisplatin.Vorinostat	HCT-15	-4.55556	RB1	0
Cisplatin.HDAC_4	Cisplatin.Romidepsin	HCT-15	-1.77778	RB1	0
Cisplatin.HDAC_4	Cisplatin.Vorinostat	HL-60	9.77778	RB1	0
Cisplatin.HDAC_4	Cisplatin.Romidepsin	HL-60	4.33333	RB1	0
Cisplatin.HDAC_4	Cisplatin.Vorinostat	HOP-62	12	RB1	0
Cisplatin.HDAC_4	Cisplatin.Romidepsin	HOP-62	20.7778	RB1	0
Cisplatin.HDAC_4	Cisplatin.Vorinostat	HOP-92	9.77778	RB1	0
Cisplatin.HDAC_4	Cisplatin.Romidepsin	HOP-92	1.55556	RB1	0
Cisplatin.HDAC_4	Cisplatin.Vorinostat	Hs-578-T	8.77778	RB1	0
Cisplatin.HDAC_4	Cisplatin.Romidepsin	Hs-578-T	8.88889	RB1	0
Cisplatin.HDAC_4	Cisplatin.Vorinostat	HT-29	5.88889	RB1	0
Cisplatin.HDAC_4	Cisplatin.Romidepsin	HT-29	-0.222222	RB1	0
Cisplatin.HDAC_4	Cisplatin.Vorinostat	K-562	0.222222	RB1	0
Cisplatin.HDAC_4	Cisplatin.Romidepsin	K-562	-4.55556	RB1	0
Cisplatin.HDAC_4	Cisplatin.Vorinostat	KM12	0.444444	RB1	0
Cisplatin.HDAC_4	Cisplatin.Romidepsin	KM12	-0.666667	RB1	0
Cisplatin.HDAC_4	Cisplatin.Vorinostat	LOXIMVI	14.5556	RB1	0
Cisplatin.HDAC_4	Cisplatin.Romidepsin	LOXIMVI	10.5556	RB1	0
Cisplatin.HDAC_4	Cisplatin.Vorinostat	M14	3.22222	RB1	0
Cisplatin.HDAC_4	Cisplatin.Romidepsin	M14	11	RB1	0
Cisplatin.HDAC_4	Cisplatin.Vorinostat	MCF7	12.7778	RB1	0
Cisplatin.HDAC_4	Cisplatin.Romidepsin	MCF7	7.44444	RB1	0
Cisplatin.HDAC_4	Cisplatin.Vorinostat	MDA-MB-231	8.66667	RB1	0
Cisplatin.HDAC_4	Cisplatin.Romidepsin	MDA-MB-231	3.55556	RB1	0
Cisplatin.HDAC_4	Cisplatin.Vorinostat	MDA-MB-468	9.11111	RB1	1
Cisplatin.HDAC_4	Cisplatin.Romidepsin	MDA-MB-468	15	RB1	1
Cisplatin.HDAC_4	Cisplatin.Vorinostat	MOLT-4	11.8889	RB1	1
Cisplatin.HDAC_4	Cisplatin.Romidepsin	MOLT-4	-0.777778	RB1	1
Cisplatin.HDAC_4	Cisplatin.Vorinostat	NCI-H226	-4.77778	RB1	0
Cisplatin.HDAC_4	Cisplatin.Romidepsin	NCI-H226	6.77778	RB1	0
Cisplatin.HDAC_4	Cisplatin.Vorinostat	NCI-H23	8.33333	RB1	0
Cisplatin.HDAC_4	Cisplatin.Romidepsin	NCI-H23	19.8889	RB1	0
Cisplatin.HDAC_4	Cisplatin.Vorinostat	NCI-H322M	-0.222222	RB1	0
Cisplatin.HDAC_4	Cisplatin.Romidepsin	NCI-H322M	1.33333	RB1	0
Cisplatin.HDAC_4	Cisplatin.Vorinostat	NCI-H460	11.6667	RB1	0
Cisplatin.HDAC_4	Cisplatin.Romidepsin	NCI-H460	26.6667	RB1	0
Cisplatin.HDAC_4	Cisplatin.Vorinostat	NCI-H522	0.777778	RB1	0
Cisplatin.HDAC_4	Cisplatin.Romidepsin	NCI-H522	2.66667	RB1	0
Cisplatin.HDAC_4	Cisplatin.Vorinostat	OVCAR-3	10.6667	RB1	0
Cisplatin.HDAC_4	Cisplatin.Romidepsin	OVCAR-3	9.44444	RB1	0
Cisplatin.HDAC_4	Cisplatin.Vorinostat	OVCAR-4	3.77778	RB1	0
Cisplatin.HDAC_4	Cisplatin.Romidepsin	OVCAR-4	2.55556	RB1	0
Cisplatin.HDAC_4	Cisplatin.Vorinostat	OVCAR-5	5.66667	RB1	0
Cisplatin.HDAC_4	Cisplatin.Romidepsin	OVCAR-5	0.333333	RB1	0
Cisplatin.HDAC_4	Cisplatin.Vorinostat	OVCAR-8	4.44444	RB1	0
Cisplatin.HDAC_4	Cisplatin.Romidepsin	OVCAR-8	10.8889	RB1	0
Cisplatin.HDAC_4	Cisplatin.Vorinostat	PC-3	2	RB1	0
Cisplatin.HDAC_4	Cisplatin.Romidepsin	PC-3	8.44444	RB1	0
Cisplatin.HDAC_4	Cisplatin.Vorinostat	RPMI-8226	18.2222	RB1	0
Cisplatin.HDAC_4	Cisplatin.Romidepsin	RPMI-8226	1.77778	RB1	0
Cisplatin.HDAC_4	Cisplatin.Vorinostat	RXF393	15	RB1	0
Cisplatin.HDAC_4	Cisplatin.Romidepsin	RXF393	1	RB1	0
Cisplatin.HDAC_4	Cisplatin.Vorinostat	SF268	9.33333	RB1	0
Cisplatin.HDAC_4	Cisplatin.Romidepsin	SF268	5.33333	RB1	0
Cisplatin.HDAC_4	Cisplatin.Vorinostat	SF295	7.77778	RB1	0
Cisplatin.HDAC_4	Cisplatin.Romidepsin	SF295	7.22222	RB1	0
Cisplatin.HDAC_4	Cisplatin.Vorinostat	SF539	3.55556	RB1	1
Cisplatin.HDAC_4	Cisplatin.Romidepsin	SF539	18.5556	RB1	1
Cisplatin.HDAC_4	Cisplatin.Vorinostat	SK-MEL-2	6.77778	RB1	0
Cisplatin.HDAC_4	Cisplatin.Romidepsin	SK-MEL-2	8.22222	RB1	0
Cisplatin.HDAC_4	Cisplatin.Vorinostat	SK-MEL-28	4.77778	RB1	0
Cisplatin.HDAC_4	Cisplatin.Romidepsin	SK-MEL-28	7.33333	RB1	0
Cisplatin.HDAC_4	Cisplatin.Vorinostat	SK-MEL-5	6.11111	RB1	0
Cisplatin.HDAC_4	Cisplatin.Romidepsin	SK-MEL-5	9.77778	RB1	0
Cisplatin.HDAC_4	Cisplatin.Vorinostat	SK-OV-3	13.1111	RB1	0
Cisplatin.HDAC_4	Cisplatin.Romidepsin	SK-OV-3	6.22222	RB1	0
Cisplatin.HDAC_4	Cisplatin.Vorinostat	SN12C	13.3333	RB1	0
Cisplatin.HDAC_4	Cisplatin.Romidepsin	SN12C	9.22222	RB1	0
Cisplatin.HDAC_4	Cisplatin.Vorinostat	SNB75	6.33333	RB1	0
Cisplatin.HDAC_4	Cisplatin.Romidepsin	SNB75	14.3333	RB1	0
Cisplatin.HDAC_4	Cisplatin.Vorinostat	SR	4.22222	RB1	0
Cisplatin.HDAC_4	Cisplatin.Romidepsin	SR	7.44444	RB1	0
Cisplatin.HDAC_4	Cisplatin.Vorinostat	SW620	-3.33333	RB1	0
Cisplatin.HDAC_4	Cisplatin.Romidepsin	SW620	5.44444	RB1	0
Cisplatin.HDAC_4	Cisplatin.Vorinostat	T47D	6.88889	RB1	0
Cisplatin.HDAC_4	Cisplatin.Romidepsin	T47D	7.88889	RB1	0
Cisplatin.HDAC_4	Cisplatin.Vorinostat	TK10	-1.11111	RB1	0
Cisplatin.HDAC_4	Cisplatin.Romidepsin	TK10	-4.22222	RB1	0
Cisplatin.HDAC_4	Cisplatin.Vorinostat	U031	-4	RB1	0
Cisplatin.HDAC_4	Cisplatin.Romidepsin	U031	-1.55556	RB1	0
Cisplatin.HDAC_4	Cisplatin.Vorinostat	U251	25.3333	RB1	0
Cisplatin.HDAC_4	Cisplatin.Romidepsin	U251	9.44444	RB1	0
Cisplatin.HDAC_4	Cisplatin.Vorinostat	UACC-257	3.33333	RB1	0
Cisplatin.HDAC_4	Cisplatin.Romidepsin	UACC-257	1.22222	RB1	0
Cisplatin.HDAC_4	Cisplatin.Vorinostat	UACC-62	9.77778	RB1	0
Cisplatin.HDAC_4	Cisplatin.Romidepsin	UACC-62	5	RB1	0
ERBB.Gemcitabine	Lapatinib ditosylate.Gemcitabine hydrochloride	786-0	-11.2222	CDH1	0
ERBB.Gemcitabine	Lapatinib ditosylate.Gemcitabine hydrochloride	A498	-7	CDH1	0
ERBB.Gemcitabine	Lapatinib ditosylate.Gemcitabine hydrochloride	A549	-4.33333	CDH1	0
ERBB.Gemcitabine	Lapatinib ditosylate.Gemcitabine hydrochloride	ACHN	0.777778	CDH1	0
ERBB.Gemcitabine	Lapatinib ditosylate.Gemcitabine hydrochloride	BT-549	-3.22222	CDH1	0
ERBB.Gemcitabine	Lapatinib ditosylate.Gemcitabine hydrochloride	CAKI-1	-6.11111	CDH1	0
ERBB.Gemcitabine	Lapatinib ditosylate.Gemcitabine hydrochloride	CCRF-CEM	-10.7778	CDH1	0
ERBB.Gemcitabine	Lapatinib ditosylate.Gemcitabine hydrochloride	COLO-205	-0.888889	CDH1	0
ERBB.Gemcitabine	Lapatinib ditosylate.Gemcitabine hydrochloride	DU-145	-8.77778	CDH1	1
ERBB.Gemcitabine	Lapatinib ditosylate.Gemcitabine hydrochloride	EKVX	-2.33333	CDH1	0
ERBB.Gemcitabine	Lapatinib ditosylate.Gemcitabine hydrochloride	HCC2998	-6.66667	CDH1	1
ERBB.Gemcitabine	Lapatinib ditosylate.Gemcitabine hydrochloride	HCT-116	-0.555556	CDH1	1
ERBB.Gemcitabine	Lapatinib ditosylate.Gemcitabine hydrochloride	HCT-15	-5.33333	CDH1	0
ERBB.Gemcitabine	Lapatinib ditosylate.Gemcitabine hydrochloride	HL-60	-9.22222	CDH1	0
ERBB.Gemcitabine	Lapatinib ditosylate.Gemcitabine hydrochloride	HOP-62	-10.6667	CDH1	1
ERBB.Gemcitabine	Lapatinib ditosylate.Gemcitabine hydrochloride	HOP-92	-12.3333	CDH1	0
ERBB.Gemcitabine	Lapatinib ditosylate.Gemcitabine hydrochloride	Hs-578-T	-8.44444	CDH1	0
ERBB.Gemcitabine	Lapatinib ditosylate.Gemcitabine hydrochloride	HT-29	-8.11111	CDH1	0
ERBB.Gemcitabine	Lapatinib ditosylate.Gemcitabine hydrochloride	K-562	-4.77778	CDH1	0
ERBB.Gemcitabine	Lapatinib ditosylate.Gemcitabine hydrochloride	KM12	-9.66667	CDH1	0
ERBB.Gemcitabine	Lapatinib ditosylate.Gemcitabine hydrochloride	LOXIMVI	-9.33333	CDH1	0
ERBB.Gemcitabine	Lapatinib ditosylate.Gemcitabine hydrochloride	M14	-4.33333	CDH1	0
ERBB.Gemcitabine	Lapatinib ditosylate.Gemcitabine hydrochloride	MCF7	0.666667	CDH1	0
ERBB.Gemcitabine	Lapatinib ditosylate.Gemcitabine hydrochloride	MDA-MB-231	-7.33333	CDH1	0
ERBB.Gemcitabine	Lapatinib ditosylate.Gemcitabine hydrochloride	MDA-MB-468	-2.66667	CDH1	0
ERBB.Gemcitabine	Lapatinib ditosylate.Gemcitabine hydrochloride	MOLT-4	-6	CDH1	0
ERBB.Gemcitabine	Lapatinib ditosylate.Gemcitabine hydrochloride	NCI-H226	-5.33333	CDH1	0
ERBB.Gemcitabine	Lapatinib ditosylate.Gemcitabine hydrochloride	NCI-H23	1.66667	CDH1	0
ERBB.Gemcitabine	Lapatinib ditosylate.Gemcitabine hydrochloride	NCI-H322M	-7.88889	CDH1	0
ERBB.Gemcitabine	Lapatinib ditosylate.Gemcitabine hydrochloride	NCI-H460	-1	CDH1	0
ERBB.Gemcitabine	Lapatinib ditosylate.Gemcitabine hydrochloride	NCI-H522	-8.55556	CDH1	0
ERBB.Gemcitabine	Lapatinib ditosylate.Gemcitabine hydrochloride	OVCAR-3	-13.1111	CDH1	0
ERBB.Gemcitabine	Lapatinib ditosylate.Gemcitabine hydrochloride	OVCAR-4	-10.7778	CDH1	0
ERBB.Gemcitabine	Lapatinib ditosylate.Gemcitabine hydrochloride	OVCAR-5	-3.55556	CDH1	0
ERBB.Gemcitabine	Lapatinib ditosylate.Gemcitabine hydrochloride	OVCAR-8	1.88889	CDH1	0
ERBB.Gemcitabine	Lapatinib ditosylate.Gemcitabine hydrochloride	PC-3	-1.88889	CDH1	0
ERBB.Gemcitabine	Lapatinib ditosylate.Gemcitabine hydrochloride	RPMI-8226	-4.88889	CDH1	1
ERBB.Gemcitabine	Lapatinib ditosylate.Gemcitabine hydrochloride	RXF393	-10	CDH1	0
ERBB.Gemcitabine	Lapatinib ditosylate.Gemcitabine hydrochloride	SF268	-1.11111	CDH1	0
ERBB.Gemcitabine	Lapatinib ditosylate.Gemcitabine hydrochloride	SF295	-5.55556	CDH1	0
ERBB.Gemcitabine	Lapatinib ditosylate.Gemcitabine hydrochloride	SF539	-12.1111	CDH1	0
ERBB.Gemcitabine	Lapatinib ditosylate.Gemcitabine hydrochloride	SK-MEL-28	-5.77778	CDH1	0
ERBB.Gemcitabine	Lapatinib ditosylate.Gemcitabine hydrochloride	SK-MEL-5	-0.888889	CDH1	0
ERBB.Gemcitabine	Lapatinib ditosylate.Gemcitabine hydrochloride	SK-OV-3	-4.66667	CDH1	0
ERBB.Gemcitabine	Lapatinib ditosylate.Gemcitabine hydrochloride	SN12C	-17.6667	CDH1	0
ERBB.Gemcitabine	Lapatinib ditosylate.Gemcitabine hydrochloride	SNB75	-15.1111	CDH1	0
ERBB.Gemcitabine	Lapatinib ditosylate.Gemcitabine hydrochloride	SR	-17.3333	CDH1	0
ERBB.Gemcitabine	Lapatinib ditosylate.Gemcitabine hydrochloride	SW620	-1.77778	CDH1	0
ERBB.Gemcitabine	Lapatinib ditosylate.Gemcitabine hydrochloride	T47D	-8.22222	CDH1	0
ERBB.Gemcitabine	Lapatinib ditosylate.Gemcitabine hydrochloride	TK10	-3.33333	CDH1	0
ERBB.Gemcitabine	Lapatinib ditosylate.Gemcitabine hydrochloride	U031	-2.66667	CDH1	0
ERBB.Gemcitabine	Lapatinib ditosylate.Gemcitabine hydrochloride	U251	-9.88889	CDH1	0
ERBB.Gemcitabine	Lapatinib ditosylate.Gemcitabine hydrochloride	UACC-257	-3.88889	CDH1	0
ERBB.Gemcitabine	Lapatinib ditosylate.Gemcitabine hydrochloride	UACC-62	-5.11111	CDH1	0
FGFR.MTOR_1	Thalidomide.Everolimus	786-0	-4.33333	EGFR	0
FGFR.MTOR_1	Everolimus.Pazopanib hydrochloride	786-0	-1.11111	EGFR	0
FGFR.MTOR_1	Sorafenib tosylate.Everolimus	786-0	-7.77778	EGFR	0
FGFR.MTOR_1	Thalidomide.Everolimus	A498	-1.66667	EGFR	0
FGFR.MTOR_1	Everolimus.Pazopanib hydrochloride	A498	-4.44444	EGFR	0
FGFR.MTOR_1	Thalidomide.Everolimus	A549	-0.222222	EGFR	0
FGFR.MTOR_1	Everolimus.Pazopanib hydrochloride	A549	-4.88889	EGFR	0
FGFR.MTOR_1	Sorafenib tosylate.Everolimus	A549	-17.7778	EGFR	0
FGFR.MTOR_1	Thalidomide.Everolimus	ACHN	-4.88889	EGFR	0
FGFR.MTOR_1	Everolimus.Pazopanib hydrochloride	ACHN	-6	EGFR	0
FGFR.MTOR_1	Sorafenib tosylate.Everolimus	ACHN	-11	EGFR	0
FGFR.MTOR_1	Thalidomide.Everolimus	BT-549	-3.44444	EGFR	0
FGFR.MTOR_1	Everolimus.Pazopanib hydrochloride	BT-549	-3.77778	EGFR	0
FGFR.MTOR_1	Sorafenib tosylate.Everolimus	BT-549	-6.66667	EGFR	0
FGFR.MTOR_1	Thalidomide.Everolimus	CAKI-1	-14.2222	EGFR	0
FGFR.MTOR_1	Everolimus.Pazopanib hydrochloride	CAKI-1	2.44444	EGFR	0
FGFR.MTOR_1	Sorafenib tosylate.Everolimus	CAKI-1	-21	EGFR	0
FGFR.MTOR_1	Thalidomide.Everolimus	CCRF-CEM	-5.55556	EGFR	1
FGFR.MTOR_1	Everolimus.Pazopanib hydrochloride	CCRF-CEM	-1.77778	EGFR	1
FGFR.MTOR_1	Thalidomide.Everolimus	COLO-205	-11	EGFR	0
FGFR.MTOR_1	Everolimus.Pazopanib hydrochloride	COLO-205	0.666667	EGFR	0
FGFR.MTOR_1	Sorafenib tosylate.Everolimus	COLO-205	-6.11111	EGFR	0
FGFR.MTOR_1	Thalidomide.Everolimus	DU-145	5.33333	EGFR	0
FGFR.MTOR_1	Everolimus.Pazopanib hydrochloride	DU-145	-1.33333	EGFR	0
FGFR.MTOR_1	Sorafenib tosylate.Everolimus	DU-145	-1.22222	EGFR	0
FGFR.MTOR_1	Thalidomide.Everolimus	EKVX	-8.22222	EGFR	0
FGFR.MTOR_1	Everolimus.Pazopanib hydrochloride	EKVX	-10.6667	EGFR	0
FGFR.MTOR_1	Sorafenib tosylate.Everolimus	EKVX	-16.7778	EGFR	0
FGFR.MTOR_1	Thalidomide.Everolimus	HCC2998	5.22222	EGFR	0
FGFR.MTOR_1	Everolimus.Pazopanib hydrochloride	HCC2998	-20.5556	EGFR	0
FGFR.MTOR_1	Sorafenib tosylate.Everolimus	HCC2998	-14.3333	EGFR	0
FGFR.MTOR_1	Thalidomide.Everolimus	HCT-116	-4.11111	EGFR	0
FGFR.MTOR_1	Everolimus.Pazopanib hydrochloride	HCT-116	-3.66667	EGFR	0
FGFR.MTOR_1	Sorafenib tosylate.Everolimus	HCT-116	-7.11111	EGFR	0
FGFR.MTOR_1	Thalidomide.Everolimus	HCT-15	-9	EGFR	0
FGFR.MTOR_1	Everolimus.Pazopanib hydrochloride	HCT-15	-0.777778	EGFR	0
FGFR.MTOR_1	Sorafenib tosylate.Everolimus	HCT-15	-9.11111	EGFR	0
FGFR.MTOR_1	Thalidomide.Everolimus	HL-60	-1.44444	EGFR	0
FGFR.MTOR_1	Everolimus.Pazopanib hydrochloride	HL-60	-26.4444	EGFR	0
FGFR.MTOR_1	Thalidomide.Everolimus	HOP-62	0	EGFR	0
FGFR.MTOR_1	Everolimus.Pazopanib hydrochloride	HOP-62	-6.33333	EGFR	0
FGFR.MTOR_1	Sorafenib tosylate.Everolimus	HOP-62	-11.1111	EGFR	0
FGFR.MTOR_1	Thalidomide.Everolimus	HOP-92	0.333333	EGFR	0
FGFR.MTOR_1	Everolimus.Pazopanib hydrochloride	HOP-92	-2.55556	EGFR	0
FGFR.MTOR_1	Sorafenib tosylate.Everolimus	HOP-92	-8.55556	EGFR	0
FGFR.MTOR_1	Thalidomide.Everolimus	Hs-578-T	-2.33333	EGFR	0
FGFR.MTOR_1	Everolimus.Pazopanib hydrochloride	Hs-578-T	4.22222	EGFR	0
FGFR.MTOR_1	Sorafenib tosylate.Everolimus	Hs-578-T	-5.22222	EGFR	0
FGFR.MTOR_1	Thalidomide.Everolimus	HT-29	-1.66667	EGFR	0
FGFR.MTOR_1	Everolimus.Pazopanib hydrochloride	HT-29	-1.33333	EGFR	0
FGFR.MTOR_1	Sorafenib tosylate.Everolimus	HT-29	-5.11111	EGFR	0
FGFR.MTOR_1	Thalidomide.Everolimus	K-562	-2.77778	EGFR	0
FGFR.MTOR_1	Everolimus.Pazopanib hydrochloride	K-562	-0.444444	EGFR	0
FGFR.MTOR_1	Thalidomide.Everolimus	KM12	-0.111111	EGFR	1
FGFR.MTOR_1	Everolimus.Pazopanib hydrochloride	KM12	-7.55556	EGFR	1
FGFR.MTOR_1	Sorafenib tosylate.Everolimus	KM12	-11.4444	EGFR	1
FGFR.MTOR_1	Thalidomide.Everolimus	LOXIMVI	-6.66667	EGFR	0
FGFR.MTOR_1	Everolimus.Pazopanib hydrochloride	LOXIMVI	-3.33333	EGFR	0
FGFR.MTOR_1	Sorafenib tosylate.Everolimus	LOXIMVI	-14.6667	EGFR	0
FGFR.MTOR_1	Thalidomide.Everolimus	M14	-11.4444	EGFR	0
FGFR.MTOR_1	Everolimus.Pazopanib hydrochloride	M14	1	EGFR	0
FGFR.MTOR_1	Sorafenib tosylate.Everolimus	M14	-3	EGFR	0
FGFR.MTOR_1	Thalidomide.Everolimus	MCF7	-3.22222	EGFR	0
FGFR.MTOR_1	Everolimus.Pazopanib hydrochloride	MCF7	-8.66667	EGFR	0
FGFR.MTOR_1	Thalidomide.Everolimus	MDA-MB-231	-1.11111	EGFR	0
FGFR.MTOR_1	Everolimus.Pazopanib hydrochloride	MDA-MB-231	-4.88889	EGFR	0
FGFR.MTOR_1	Sorafenib tosylate.Everolimus	MDA-MB-231	-7.11111	EGFR	0
FGFR.MTOR_1	Thalidomide.Everolimus	MDA-MB-468	-2.66667	EGFR	1
FGFR.MTOR_1	Everolimus.Pazopanib hydrochloride	MDA-MB-468	-0.777778	EGFR	1
FGFR.MTOR_1	Thalidomide.Everolimus	MOLT-4	-4.55556	EGFR	1
FGFR.MTOR_1	Everolimus.Pazopanib hydrochloride	MOLT-4	-2.88889	EGFR	1
FGFR.MTOR_1	Thalidomide.Everolimus	NCI-H226	-10.6667	EGFR	0
FGFR.MTOR_1	Everolimus.Pazopanib hydrochloride	NCI-H226	-4.77778	EGFR	0
FGFR.MTOR_1	Sorafenib tosylate.Everolimus	NCI-H226	-7.11111	EGFR	0
FGFR.MTOR_1	Thalidomide.Everolimus	NCI-H23	-1.11111	EGFR	0
FGFR.MTOR_1	Everolimus.Pazopanib hydrochloride	NCI-H23	-8.44444	EGFR	0
FGFR.MTOR_1	Sorafenib tosylate.Everolimus	NCI-H23	-9.77778	EGFR	0
FGFR.MTOR_1	Thalidomide.Everolimus	NCI-H322M	5	EGFR	0
FGFR.MTOR_1	Everolimus.Pazopanib hydrochloride	NCI-H322M	4.77778	EGFR	0
FGFR.MTOR_1	Sorafenib tosylate.Everolimus	NCI-H322M	-12.6667	EGFR	0
FGFR.MTOR_1	Thalidomide.Everolimus	NCI-H460	0.333333	EGFR	0
FGFR.MTOR_1	Everolimus.Pazopanib hydrochloride	NCI-H460	-5.77778	EGFR	0
FGFR.MTOR_1	Sorafenib tosylate.Everolimus	NCI-H460	-5.22222	EGFR	0
FGFR.MTOR_1	Thalidomide.Everolimus	NCI-H522	-1.66667	EGFR	0
FGFR.MTOR_1	Everolimus.Pazopanib hydrochloride	NCI-H522	1.66667	EGFR	0
FGFR.MTOR_1	Sorafenib tosylate.Everolimus	NCI-H522	-14	EGFR	0
FGFR.MTOR_1	Thalidomide.Everolimus	OVCAR-3	-8.88889	EGFR	0
FGFR.MTOR_1	Everolimus.Pazopanib hydrochloride	OVCAR-3	-4.88889	EGFR	0
FGFR.MTOR_1	Sorafenib tosylate.Everolimus	OVCAR-3	-12.7778	EGFR	0
FGFR.MTOR_1	Thalidomide.Everolimus	OVCAR-4	-10.3333	EGFR	0
FGFR.MTOR_1	Everolimus.Pazopanib hydrochloride	OVCAR-4	-2.66667	EGFR	0
FGFR.MTOR_1	Sorafenib tosylate.Everolimus	OVCAR-4	-8.22222	EGFR	0
FGFR.MTOR_1	Thalidomide.Everolimus	OVCAR-5	-1	EGFR	0
FGFR.MTOR_1	Everolimus.Pazopanib hydrochloride	OVCAR-5	-7.77778	EGFR	0
FGFR.MTOR_1	Sorafenib tosylate.Everolimus	OVCAR-5	-3.88889	EGFR	0
FGFR.MTOR_1	Thalidomide.Everolimus	OVCAR-8	-10.4444	EGFR	0
FGFR.MTOR_1	Everolimus.Pazopanib hydrochloride	OVCAR-8	-3.66667	EGFR	0
FGFR.MTOR_1	Sorafenib tosylate.Everolimus	OVCAR-8	-7.22222	EGFR	0
FGFR.MTOR_1	Thalidomide.Everolimus	PC-3	-12.3333	EGFR	0
FGFR.MTOR_1	Everolimus.Pazopanib hydrochloride	PC-3	3.55556	EGFR	0
FGFR.MTOR_1	Thalidomide.Everolimus	RPMI-8226	1.22222	EGFR	1
FGFR.MTOR_1	Everolimus.Pazopanib hydrochloride	RPMI-8226	-4.22222	EGFR	1
FGFR.MTOR_1	Sorafenib tosylate.Everolimus	RPMI-8226	-16.6667	EGFR	1
FGFR.MTOR_1	Thalidomide.Everolimus	RXF393	-2.55556	EGFR	0
FGFR.MTOR_1	Everolimus.Pazopanib hydrochloride	RXF393	-1	EGFR	0
FGFR.MTOR_1	Sorafenib tosylate.Everolimus	RXF393	-11.6667	EGFR	0
FGFR.MTOR_1	Thalidomide.Everolimus	SF268	-2.66667	EGFR	1
FGFR.MTOR_1	Everolimus.Pazopanib hydrochloride	SF268	-7.44444	EGFR	1
FGFR.MTOR_1	Sorafenib tosylate.Everolimus	SF268	-7.55556	EGFR	1
FGFR.MTOR_1	Thalidomide.Everolimus	SF295	-4.11111	EGFR	0
FGFR.MTOR_1	Everolimus.Pazopanib hydrochloride	SF295	-2.77778	EGFR	0
FGFR.MTOR_1	Sorafenib tosylate.Everolimus	SF295	-6.77778	EGFR	0
FGFR.MTOR_1	Thalidomide.Everolimus	SF539	-5.88889	EGFR	0
FGFR.MTOR_1	Everolimus.Pazopanib hydrochloride	SF539	-10	EGFR	0
FGFR.MTOR_1	Sorafenib tosylate.Everolimus	SF539	-6.11111	EGFR	0
FGFR.MTOR_1	Everolimus.Pazopanib hydrochloride	SK-MEL-2	2.55556	EGFR	0
FGFR.MTOR_1	Sorafenib tosylate.Everolimus	SK-MEL-2	-16.1111	EGFR	0
FGFR.MTOR_1	Thalidomide.Everolimus	SK-MEL-28	-6.22222	EGFR	1
FGFR.MTOR_1	Everolimus.Pazopanib hydrochloride	SK-MEL-28	-6.22222	EGFR	1
FGFR.MTOR_1	Sorafenib tosylate.Everolimus	SK-MEL-28	-3.55556	EGFR	1
FGFR.MTOR_1	Thalidomide.Everolimus	SK-MEL-5	-4	EGFR	0
FGFR.MTOR_1	Everolimus.Pazopanib hydrochloride	SK-MEL-5	-1.44444	EGFR	0
FGFR.MTOR_1	Thalidomide.Everolimus	SK-OV-3	-4.44444	EGFR	0
FGFR.MTOR_1	Everolimus.Pazopanib hydrochloride	SK-OV-3	-3.44444	EGFR	0
FGFR.MTOR_1	Sorafenib tosylate.Everolimus	SK-OV-3	-12.6667	EGFR	0
FGFR.MTOR_1	Thalidomide.Everolimus	SN12C	1.22222	EGFR	1
FGFR.MTOR_1	Everolimus.Pazopanib hydrochloride	SN12C	4	EGFR	1
FGFR.MTOR_1	Sorafenib tosylate.Everolimus	SN12C	-9.44444	EGFR	1
FGFR.MTOR_1	Thalidomide.Everolimus	SNB75	-2.55556	EGFR	0
FGFR.MTOR_1	Everolimus.Pazopanib hydrochloride	SNB75	-3.88889	EGFR	0
FGFR.MTOR_1	Sorafenib tosylate.Everolimus	SNB75	-12.1111	EGFR	0
FGFR.MTOR_1	Thalidomide.Everolimus	SR	-8.55556	EGFR	0
FGFR.MTOR_1	Everolimus.Pazopanib hydrochloride	SR	-1.88889	EGFR	0
FGFR.MTOR_1	Thalidomide.Everolimus	SW620	5.55556	EGFR	0
FGFR.MTOR_1	Everolimus.Pazopanib hydrochloride	SW620	-4.11111	EGFR	0
FGFR.MTOR_1	Sorafenib tosylate.Everolimus	SW620	-15.3333	EGFR	0
FGFR.MTOR_1	Thalidomide.Everolimus	T47D	1.88889	EGFR	0
FGFR.MTOR_1	Everolimus.Pazopanib hydrochloride	T47D	-3.66667	EGFR	0
FGFR.MTOR_1	Sorafenib tosylate.Everolimus	T47D	-20.7778	EGFR	0
FGFR.MTOR_1	Thalidomide.Everolimus	TK10	-2.44444	EGFR	0
FGFR.MTOR_1	Everolimus.Pazopanib hydrochloride	TK10	1.44444	EGFR	0
FGFR.MTOR_1	Sorafenib tosylate.Everolimus	TK10	-11.6667	EGFR	0
FGFR.MTOR_1	Thalidomide.Everolimus	U031	1.44444	EGFR	0
FGFR.MTOR_1	Everolimus.Pazopanib hydrochloride	U031	-2.77778	EGFR	0
FGFR.MTOR_1	Sorafenib tosylate.Everolimus	U031	-6.66667	EGFR	0
FGFR.MTOR_1	Thalidomide.Everolimus	U251	2.77778	EGFR	0
FGFR.MTOR_1	Everolimus.Pazopanib hydrochloride	U251	-4	EGFR	0
FGFR.MTOR_1	Sorafenib tosylate.Everolimus	U251	-5.11111	EGFR	0
FGFR.MTOR_1	Thalidomide.Everolimus	UACC-257	-6	EGFR	0
FGFR.MTOR_1	Everolimus.Pazopanib hydrochloride	UACC-257	-9.44444	EGFR	0
FGFR.MTOR_1	Sorafenib tosylate.Everolimus	UACC-257	-0.777778	EGFR	0
FGFR.MTOR_1	Thalidomide.Everolimus	UACC-62	-3.11111	EGFR	0
FGFR.MTOR_1	Everolimus.Pazopanib hydrochloride	UACC-62	6.44444	EGFR	0
FGFR.MTOR_1	Sorafenib tosylate.Everolimus	UACC-62	-12.5556	EGFR	0

## Sheet: Biomarker validation AZ
Biomarker validation with additional independent AstraZeneca data
Legend
AstraZeneca-DREAM dataset	# Association	Associations found with a specific drug target combination with one or multiple genes
	Combi. drug	Drug combination (displays challenge drug names).
	Combi. target	Drug combination in terms of putative drug targets.
	Gene	Associated gene (biomarker).
	pVal	ANOVA p-value for separating synergy scores for mutant versus wild type cell lines of given gene.
	qVal	False discovery rate corrected p-value.
	Eff	Effect size in Cohen's D.
	Mut size	Number of mutant cell lines.
	Total size	Total number of cell lines that are experimental tested with given drug combination.
	FDR	False Discovery Rate (FDR) of original biomarker discovery discretized to *FDR<0.35, **FDR<0.20, and ***FDR<0.05.
Additional AstraZeneca dataset	Same combination	Tick if the same drug combination as in the AstraZeneca-DREAM challenge, cross if not. In case of a cross, an alternative
		drug combination with the same putative drug targets is matched.
	Same eff. sign	Testing if the same effect size is observed.
	Combi.	Drug combination identifier in AstraZeneca (may or may not be the same as in original dataset)
	Gene	Associated gene (biomarker).
	pVal	ANOVA p-value for separating synergy scores for mutant versus wild type cell lines of the given gene.
	qVal	False discovery rate corrected p-value.
	Eff	Effect size in Cohen's D.
	Mut. size	Number of mutant cell lines.
	Total size	Total number of cell lines that are experimental tested with given drug combination.
AstraZeneca										AstraZeneca
(Biomarker associations identified by DREAM challenge)										(Biomarker associations tested in additional AZ data, but fitted with GeneData)
# Association	Combi. drug	Combi. target	Gene	pVal	qVal	Eff	Mut. size	Total size	FDR	Same combi.	Same eff. sign	matched_combination	gene	pVal	qVal	eff	mut_size	total_size
1	AKT_1.EGFR_2	AKT.EGFR	ERBB2	0.000333284	0.0169975	28.7827	10	22	***
	AKT_1.EGFR	AKT.EGFR	ERBB2	0.0191431	0.2018	42.8851	2	23	***
	AKT_1.EGFR	AKT.EGFR	EGFR	0.00224592	0.0403275	53.5152	2	23	**
	AKT_1.EGFR_2	AKT.EGFR	EGFR	0.0267131	0.2018	28.3487	3	22	**
	AKT_1.EGFR_2	AKT.EGFR	EP300	0.0602938	0.28066	-24.4511	3	22	*
	AKT.EGFR	AKT.EGFR	EGF	0.218714	0.413126	-14.9938	2	23
	AKT_1.EGFR_2	AKT.EGFR	BRCA1	0.25123	0.4186	18.3305	2	22
	AKT_1.EGFR	AKT.EGFR	PIK3CA	0.808324	0.877117	-3.23713	5	23
2	ADAM17.PIK3CB_PIK3CD	ADAM17.PIK3CB_PIK3CD	PIK3CA	0.00237221	0.0403275	-20.7145	5	24	***
	ADAM17.PIK3CB_PIK3CD	ADAM17.PIK3CB_PIK3CD	BRAF	0.0675475	0.287077	16.3338	3	24	*
3	AKT.ERBB	AKT.ERBB	EP300	0.0251999	0.2018	-33.5762	7	50	**	1	0	AKT.ERBB	EP300	0.937485	0.961171	0.0557181	2	16
	AKT.ERBB	AKT.ERBB	ERBB2	0.0316549	0.2018	27.054	11	50	**	1	0	AKT.ERBB	ERBB2	0.0721534	0.538079	-1.20441	2	16
4	BCL2_BCL2L1.PIM1	BCL2_BCL2L1.PIM1	ALK	0.0289499	0.2018	-59.0572	2	34	**
5	BRAF_M2.MAP2K_1	BRAF_M2.MAP2K	KRAS	0.0362303	0.205305	25.7324	13	49	**
	BRAF_M2.MAP2K_1	BRAF_M2.MAP2K	ERBB2	0.981213	0.99227	0.3377	9	49
6	AKT_1.ALK_IGFR	AKT.ALK_IGFR	AR	0.0605346	0.28066	-24.0641	2	23	*
	AKT.ALK_IGFR	AKT.ALK_IGFR	AR	0.176413	0.359882	-21.759	2	23	*
	AKT_1.ALK_IGFR	AKT.ALK_IGFR	MAP2K4	0.227469	0.414319	-13.2712	3	23
7	AKT_SGK.MAP2K_1	AKT_SGK.MAP2K	AR	0.0746815	0.292981	-20.4439	2	23	*
8	ERBB.PIK3CA_4	ERBB.PIK3CA	EGFR	0.0890969	0.324567	29.8245	2	23	*
	ERBB.PIK3CA_4	ERBB.PIK3CA	CDH1	0.521278	0.699609	-11.5929	2	23
9	ALK.PIK3C	ALK.PIK3C	APC	0.106911	0.332495	17.4163	3	22	*
10	AKT.BCL2L1	AKT.BCL2L1	PIK3CA	0.111401	0.332495	30.0725	7	18	*	0	0	AKT.BCL2_BCL2L1_BCL2L2	PIK3CA	0.13452	0.538079	-0.736226	4	10
	AKT_1.BCL2L1	AKT.BCL2L1	TP53	0.250784	0.4186	31.0106	16	18
11	Cisplatin.HDAC_4	Cisplatin.HDAC	RB1	0.116978	0.332495	21.2752	4	11	*
12	AKT_1.PIK3C	AKT.PIK3C	PIK3CA	0.122599	0.332495	11.5136	11	38	*	0	0	AKT.PIK3CB_PIK3CD	PIK3CA	0.961171	0.961171	-0.0401069	4	24
	AKT.PIK3C_2	AKT.PIK3C	PIK3CA	0.580815	0.722477	2.69944	5	23	*
	AKT_1.PIK3C	AKT.PIK3C	PTEN	0.197601	0.387601	9.23135	13	38
	AKT_1.PIK3C	AKT.PIK3C	EP300	0.498228	0.686746	8.60971	3	38		0	0	AKT.PIK3CB_PIK3CD	EP300	0.814336	0.961171	-0.217873	3	24
13	IAP.Vinorelbine	IAP.Vinorelbine	CDKN2A	0.123871	0.332495	-21.9095	11	22	*
14	MAP2K_3.PIK3C	MAP2K.PIK3C	TP53	0.135934	0.346632	34.452	16	18	*
15	ERBB.IAP	ERBB.IAP	CDH1	0.143763	0.349138	-58.9789	2	11	*
16	ADAM17.MAP2K_1	ADAM17.MAP2K	ERBB2	0.156102	0.359882	-19.6651	2	23	*
17	Cisplatin.PARP1	Cisplatin.PARP1	CDKN2A	0.174204	0.359882	-23.7003	5	11	*
18	AKT_SGK.PIK3C	AKT_SGK.PIK3C	PIK3CA	0.174803	0.359882	16.7314	5	23	*
19	MAP2K_1.PTK2	MAP2K.PTK2	KRAS	0.254443	0.4186	-25.573	6	11
20	ADAM17.AKT	ADAM17.AKT	PIK3CA	0.292925	0.466849	12.113	5	24
21	AKT.HDAC_4	AKT.HDAC	BRCA1	0.410169	0.633898	10.3714	3	20
22	AKT_SGK.BCL2_BCL2L1	AKT_SGK.BCL2_BCL2L1	PTEN	0.447369	0.669934	5.19297	7	23
23	Cisplatin.PIK3C	Cisplatin.PIK3C	PIK3CA	0.459759	0.669934	12.5632	4	11
24	MAP2K_1.PIM1	MAP2K.PIM1	HOXA13	0.493405	0.686746	14.9121	2	34
25	ATR_4.CarboTaxol	ATR.CarboTaxol	TP53	0.541467	0.708072	7.60098	33	39
26	PIK3C.TNFSF10	PIK3C.TNFSF10	NRAS	0.556962	0.710126	-16.2208	3	11
27	AKT_SGK.FGFR	AKT_SGK.FGFR	ERBB2	0.598763	0.727069	-8.76788	2	23
28	BCL2_BCL2L1.MAP2K_1	BCL2_BCL2L1.MAP2K	BRAF	0.632897	0.750645	5.74517	3	34
29	AKT_1.BCL2_BCL2L1	AKT.BCL2_BCL2L1	PIK3CA	0.660493	0.765571	2.32265	5	23
30	MAP2K_1.TKI	MAP2K.TKI	KRAS	0.684943	0.776269	-13.1951	6	11
31	BCL2L1.MTOR_1	BCL2L1.MTOR	TP53	0.754581	0.836601	8.79416	16	18		0	0.5	BCL2_BCL2L1.MTOR_1	TP53	0.426621	0.853241	0.615976	21	29
												BCL2_BCL2L1_BCL2L2.MTOR_1	TP53	0.336277	0.853241	-1.61991	5	9
32	ERBB.Gemcitabine	ERBB.Gemcitabine	CDH1	0.831686	0.883666	-1.65361	2	11
33	FGFR.MTOR_1	FGFR.MTOR	EGFR	0.928318	0.966209	-1.6504	2	42		1	1	FGFR.MTOR_1	EGFR	0.80344	0.961171	-0.146128	3	18
34	BCL2.MAP2K_1	BCL2.MAP2K	BRAF	0.99227	0.99227	-0.307224	5	11

## Sheet: Additional independent AZ data
Additional independent AstraZeneca validation dataset
Legend
AstraZeneca combi.	AstraZeneca-DREAM challenge drug combination name.
AstraZeneca matched	Matched AstraZeneca drug combination, in case not the identical drug combination available.
Cell line	Cancer cell line name.
Synergy score	Observed Combenefit synergy score in additional AstraZeneca data.
Biomarker	Associated biomarker (gene) from original AstraZeneca-DREAM challenge dataset.
Mutated	Mutational and copy number variants (=1) deviating from wild type (=0) biomarker.
AstraZeneca combi.	AstraZeneca matched	Cell line	Synergy score	Biomarker	Mutated
AKT.ERBB	AKT.ERBB	NCI-H1793	0.709542	EP300	0
AKT.ERBB	AKT.ERBB	Calu-3	-0.710776	EP300	0
AKT.ERBB	AKT.ERBB	NCI-H358	0.101354	EP300	0
AKT.ERBB	AKT.ERBB	NCI-H226	0.129391	EP300	0
AKT.ERBB	AKT.ERBB	NCI-H2170	-0.37786	EP300	1
AKT.ERBB	AKT.ERBB	NCI-H2085	0.291779	EP300	0
AKT.ERBB	AKT.ERBB	NCI-H1437	0.17081	EP300	0
AKT.ERBB	AKT.ERBB	NCI-H1975	1.53349	EP300	0
AKT.ERBB	AKT.ERBB	NCI-H3122	-0.0302587	EP300	0
AKT.ERBB	AKT.ERBB	NCI-H1703	1.49446	EP300	1
AKT.ERBB	AKT.ERBB	NCI-H2291	0.0241635	EP300	0
AKT.ERBB	AKT.ERBB	NCI-H23	0.554984	EP300	0
AKT.ERBB	AKT.ERBB	A549	-0.0430909	EP300	0
AKT.ERBB	AKT.ERBB	NCI-H838	1.27958	EP300	0
AKT.ERBB	AKT.ERBB	DMS-114	0.155	EP300	0
AKT.ERBB	AKT.ERBB	KATOIII	2.87015	EP300	0
AKT.ERBB	AKT.ERBB	NCI-H1793	0.709542	ERBB2	0
AKT.ERBB	AKT.ERBB	Calu-3	-0.710776	ERBB2	1
AKT.ERBB	AKT.ERBB	NCI-H358	0.101354	ERBB2	0
AKT.ERBB	AKT.ERBB	NCI-H226	0.129391	ERBB2	0
AKT.ERBB	AKT.ERBB	NCI-H2170	-0.37786	ERBB2	1
AKT.ERBB	AKT.ERBB	NCI-H2085	0.291779	ERBB2	0
AKT.ERBB	AKT.ERBB	NCI-H1437	0.17081	ERBB2	0
AKT.ERBB	AKT.ERBB	NCI-H1975	1.53349	ERBB2	0
AKT.ERBB	AKT.ERBB	NCI-H3122	-0.0302587	ERBB2	0
AKT.ERBB	AKT.ERBB	NCI-H1703	1.49446	ERBB2	0
AKT.ERBB	AKT.ERBB	NCI-H2291	0.0241635	ERBB2	0
AKT.ERBB	AKT.ERBB	NCI-H23	0.554984	ERBB2	0
AKT.ERBB	AKT.ERBB	A549	-0.0430909	ERBB2	0
AKT.ERBB	AKT.ERBB	NCI-H838	1.27958	ERBB2	0
AKT.ERBB	AKT.ERBB	DMS-114	0.155	ERBB2	0
AKT.ERBB	AKT.ERBB	KATOIII	2.87015	ERBB2	0
AKT.BCL2_BCL2L1_BCL2L2	AKT.BCL2_BCL2L1_BCL2L2	HCC1419	1.39175	PIK3CA	0
AKT.BCL2_BCL2L1_BCL2L2	AKT.BCL2_BCL2L1_BCL2L2	MDA-MB-175-VII	1.44046	PIK3CA	0
AKT.BCL2_BCL2L1_BCL2L2	AKT.BCL2_BCL2L1_BCL2L2	T47D	0.645437	PIK3CA	1
AKT.BCL2_BCL2L1_BCL2L2	AKT.BCL2_BCL2L1_BCL2L2	MCF7	-0.271018	PIK3CA	1
AKT.BCL2_BCL2L1_BCL2L2	AKT.BCL2_BCL2L1_BCL2L2	HCC1500	-0.0619017	PIK3CA	0
AKT.PIK3CB_PIK3CD	AKT.PIK3CB_PIK3CD	NCI-H1793	0.259798	PIK3CA	0
AKT.PIK3CB_PIK3CD	AKT.PIK3CB_PIK3CD	NCI-H226	0.277575	PIK3CA	0
AKT.PIK3CB_PIK3CD	AKT.PIK3CB_PIK3CD	NCI-H358	0.106071	PIK3CA	0
AKT.PIK3CB_PIK3CD	AKT.PIK3CB_PIK3CD	NCI-H2085	1.73715	PIK3CA	0
AKT.PIK3CB_PIK3CD	AKT.PIK3CB_PIK3CD	NCI-H2170	0.573098	PIK3CA	0
AKT.PIK3CB_PIK3CD	AKT.PIK3CB_PIK3CD	NCI-H1975	1.65759	PIK3CA	1
AKT.PIK3CB_PIK3CD	AKT.PIK3CB_PIK3CD	Calu-3	-0.487972	PIK3CA	0
AKT.PIK3CB_PIK3CD	AKT.PIK3CB_PIK3CD	NCI-H1703	1.02073	PIK3CA	0
AKT.PIK3CB_PIK3CD	AKT.PIK3CB_PIK3CD	DU-4475	-0.556205	PIK3CA	0
AKT.PIK3CB_PIK3CD	AKT.PIK3CB_PIK3CD	KU-19-19	0	PIK3CA	0
AKT.PIK3CB_PIK3CD	AKT.PIK3CB_PIK3CD	NCI-H2291	0.0768488	PIK3CA	0
AKT.PIK3CB_PIK3CD	AKT.PIK3CB_PIK3CD	NCI-H1437	0.601487	PIK3CA	0
AKT.PIK3CB_PIK3CD	AKT.PIK3CB_PIK3CD	NCI-H23	-0.00832451	PIK3CA	0
AKT.PIK3CB_PIK3CD	AKT.PIK3CB_PIK3CD	NCI-H3122	-0.319212	PIK3CA	0
AKT.PIK3CB_PIK3CD	AKT.PIK3CB_PIK3CD	A549	-0.024612	PIK3CA	0
AKT.PIK3CB_PIK3CD	AKT.PIK3CB_PIK3CD	DMS-114	1.48303	PIK3CA	0
AKT.PIK3CB_PIK3CD	AKT.PIK3CB_PIK3CD	NCI-H838	0.46315	PIK3CA	0
AKT.PIK3CB_PIK3CD	AKT.PIK3CB_PIK3CD	T47D	0.0782987	PIK3CA	1
AKT.PIK3CB_PIK3CD	AKT.PIK3CB_PIK3CD	HCC1954	0.573634	PIK3CA	1
AKT.PIK3CB_PIK3CD	AKT.PIK3CB_PIK3CD	BT-474	0.444449	PIK3CA	1
AKT.PIK3CB_PIK3CD	AKT.PIK3CB_PIK3CD	HCC1419	1.18396	PIK3CA	0
AKT.PIK3CB_PIK3CD	AKT.PIK3CB_PIK3CD	DU-4475	0.428905	PIK3CA	0
AKT.PIK3CB_PIK3CD	AKT.PIK3CB_PIK3CD	KATOIII	0.85842	PIK3CA	0
AKT.PIK3CB_PIK3CD	AKT.PIK3CB_PIK3CD	HCC1569	6.8981	PIK3CA	0
AKT.PIK3CB_PIK3CD	AKT.PIK3CB_PIK3CD	NCI-H1793	0.259798	EP300	0
AKT.PIK3CB_PIK3CD	AKT.PIK3CB_PIK3CD	NCI-H226	0.277575	EP300	0
AKT.PIK3CB_PIK3CD	AKT.PIK3CB_PIK3CD	NCI-H358	0.106071	EP300	0
AKT.PIK3CB_PIK3CD	AKT.PIK3CB_PIK3CD	NCI-H2085	1.73715	EP300	0
AKT.PIK3CB_PIK3CD	AKT.PIK3CB_PIK3CD	NCI-H2170	0.573098	EP300	1
AKT.PIK3CB_PIK3CD	AKT.PIK3CB_PIK3CD	NCI-H1975	1.65759	EP300	0
AKT.PIK3CB_PIK3CD	AKT.PIK3CB_PIK3CD	Calu-3	-0.487972	EP300	0
AKT.PIK3CB_PIK3CD	AKT.PIK3CB_PIK3CD	NCI-H1703	1.02073	EP300	1
AKT.PIK3CB_PIK3CD	AKT.PIK3CB_PIK3CD	DU-4475	-0.556205	EP300	0
AKT.PIK3CB_PIK3CD	AKT.PIK3CB_PIK3CD	KU-19-19	0	EP300	1
AKT.PIK3CB_PIK3CD	AKT.PIK3CB_PIK3CD	NCI-H2291	0.0768488	EP300	0
AKT.PIK3CB_PIK3CD	AKT.PIK3CB_PIK3CD	NCI-H1437	0.601487	EP300	0
AKT.PIK3CB_PIK3CD	AKT.PIK3CB_PIK3CD	NCI-H23	-0.00832451	EP300	0
AKT.PIK3CB_PIK3CD	AKT.PIK3CB_PIK3CD	NCI-H3122	-0.319212	EP300	0
AKT.PIK3CB_PIK3CD	AKT.PIK3CB_PIK3CD	A549	-0.024612	EP300	0
AKT.PIK3CB_PIK3CD	AKT.PIK3CB_PIK3CD	DMS-114	1.48303	EP300	0
AKT.PIK3CB_PIK3CD	AKT.PIK3CB_PIK3CD	NCI-H838	0.46315	EP300	0
AKT.PIK3CB_PIK3CD	AKT.PIK3CB_PIK3CD	T47D	0.0782987	EP300	0
AKT.PIK3CB_PIK3CD	AKT.PIK3CB_PIK3CD	HCC1954	0.573634	EP300	0
AKT.PIK3CB_PIK3CD	AKT.PIK3CB_PIK3CD	BT-474	0.444449	EP300	0
AKT.PIK3CB_PIK3CD	AKT.PIK3CB_PIK3CD	HCC1419	1.18396	EP300	0
AKT.PIK3CB_PIK3CD	AKT.PIK3CB_PIK3CD	DU-4475	0.428905	EP300	0
AKT.PIK3CB_PIK3CD	AKT.PIK3CB_PIK3CD	KATOIII	0.85842	EP300	0
AKT.PIK3CB_PIK3CD	AKT.PIK3CB_PIK3CD	HCC1569	6.8981	EP300	0
AKT.BCL2_BCL2L1_BCL2L2	AKT.BCL2_BCL2L1_BCL2L2	HCC1419	1.39175	PIK3CA	0
AKT.BCL2_BCL2L1_BCL2L2	AKT.BCL2_BCL2L1_BCL2L2	MDA-MB-175-VII	1.44046	PIK3CA	0
AKT.BCL2_BCL2L1_BCL2L2	AKT.BCL2_BCL2L1_BCL2L2	T47D	0.645437	PIK3CA	1
AKT.BCL2_BCL2L1_BCL2L2	AKT.BCL2_BCL2L1_BCL2L2	MCF7	-0.271018	PIK3CA	1
AKT.BCL2_BCL2L1_BCL2L2	AKT.BCL2_BCL2L1_BCL2L2	HCC1500	-0.0619017	PIK3CA	0
BCL2_BCL2L1.MTOR_1	BCL2_BCL2L1.MTOR_1	NCI-H1793	0.171099	TP53	1
BCL2_BCL2L1.MTOR_1	BCL2_BCL2L1.MTOR_1	NCI-H358	0.310897	TP53	0
BCL2_BCL2L1.MTOR_1	BCL2_BCL2L1.MTOR_1	NCI-H226	-0.167288	TP53	0
BCL2_BCL2L1.MTOR_1	BCL2_BCL2L1.MTOR_1	NCI-H2170	1.40704	TP53	1
BCL2_BCL2L1.MTOR_1	BCL2_BCL2L1.MTOR_1	NCI-H2085	1.01229	TP53	1
BCL2_BCL2L1.MTOR_1	BCL2_BCL2L1.MTOR_1	Calu-3	0.32509	TP53	1
BCL2_BCL2L1.MTOR_1	BCL2_BCL2L1.MTOR_1	NCI-H1975	2.60588	TP53	1
BCL2_BCL2L1.MTOR_1	BCL2_BCL2L1.MTOR_1	NCI-H1703	0.561032	TP53	1
BCL2_BCL2L1.MTOR_1	BCL2_BCL2L1.MTOR_1	HT-1197	1.4384	TP53	0
BCL2_BCL2L1.MTOR_1	BCL2_BCL2L1.MTOR_1	HT-1376	3.89185	TP53	1
BCL2_BCL2L1.MTOR_1	BCL2_BCL2L1.MTOR_1	MDA-MB-453	4.45698	TP53	0
BCL2_BCL2L1.MTOR_1	BCL2_BCL2L1.MTOR_1	KU-19-19	1.75223	TP53	0
BCL2_BCL2L1.MTOR_1	BCL2_BCL2L1.MTOR_1	KATOIII	0.0207751	TP53	1
BCL2_BCL2L1.MTOR_1	BCL2_BCL2L1.MTOR_1	NCI-H1437	0.45155	TP53	1
BCL2_BCL2L1.MTOR_1	BCL2_BCL2L1.MTOR_1	NCI-H23	0.977191	TP53	1
BCL2_BCL2L1.MTOR_1	BCL2_BCL2L1.MTOR_1	KMS-11	0.0022202	TP53	0
BCL2_BCL2L1.MTOR_1	BCL2_BCL2L1.MTOR_1	KATOIII	0.00564994	TP53	1
BCL2_BCL2L1.MTOR_1	BCL2_BCL2L1.MTOR_1	A549	-3.0779	TP53	0
BCL2_BCL2L1.MTOR_1	BCL2_BCL2L1.MTOR_1	KMS-11	0.00294886	TP53	0
BCL2_BCL2L1.MTOR_1	BCL2_BCL2L1.MTOR_1	NCI-H3122	1.13781	TP53	1
BCL2_BCL2L1.MTOR_1	BCL2_BCL2L1.MTOR_1	NCI-H2291	0.310069	TP53	1
BCL2_BCL2L1.MTOR_1	BCL2_BCL2L1.MTOR_1	DMS-114	0.22612	TP53	1
BCL2_BCL2L1.MTOR_1	BCL2_BCL2L1.MTOR_1	NCI-H838	0.0867967	TP53	1
BCL2_BCL2L1.MTOR_1	BCL2_BCL2L1.MTOR_1	T47D	1.92599	TP53	1
BCL2_BCL2L1.MTOR_1	BCL2_BCL2L1.MTOR_1	HCC1954	4.73058	TP53	1
BCL2_BCL2L1.MTOR_1	BCL2_BCL2L1.MTOR_1	HCC1419	-1.78542	TP53	1
BCL2_BCL2L1.MTOR_1	BCL2_BCL2L1.MTOR_1	BT-474	5.48689	TP53	1
BCL2_BCL2L1.MTOR_1	BCL2_BCL2L1.MTOR_1	HCC1569	1.5383	TP53	1
BCL2_BCL2L1.MTOR_1	BCL2_BCL2L1.MTOR_1	KATOIII	0.234932	TP53	1
BCL2_BCL2L1_BCL2L2.MTOR_1	BCL2_BCL2L1_BCL2L2.MTOR_1	CAMA-1	2.22413	TP53	1
BCL2_BCL2L1_BCL2L2.MTOR_1	BCL2_BCL2L1_BCL2L2.MTOR_1	KATOIII	0.935681	TP53	1
BCL2_BCL2L1_BCL2L2.MTOR_1	BCL2_BCL2L1_BCL2L2.MTOR_1	KMS-11	-0.176911	TP53	0
BCL2_BCL2L1_BCL2L2.MTOR_1	BCL2_BCL2L1_BCL2L2.MTOR_1	KATOIII	0	TP53	1
BCL2_BCL2L1_BCL2L2.MTOR_1	BCL2_BCL2L1_BCL2L2.MTOR_1	HCC1419	2.07805	TP53	1
BCL2_BCL2L1_BCL2L2.MTOR_1	BCL2_BCL2L1_BCL2L2.MTOR_1	MDA-MB-175-VII	4.81718	TP53	0
BCL2_BCL2L1_BCL2L2.MTOR_1	BCL2_BCL2L1_BCL2L2.MTOR_1	T47D	0.618464	TP53	1
BCL2_BCL2L1_BCL2L2.MTOR_1	BCL2_BCL2L1_BCL2L2.MTOR_1	HCC1500	6.52444	TP53	0
BCL2_BCL2L1_BCL2L2.MTOR_1	BCL2_BCL2L1_BCL2L2.MTOR_1	KMS-11	0	TP53	0
FGFR.MTOR_1	FGFR.MTOR_1	NCI-H1793	0.649373	EGFR	1
FGFR.MTOR_1	FGFR.MTOR_1	NCI-H226	0.788164	EGFR	0
FGFR.MTOR_1	FGFR.MTOR_1	NCI-H358	2.26107	EGFR	0
FGFR.MTOR_1	FGFR.MTOR_1	NCI-H2170	1.16359	EGFR	0
FGFR.MTOR_1	FGFR.MTOR_1	NCI-H2085	0.892718	EGFR	0
FGFR.MTOR_1	FGFR.MTOR_1	Calu-3	2.23399	EGFR	0
FGFR.MTOR_1	FGFR.MTOR_1	NCI-H1975	2.05324	EGFR	1
FGFR.MTOR_1	FGFR.MTOR_1	NCI-H3122	2.53453	EGFR	0
FGFR.MTOR_1	FGFR.MTOR_1	NCI-H23	1.22061	EGFR	0
FGFR.MTOR_1	FGFR.MTOR_1	NCI-H1437	1.16161	EGFR	0
FGFR.MTOR_1	FGFR.MTOR_1	A549	1.70335	EGFR	0
FGFR.MTOR_1	FGFR.MTOR_1	NCI-H2291	0.220332	EGFR	1
FGFR.MTOR_1	FGFR.MTOR_1	NCI-H838	0.663626	EGFR	0
FGFR.MTOR_1	FGFR.MTOR_1	T47D	1.28707	EGFR	0
FGFR.MTOR_1	FGFR.MTOR_1	HCC1954	1.72183	EGFR	0
FGFR.MTOR_1	FGFR.MTOR_1	HCC1419	-0.275041	EGFR	0
FGFR.MTOR_1	FGFR.MTOR_1	BT-474	-0.300479	EGFR	0
FGFR.MTOR_1	FGFR.MTOR_1	HCC1569	-0.250003	EGFR	0

## Sheet: Mutations & CNVs detail
Mutations & Copy Number Variations (CNV) in detail
Legend
Matrix of cancer functional events including mutations and copy number variations extracted from Iorio et al. 2016.
On the row are the cell line names (GDSC names), while on the column gene names (HUGO gene name).
	RB1	PIK3CA	TET2	KDR	ODZ1	CASP9	SMARCA4	PIK3R1	CEACAM5	BCL2L1	COL11A2	RTEL1	FN1	CYP19A1	ZEB1	ERBB2	SERPINE2	CDKN1A	XRCC1	HSP90AA1	PMP22	NRP1	MMRN1	MMP8	MMP9	NPC1	AFP	SLC22A3	NF1	HRAS	ALK	MLH1	CCND2	MSH2	CISH	MTOR	CALM3	IL2	CDKN2C	SETD2	NHS	ABCB1	CXCL12	ZNF135	MAPK8	MMP2	PARP1	NFKB1	CD34
22RV1	p.?	p.Q546R	p.P851S	wt	wt	wt	wt	wt	wt	wt	wt	wt	p.N367S	wt	wt	wt	p.F380fs*16	wt	wt	wt	wt	p.D912fs*>13	wt	wt	wt	wt	wt	wt	wt	wt	wt	wt	wt	wt	wt	p.R1749Q	wt	p.V17A	wt	wt	wt	wt	wt	wt	wt	wt	wt	p.N454fs*3	wt
647-V	p.Q383*	wt	wt	wt	wt	wt	wt	wt	wt	wt	wt	wt	wt	wt	wt	wt	wt	p.E66*	wt	wt	wt	wt	p.V616E	wt	wt	wt	wt	wt	wt	wt	wt	wt	wt	wt	wt	wt	wt	wt	wt	wt	wt	wt	wt	wt	wt	wt	wt	wt	wt
786-0	wt	wt	wt	wt	wt	wt	wt	wt	wt	wt	wt	wt	wt	wt	wt	wt	wt	wt	wt	wt	wt	wt	wt	wt	wt	p.Y515H	wt	wt	wt	wt	wt	p.E460A	wt	wt	wt	wt	wt	wt	wt	wt	wt	wt	wt	wt	wt	wt	wt	wt	wt
A2058	wt	wt	p.P139S	wt	wt	wt	wt	wt	wt	wt	wt	wt	wt	wt	wt	wt	wt	wt	wt	wt	wt	wt	wt	wt	wt	wt	wt	wt	wt	wt	wt	wt	wt	wt	wt	wt	wt	wt	wt	wt	wt	wt	wt	wt	wt	wt	wt	wt	wt
A2780	wt	p.E365K	wt	p.?	wt	wt	p.T910M	wt	wt	wt	wt	wt	wt	wt	wt	wt	wt	wt	wt	wt	wt	wt	wt	wt	wt	wt	wt	wt	wt	wt	wt	wt	wt	wt	wt	wt	wt	wt	wt	wt	wt	wt	wt	wt	wt	wt	wt	wt	wt
A375	wt	wt	wt	wt	wt	wt	wt	wt	wt	wt	wt	wt	p.R1539P	wt	wt	wt	wt	wt	wt	wt	wt	wt	wt	wt	wt	wt	wt	wt	p.?	wt	wt	wt	wt	wt	wt	p.R2152C	wt	wt	wt	wt	wt	wt	wt	wt	wt	wt	wt	wt	wt
A427	wt	wt	wt	wt	wt	wt	del	wt	wt	wt	wt	wt	wt	wt	wt	wt	wt	wt	wt	wt	wt	wt	wt	wt	wt	wt	wt	wt	wt	wt	wt	wt	wt	p.I584V	wt	wt	wt	wt	wt	wt	wt	wt	wt	wt	wt	wt	wt	wt	wt
A498	wt	wt	wt	wt	wt	wt	p.A923P	wt	wt	wt	wt	wt	wt	wt	wt	wt	wt	wt	wt	wt	wt	wt	wt	wt	wt	wt	wt	wt	wt	wt	p.G872S	wt	wt	wt	wt	wt	wt	wt	wt	p.V2033fs*9	wt	p.K645E	wt	wt	wt	wt	wt	wt	wt
A549	wt	wt	wt	wt	wt	wt	p.Q729fs*4	wt	wt	wt	wt	wt	wt	wt	wt	wt	wt	wt	wt	wt	wt	wt	wt	wt	wt	wt	wt	wt	wt	wt	wt	wt	wt	wt	wt	wt	wt	wt	wt	wt	wt	p.Y1267C	wt	p.R318Q	wt	wt	wt	wt	wt
ACHN	wt	wt	wt	wt	wt	wt	wt	wt	wt	wt	wt	wt	wt	wt	wt	wt	wt	wt	wt	wt	wt	wt	wt	wt	wt	wt	wt	wt	wt	wt	wt	wt	wt	wt	wt	wt	wt	wt	wt	wt	wt	wt	wt	wt	wt	wt	wt	wt	wt
BFTC-905	wt	wt	wt	wt	wt	wt	wt	wt	wt	wt	wt	wt	wt	wt	wt	wt	wt	wt	wt	wt	wt	wt	wt	wt	wt	wt	wt	wt	wt	wt	wt	wt	wt	p.?	wt	wt	wt	wt	wt	wt	wt	wt	wt	wt	wt	wt	wt	wt	wt
BT-20	p.P515L	p.P539R	wt	p.?	wt	wt	wt	wt	wt	wt	wt	wt	wt	wt	wt	wt	wt	wt	wt	wt	wt	wt	wt	wt	wt	wt	p.F575L	wt	wt	wt	wt	p.E578G	wt	wt	wt	wt	wt	wt	p.A72P	wt	wt	wt	wt	wt	wt	wt	wt	wt	wt
BT-474	wt	p.K111N	wt	wt	wt	wt	wt	wt	wt	wt	wt	p.A621V	wt	wt	wt	ampl	wt	wt	wt	wt	wt	wt	wt	wt	wt	wt	wt	wt	wt	wt	wt	wt	wt	wt	wt	wt	wt	wt	wt	wt	wt	wt	wt	wt	wt	wt	p.?	p.E195Q	wt
BT-549	del	wt	wt	wt	wt	wt	wt	wt	wt	p.G227A	wt	wt	wt	wt	wt	wt	wt	wt	wt	wt	wt	wt	wt	wt	wt	wt	wt	wt	wt	wt	wt	wt	wt	wt	wt	wt	wt	wt	wt	wt	wt	wt	wt	wt	wt	wt	wt	wt	wt
C32	wt	wt	wt	wt	wt	wt	wt	wt	wt	wt	wt	wt	wt	wt	wt	wt	wt	wt	wt	wt	wt	wt	wt	wt	wt	wt	wt	wt	wt	wt	wt	wt	wt	wt	wt	p.R1612Q	wt	wt	wt	wt	wt	wt	wt	wt	wt	wt	wt	wt	wt
CAKI-1	p.L98P	wt	wt	wt	wt	wt	wt	wt	wt	wt	wt	wt	wt	wt	wt	wt	wt	wt	wt	wt	wt	wt	wt	wt	wt	wt	wt	wt	wt	wt	wt	wt	wt	wt	wt	wt	wt	wt	wt	p.?	wt	wt	wt	wt	wt	wt	wt	wt	wt
CAL-120	wt	wt	wt	wt	p.P211A	wt	wt	wt	wt	wt	wt	wt	wt	wt	wt	wt	wt	wt	p.P429L	wt	wt	wt	wt	wt	wt	wt	wt	wt	wt	wt	wt	wt	wt	wt	wt	wt	wt	wt	wt	wt	wt	wt	wt	wt	wt	wt	wt	wt	wt
CAL-148	del	p.D350N	wt	wt	wt	wt	p.N817K	wt	wt	wt	wt	wt	wt	wt	wt	wt	wt	wt	wt	wt	wt	wt	wt	wt	wt	wt	wt	wt	wt	wt	wt	wt	wt	wt	wt	wt	wt	wt	wt	wt	wt	wt	wt	wt	wt	wt	wt	wt	wt
CAL-51	wt	p.E542K	wt	wt	p.?	wt	p.R885H	wt	wt	wt	wt	wt	wt	p.W39*	wt	wt	wt	wt	wt	wt	wt	wt	wt	wt	wt	wt	wt	wt	wt	wt	p.K1109N	wt	wt	wt	wt	wt	wt	wt	wt	wt	p.R721C	wt	wt	wt	wt	p.?	wt	wt	wt
Calu-3	wt	wt	wt	wt	wt	wt	wt	wt	wt	wt	wt	wt	wt	wt	wt	ampl	wt	p.R67L	wt	wt	wt	wt	wt	p.S373G	wt	wt	wt	wt	wt	wt	wt	wt	wt	wt	wt	wt	wt	wt	wt	wt	wt	wt	wt	wt	wt	wt	wt	wt	wt
Calu-6	wt	wt	wt	wt	wt	wt	wt	wt	wt	wt	wt	wt	wt	wt	wt	wt	wt	wt	wt	wt	wt	wt	wt	wt	wt	wt	wt	wt	wt	wt	wt	wt	wt	wt	wt	wt	wt	wt	wt	wt	wt	wt	wt	wt	wt	wt	wt	wt	wt
CAMA-1	wt	wt	wt	wt	wt	wt	wt	wt	wt	wt	wt	wt	wt	wt	wt	wt	wt	wt	wt	wt	wt	wt	wt	wt	wt	wt	wt	wt	wt	wt	wt	wt	wt	wt	wt	wt	wt	wt	wt	wt	wt	wt	wt	wt	wt	wt	wt	wt	wt
Caov-3	wt	ampl	wt	wt	wt	wt	wt	wt	wt	wt	wt	wt	wt	wt	wt	wt	wt	wt	wt	wt	wt	wt	wt	wt	wt	wt	wt	wt	wt	wt	wt	wt	wt	wt	wt	wt	wt	wt	wt	wt	wt	wt	wt	wt	wt	wt	wt	wt	wt
CCRF-CEM	wt	wt	wt	wt	p.S971L	wt	wt	wt	wt	wt	wt	wt	p.R1634H	wt	wt	wt	wt	wt	wt	wt	wt	wt	wt	wt	wt	p.A938T	wt	p.R310H	p.R711H	wt	p.R1209*	p.R100*	wt	wt	wt	wt	wt	wt	wt	wt	wt	wt	wt	wt	wt	wt	wt	wt	wt
COLO-205	wt	wt	wt	wt	wt	wt	wt	wt	wt	wt	wt	wt	wt	wt	wt	wt	wt	wt	wt	wt	wt	wt	wt	wt	wt	wt	wt	wt	wt	wt	wt	wt	wt	wt	wt	p.P1193L	wt	wt	wt	wt	wt	wt	wt	wt	wt	wt	wt	wt	wt
DMS-114	wt	wt	wt	wt	wt	wt	p.E1310*	wt	wt	wt	wt	wt	wt	wt	wt	wt	wt	wt	wt	wt	wt	wt	wt	wt	wt	wt	wt	wt	wt	wt	wt	wt	wt	p.Q910K	wt	wt	wt	wt	wt	wt	wt	wt	wt	wt	wt	wt	wt	wt	wt
DU-145	p.K715*	wt	p.T229fs*25	p.C466F	wt	wt	wt	wt	wt	wt	p.R627*	p.P1002S	wt	wt	wt	wt	wt	wt	p.?	wt	wt	wt	p.G1166R	wt	wt	wt	p.V274M	wt	wt	wt	wt	p.A586V	wt	p.L736I	wt	p.?	wt	wt	wt	wt	wt	p.G124V	wt	wt	wt	wt	wt	wt	wt
DU-4475	del	wt	wt	wt	wt	wt	wt	wt	wt	wt	wt	wt	wt	wt	wt	wt	wt	wt	wt	wt	wt	wt	wt	wt	wt	wt	wt	wt	wt	wt	wt	wt	wt	wt	wt	wt	wt	wt	wt	wt	wt	wt	wt	wt	wt	wt	wt	wt	wt
EKVX	wt	wt	p.N140S	wt	wt	wt	p.Q418*	wt	wt	wt	wt	wt	wt	wt	wt	wt	wt	wt	wt	wt	wt	wt	wt	ampl	wt	wt	p.M548L	wt	wt	wt	wt	wt	wt	wt	wt	wt	wt	wt	wt	wt	wt	wt	wt	wt	wt	wt	wt	wt	wt
ES-2	wt	wt	wt	wt	p.G380E	wt	wt	wt	wt	wt	wt	wt	wt	wt	wt	wt	wt	wt	wt	wt	wt	wt	wt	ampl	wt	wt	wt	wt	wt	wt	wt	wt	wt	wt	wt	wt	wt	wt	wt	wt	wt	wt	wt	wt	wt	wt	wt	wt	wt
EVSA-T	wt	wt	p.A1443S	wt	wt	wt	wt	wt	wt	wt	wt	wt	wt	wt	wt	wt	wt	wt	wt	wt	wt	wt	wt	wt	wt	wt	wt	wt	wt	wt	wt	wt	wt	wt	wt	wt	wt	wt	wt	wt	p.I1159T	p.K25Q	wt	wt	wt	wt	wt	wt	wt
HCC1143	wt	wt	wt	wt	wt	wt	wt	wt	wt	ampl	wt	wt	wt	wt	wt	wt	p.K204N	wt	wt	wt	wt	wt	wt	wt	wt	wt	wt	wt	wt	wt	wt	wt	wt	wt	wt	wt	wt	wt	wt	wt	wt	wt	wt	wt	wt	wt	wt	wt	wt
HCC1187	wt	wt	wt	wt	wt	wt	wt	wt	wt	wt	wt	wt	wt	wt	wt	wt	wt	wt	wt	wt	wt	wt	wt	wt	wt	wt	wt	wt	wt	wt	wt	wt	wt	wt	wt	wt	wt	wt	wt	wt	wt	wt	wt	wt	wt	wt	wt	wt	wt
HCC1395	wt	wt	wt	wt	wt	wt	wt	wt	wt	wt	wt	wt	wt	wt	wt	wt	wt	wt	wt	wt	wt	wt	wt	wt	wt	wt	wt	wt	wt	wt	wt	wt	wt	wt	wt	wt	wt	wt	wt	wt	wt	wt	wt	wt	wt	wt	wt	wt	wt
HCC1419	wt	wt	wt	wt	wt	wt	wt	wt	wt	wt	wt	ampl	wt	wt	wt	ampl	wt	wt	wt	p.S374L	wt	wt	wt	wt	wt	wt	wt	wt	wt	p.R128W	wt	wt	wt	wt	wt	wt	wt	wt	wt	wt	wt	wt	wt	wt	wt	wt	wt	wt	wt
HCC1428	wt	wt	wt	wt	wt	wt	wt	wt	wt	wt	p.Q127H	wt	p.L768I	wt	wt	wt	wt	wt	wt	wt	wt	wt	wt	wt	wt	wt	wt	wt	wt	wt	wt	p.D132H	wt	wt	wt	wt	wt	wt	wt	wt	wt	wt	wt	wt	wt	p.R175C	wt	p.V135F	wt
HCC1500	wt	wt	wt	wt	wt	wt	wt	wt	wt	wt	wt	wt	wt	wt	wt	wt	wt	wt	wt	wt	wt	wt	wt	wt	wt	wt	wt	wt	wt	wt	wt	wt	wt	wt	wt	wt	wt	wt	wt	wt	wt	wt	wt	wt	wt	wt	wt	wt	wt
HCC1569	wt	wt	wt	wt	wt	wt	wt	wt	wt	wt	wt	wt	p.C308R	wt	wt	ampl	p.?	wt	wt	wt	wt	wt	wt	wt	wt	wt	p.F333C	wt	p.?	wt	wt	wt	wt	wt	wt	wt	wt	p.S107G	wt	wt	wt	wt	wt	wt	wt	wt	wt	wt	wt
HCC1806	wt	wt	wt	wt	wt	wt	wt	wt	wt	wt	wt	wt	wt	wt	wt	wt	wt	wt	wt	wt	wt	wt	wt	p.Q251E	wt	wt	wt	wt	wt	wt	wt	wt	wt	wt	p.I150T	wt	wt	wt	wt	wt	wt	wt	wt	wt	wt	wt	wt	wt	wt
HCC1937	p.?	wt	wt	wt	p.Q2235H	p.E306K	wt	wt	wt	wt	wt	wt	wt	wt	wt	wt	wt	wt	wt	wt	wt	wt	wt	wt	wt	wt	wt	wt	wt	wt	wt	wt	wt	wt	wt	wt	wt	wt	wt	wt	wt	wt	wt	wt	wt	wt	wt	wt	wt
HCC1954	wt	p.H1047R	wt	wt	wt	wt	wt	wt	wt	wt	wt	wt	wt	wt	wt	ampl	wt	wt	wt	wt	wt	wt	wt	ampl	wt	wt	wt	wt	wt	wt	wt	wt	wt	wt	wt	wt	wt	wt	wt	wt	wt	wt	wt	wt	wt	wt	wt	wt	wt
HCC2998	p.K80N	wt	p.S1611Y	p.Q37H	p.F1160L	p.F412L	wt	p.R461*	wt	wt	wt	p.T1192I	p.N414H	wt	p.H950Y	p.R816H	p.D172A	wt	p.?	p.E368*	wt	wt	wt	p.?	p.R275K	p.F21L	p.?	wt	p.K609N	wt	wt	wt	wt	wt	wt	p.R281C	wt	wt	wt	p.K1117Q	p.S1440F	p.A987V	wt	wt	wt	p.E539*	wt	wt	wt
HCC38	wt	wt	p.H1717N	wt	p.L342F	wt	wt	wt	wt	wt	wt	wt	wt	wt	wt	wt	wt	wt	wt	wt	wt	wt	wt	wt	wt	wt	wt	wt	wt	wt	wt	wt	wt	wt	wt	wt	wt	wt	wt	wt	wt	wt	wt	wt	wt	wt	wt	wt	wt
HCC70	p.N480delN	wt	wt	wt	wt	wt	wt	wt	wt	wt	wt	wt	wt	wt	wt	wt	wt	wt	wt	wt	wt	wt	wt	wt	wt	wt	wt	wt	wt	wt	wt	wt	wt	wt	wt	wt	wt	wt	wt	p.M314T	wt	wt	wt	wt	wt	wt	wt	wt	wt
HCT-116	wt	p.H1047R	wt	wt	p.R1395C	wt	p.S122fs*7	wt	p.R225C	wt	wt	wt	p.R1410Q	wt	wt	wt	wt	wt	wt	wt	wt	wt	wt	wt	wt	p.S72N	p.W181*	wt	p.P678fs*10	wt	wt	p.S252*	wt	p.?	wt	wt	wt	wt	wt	p.G2049R	p.R1260C	p.D603H	wt	p.Y123C	wt	wt	wt	wt	wt
HCT-15	wt	p.D549N	wt	p.S925F	wt	wt	wt	p.P312L	wt	wt	wt	p.M258I	p.S1489N	p.H111N	p.K307Q	wt	wt	wt	wt	wt	wt	p.P831S	wt	wt	wt	p.L1234S	wt	wt	p.A2617V	wt	p.T533A	p.A120S	p.L100R	wt	wt	wt	wt	wt	wt	wt	wt	p.A999T	wt	p.K333T	wt	p.I128L	wt	wt	wt
HL-60	wt	wt	wt	wt	wt	wt	wt	wt	wt	wt	wt	wt	wt	wt	wt	wt	wt	wt	wt	wt	wt	wt	wt	wt	wt	wt	wt	wt	wt	wt	wt	wt	wt	wt	wt	wt	wt	wt	wt	wt	wt	wt	wt	wt	wt	wt	wt	wt	wt
HOP-62	wt	wt	wt	wt	wt	wt	wt	wt	wt	wt	wt	wt	wt	wt	wt	wt	wt	wt	wt	wt	wt	wt	wt	wt	wt	wt	wt	wt	wt	wt	wt	wt	wt	wt	wt	wt	wt	wt	wt	wt	wt	wt	wt	wt	wt	wt	wt	wt	wt
HOP-92	wt	wt	p.S460F	wt	wt	wt	wt	wt	wt	wt	wt	p.S140F	wt	wt	wt	wt	p.A221V	wt	wt	wt	wt	wt	wt	wt	wt	wt	wt	wt	p.M799fs*22	wt	wt	wt	wt	p.?	wt	wt	wt	wt	wt	wt	wt	wt	wt	wt	wt	wt	wt	wt	wt
Hs-578-T	wt	wt	wt	wt	wt	wt	wt	p.N453_T454insN	wt	wt	p.P1529L	wt	wt	wt	wt	wt	wt	wt	wt	wt	wt	p.W369C	wt	wt	wt	wt	wt	wt	p.G2745R	p.G12D	wt	wt	wt	wt	wt	wt	wt	wt	wt	wt	wt	wt	wt	wt	wt	wt	wt	wt	wt
HT-1197	wt	p.E545K	wt	wt	wt	wt	wt	wt	wt	wt	p.P1272T	wt	wt	wt	wt	wt	wt	wt	wt	wt	wt	wt	wt	wt	wt	p.R1186C	wt	wt	wt	wt	wt	wt	wt	wt	wt	wt	wt	wt	wt	wt	wt	wt	wt	wt	wt	wt	wt	wt	wt
HT-1376	p.Q702*	wt	wt	wt	wt	wt	wt	wt	wt	wt	wt	wt	wt	p.L95F	wt	wt	wt	wt	wt	wt	wt	wt	wt	wt	wt	wt	wt	wt	wt	wt	wt	p.P603R	wt	wt	wt	wt	wt	wt	wt	p.I132V	wt	p.?	wt	wt	wt	wt	wt	wt	wt
HT-144	wt	wt	wt	wt	wt	wt	wt	wt	wt	p.G67V	wt	wt	wt	wt	wt	wt	wt	wt	wt	wt	wt	wt	wt	wt	wt	wt	wt	wt	wt	wt	wt	wt	wt	wt	wt	wt	wt	wt	wt	wt	wt	wt	wt	wt	wt	wt	wt	wt	wt
HT-29	wt	p.P449T	wt	wt	wt	wt	wt	wt	wt	wt	wt	wt	wt	wt	wt	wt	wt	wt	wt	wt	wt	wt	wt	wt	p.R685W	wt	wt	wt	wt	wt	wt	wt	wt	wt	wt	wt	wt	wt	wt	wt	p.L809V	wt	wt	wt	wt	wt	wt	wt	wt
IGROV-1	p.V654fs*4	p.R38C	wt	p.V171L	wt	wt	p.E1212delE	wt	wt	wt	wt	p.A760P	wt	wt	wt	wt	wt	wt	wt	wt	wt	wt	wt	wt	wt	wt	wt	wt	wt	wt	wt	p.A586V	wt	wt	wt	wt	wt	wt	p.E19D	wt	wt	p.K14delK	wt	wt	wt	p.M170V	wt	wt	wt
J82	p.?	p.P124L	wt	wt	wt	wt	wt	wt	wt	ampl	wt	wt	wt	wt	wt	p.R678Q	wt	wt	wt	wt	wt	wt	wt	wt	wt	wt	wt	wt	wt	wt	wt	wt	wt	wt	wt	wt	wt	wt	wt	wt	wt	wt	wt	wt	wt	wt	wt	wt	wt
K-562	wt	wt	wt	wt	wt	wt	wt	wt	wt	wt	wt	wt	wt	wt	wt	wt	wt	wt	wt	wt	wt	wt	wt	wt	wt	wt	wt	wt	wt	wt	wt	wt	wt	wt	wt	wt	wt	wt	wt	wt	wt	wt	wt	wt	wt	wt	wt	wt	wt
KATOIII	wt	wt	wt	wt	wt	wt	wt	wt	wt	wt	p.V1203F	wt	p.D767G	wt	wt	wt	wt	wt	wt	wt	wt	wt	wt	wt	wt	wt	wt	wt	wt	wt	wt	p.L582V	wt	wt	wt	wt	wt	wt	wt	wt	wt	wt	wt	wt	wt	wt	wt	wt	wt
KM12	wt	wt	wt	p.S26G	wt	wt	wt	wt	wt	wt	wt	p.G1191E	p.A138T	wt	wt	p.P230L	wt	wt	wt	wt	wt	wt	wt	wt	p.A202T	wt	wt	wt	p.L1361R	wt	p.P1298S	wt	wt	p.R308K	wt	p.P1254L	wt	wt	wt	p.?	wt	wt	wt	p.R476W	wt	wt	p.E602Q	wt	wt
KMS-11	wt	wt	wt	wt	wt	wt	wt	wt	wt	wt	wt	wt	wt	wt	wt	wt	wt	wt	wt	wt	wt	wt	wt	wt	wt	wt	wt	wt	wt	wt	wt	wt	wt	wt	wt	wt	wt	wt	wt	wt	wt	wt	wt	p.R346Q	wt	p.R161Q	wt	wt	wt
KU-19-19	wt	wt	wt	wt	wt	wt	wt	wt	wt	wt	wt	wt	wt	wt	wt	wt	wt	wt	wt	wt	wt	wt	wt	wt	wt	wt	wt	wt	wt	wt	wt	wt	wt	wt	wt	wt	wt	wt	wt	wt	wt	wt	wt	wt	wt	wt	wt	wt	wt
LNCaP-Clone-FGC	wt	wt	p.S795G	wt	wt	wt	p.R726H	p.R639*	wt	wt	p.?	wt	p.V168M	p.?	wt	wt	wt	wt	wt	wt	wt	p.P196H	wt	wt	wt	wt	wt	p.I381T	p.A690V	wt	wt	wt	wt	del	wt	wt	wt	wt	wt	p.F1148fs*12	wt	wt	wt	wt	wt	wt	wt	p.?	wt
LoVo	wt	wt	wt	wt	wt	wt	wt	wt	p.?	wt	p.G1396fs*29	wt	p.P1984L	wt	wt	wt	wt	wt	wt	wt	wt	wt	wt	wt	wt	wt	p.A430V	wt	p.R1695Q	wt	p.G1580V	wt	wt	del	wt	wt	wt	wt	wt	wt	wt	wt	wt	wt	wt	wt	wt	wt	wt
LOXIMVI	wt	wt	wt	wt	del	wt	wt	wt	wt	wt	wt	wt	p.V196E	wt	p.R325Q	wt	wt	wt	wt	wt	wt	wt	wt	wt	wt	wt	wt	wt	p.Q1174*	wt	wt	wt	wt	wt	wt	wt	wt	wt	wt	p.R1122C	p.S1462Y	wt	wt	wt	wt	wt	wt	wt	wt
LS-513	wt	wt	wt	wt	wt	wt	p.R973W	wt	wt	wt	wt	wt	wt	wt	wt	wt	wt	wt	wt	wt	wt	wt	p.N1084S	wt	wt	wt	wt	wt	wt	wt	p.V1476M	wt	wt	wt	wt	wt	wt	wt	wt	wt	wt	wt	wt	wt	wt	wt	wt	wt	wt
M14	wt	wt	wt	wt	wt	wt	wt	wt	wt	wt	wt	p.?	wt	wt	wt	wt	wt	wt	wt	wt	wt	wt	wt	wt	wt	wt	wt	wt	wt	wt	wt	wt	wt	wt	wt	wt	wt	wt	wt	wt	wt	p.P745S	wt	wt	wt	wt	wt	wt	wt
MCF7	wt	p.E545K	wt	wt	p.P1001S	wt	wt	wt	wt	wt	wt	wt	wt	ampl	wt	wt	wt	wt	wt	wt	wt	wt	wt	wt	wt	wt	wt	wt	wt	wt	wt	wt	wt	wt	wt	wt	wt	wt	wt	wt	wt	wt	wt	wt	wt	wt	wt	wt	wt
MDA-MB-157	wt	wt	wt	wt	wt	wt	wt	wt	wt	wt	wt	p.R1170Q	wt	wt	p.S285fs*5	wt	wt	wt	wt	wt	wt	wt	wt	wt	wt	wt	wt	wt	p.S2751fs*27	wt	wt	wt	wt	wt	wt	wt	wt	wt	wt	wt	wt	wt	wt	wt	wt	wt	wt	wt	wt
MDA-MB-175-VII	wt	wt	wt	wt	wt	wt	wt	wt	wt	wt	p.?	wt	wt	wt	wt	wt	wt	wt	wt	wt	wt	wt	wt	wt	wt	wt	wt	wt	p.I679fs*21	wt	wt	wt	wt	wt	wt	wt	wt	wt	wt	wt	wt	wt	wt	wt	wt	wt	wt	wt	wt
MDA-MB-231	wt	wt	wt	wt	wt	wt	wt	wt	wt	wt	wt	wt	wt	wt	wt	wt	wt	wt	wt	wt	wt	wt	wt	wt	wt	wt	wt	wt	p.T467fs*3	wt	wt	wt	wt	wt	wt	wt	wt	wt	wt	wt	wt	wt	wt	wt	wt	wt	wt	wt	wt
MDA-MB-361	wt	p.K567R	wt	wt	wt	wt	wt	wt	wt	wt	wt	p.S1169L	wt	wt	p.D34H	ampl	wt	wt	wt	wt	wt	wt	wt	wt	wt	wt	wt	p.D531N	wt	wt	wt	wt	wt	wt	wt	wt	wt	wt	wt	wt	wt	p.S733*	wt	wt	wt	wt	wt	wt	wt
MDA-MB-415	wt	wt	wt	wt	wt	wt	wt	wt	wt	wt	wt	wt	wt	wt	wt	wt	wt	wt	wt	wt	wt	wt	wt	wt	wt	wt	wt	wt	wt	wt	wt	wt	wt	wt	wt	wt	wt	wt	wt	wt	wt	wt	wt	wt	wt	wt	wt	wt	wt
MDA-MB-436	wt	wt	wt	wt	wt	wt	wt	p.Y73*	wt	wt	wt	wt	wt	wt	wt	wt	wt	p.?	wt	wt	wt	wt	wt	wt	wt	wt	wt	wt	wt	wt	wt	wt	wt	wt	wt	wt	wt	wt	wt	wt	wt	wt	wt	wt	wt	wt	wt	wt	wt
MDA-MB-453	wt	p.H1047R	p.R881G	wt	wt	wt	wt	wt	wt	wt	wt	wt	wt	wt	wt	ampl	wt	wt	wt	wt	wt	wt	wt	wt	wt	wt	wt	wt	wt	wt	wt	wt	wt	wt	wt	wt	p.E124K	wt	wt	wt	wt	wt	wt	wt	wt	wt	wt	wt	wt
MDA-MB-468	del	wt	wt	wt	wt	wt	wt	wt	wt	wt	p.?	wt	wt	wt	wt	p.V153fs*2	wt	wt	wt	wt	wt	wt	wt	wt	wt	wt	wt	wt	wt	wt	wt	wt	wt	wt	wt	wt	wt	wt	wt	wt	wt	wt	wt	wt	wt	wt	wt	wt	wt
MFM-223	wt	p.H1047R	wt	wt	wt	wt	wt	wt	wt	wt	wt	wt	wt	wt	wt	wt	wt	wt	wt	wt	wt	wt	wt	wt	wt	wt	wt	wt	wt	wt	p.A1200V	wt	wt	wt	wt	wt	wt	wt	wt	wt	wt	wt	wt	wt	wt	wt	wt	wt	wt
MOLT-4	p.?	wt	wt	wt	wt	wt	wt	p.Y452_Q455>SGGSRIK	wt	wt	wt	wt	p.?	wt	wt	p.A1232fs*>24	wt	wt	wt	wt	wt	wt	wt	wt	p.?	wt	wt	wt	p.?	p.R123H	wt	wt	wt	wt	wt	p.A1134T	wt	wt	wt	wt	wt	wt	wt	wt	wt	wt	wt	wt	wt
NCI-H1299	wt	wt	wt	wt	wt	wt	p.?	wt	ampl	wt	wt	wt	wt	wt	wt	wt	wt	wt	ampl	wt	wt	wt	wt	wt	wt	wt	wt	wt	wt	wt	wt	wt	wt	p.N596fs*3	wt	wt	wt	wt	wt	wt	wt	wt	wt	wt	wt	wt	wt	wt	wt
NCI-H1437	wt	wt	wt	wt	wt	wt	wt	wt	wt	wt	wt	wt	wt	wt	p.A419V	wt	wt	wt	wt	wt	wt	wt	wt	wt	wt	wt	wt	wt	wt	wt	wt	wt	wt	wt	wt	wt	wt	wt	wt	wt	wt	p.N278K	wt	wt	wt	wt	wt	wt	wt
NCI-H1563	wt	p.E542K	wt	wt	p.D922H	wt	wt	wt	wt	wt	wt	p.P1035L	wt	wt	wt	p.S335C	wt	wt	wt	wt	p.S56L	wt	wt	wt	wt	wt	wt	wt	wt	wt	wt	wt	wt	wt	wt	wt	wt	wt	wt	wt	wt	wt	wt	wt	wt	wt	wt	wt	wt
NCI-H1650	wt	wt	wt	wt	wt	wt	wt	wt	wt	wt	wt	wt	wt	wt	wt	wt	wt	wt	wt	wt	wt	wt	wt	wt	wt	wt	wt	wt	p.?	wt	wt	wt	wt	wt	wt	wt	wt	wt	wt	wt	wt	wt	wt	wt	wt	wt	wt	wt	wt
NCI-H1703	wt	wt	wt	wt	wt	wt	p.?	wt	wt	wt	wt	wt	wt	p.?	wt	wt	wt	wt	wt	wt	wt	wt	wt	p.Q47H	wt	wt	wt	wt	wt	wt	wt	wt	wt	wt	wt	wt	wt	wt	wt	wt	wt	wt	wt	wt	wt	wt	wt	wt	wt
NCI-H1793	wt	wt	wt	wt	wt	wt	p.E514*	wt	wt	wt	wt	wt	wt	wt	wt	wt	p.V85I	wt	wt	wt	wt	wt	wt	wt	wt	p.G500E	wt	wt	wt	wt	p.Q450H	wt	wt	wt	wt	wt	wt	wt	wt	wt	p.A1607S	wt	wt	wt	wt	p.A29P	wt	wt	wt
NCI-H1975	wt	p.G118D	wt	wt	wt	wt	wt	wt	wt	wt	wt	wt	wt	wt	wt	wt	wt	wt	wt	wt	wt	wt	wt	wt	wt	wt	wt	wt	wt	wt	wt	wt	wt	wt	wt	wt	wt	wt	wt	wt	wt	wt	wt	wt	wt	wt	wt	wt	wt
NCI-H2085	wt	wt	wt	wt	wt	wt	p.E463*	wt	wt	wt	wt	wt	wt	wt	wt	wt	wt	wt	wt	wt	wt	wt	wt	wt	wt	wt	wt	wt	wt	wt	wt	wt	wt	wt	wt	wt	wt	wt	wt	wt	wt	wt	wt	wt	wt	wt	wt	wt	wt
NCI-H2122	wt	wt	wt	wt	wt	wt	wt	wt	wt	wt	wt	wt	wt	wt	wt	wt	wt	wt	wt	wt	wt	wt	wt	wt	wt	wt	wt	wt	wt	wt	wt	wt	wt	wt	wt	wt	wt	wt	wt	wt	wt	wt	wt	wt	wt	wt	p.G913fs*4	wt	wt
NCI-H2170	ampl	wt	wt	wt	wt	wt	wt	wt	ampl	ampl	wt	wt	wt	wt	wt	ampl	wt	wt	ampl	wt	wt	p.I756T	wt	wt	ampl	wt	wt	wt	wt	wt	wt	wt	ampl	wt	wt	wt	ampl	wt	wt	wt	wt	ampl	wt	ampl	wt	wt	ampl	wt	ampl
NCI-H2228	p.?	wt	wt	wt	wt	wt	wt	wt	wt	wt	wt	wt	wt	wt	wt	wt	wt	wt	wt	wt	wt	wt	wt	wt	p.?	wt	wt	wt	wt	wt	wt	wt	wt	wt	wt	wt	wt	wt	wt	wt	wt	wt	wt	wt	wt	wt	wt	wt	wt
NCI-H226	wt	wt	wt	wt	wt	wt	wt	wt	wt	wt	wt	wt	wt	wt	wt	wt	wt	wt	wt	wt	wt	wt	wt	wt	wt	wt	wt	wt	wt	wt	wt	wt	wt	wt	wt	wt	wt	wt	wt	wt	wt	wt	wt	wt	wt	wt	wt	wt	wt
NCI-H2291	wt	wt	wt	wt	wt	wt	wt	wt	wt	wt	wt	wt	wt	wt	wt	wt	wt	wt	wt	wt	wt	wt	p.Q838H	wt	wt	wt	wt	wt	wt	wt	wt	wt	wt	wt	p.E48Q	wt	wt	wt	wt	wt	wt	p.G939fs*10	wt	wt	wt	wt	wt	wt	wt
NCI-H23	wt	wt	wt	wt	wt	wt	p.K1566_E1567>N*	wt	wt	wt	wt	wt	p.G1189V	wt	wt	wt	wt	wt	wt	wt	wt	wt	wt	wt	wt	wt	wt	wt	wt	wt	wt	wt	wt	wt	wt	wt	wt	wt	wt	wt	wt	wt	wt	wt	wt	wt	wt	wt	wt
NCI-H3122	wt	wt	wt	wt	wt	wt	wt	wt	wt	wt	wt	wt	wt	wt	wt	wt	wt	wt	wt	wt	wt	wt	wt	wt	wt	wt	wt	wt	del|p.I1824V	wt	wt	wt	wt	wt	wt	wt	wt	wt	wt	wt	wt	wt	wt	wt	wt	wt	wt	wt	wt
NCI-H322M	wt	wt	wt	wt	wt	wt	wt	wt	wt	wt	wt	wt	wt	wt	wt	p.P1162S	wt	wt	wt	wt	wt	wt	wt	wt	wt	wt	wt	wt	p.?	wt	p.S289Y	wt	wt	wt	wt	wt	wt	wt	wt	wt	wt	wt	wt	wt	wt	p.G189R	wt	wt	wt
NCI-H358	wt	wt	wt	wt	wt	wt	wt	wt	wt	wt	wt	wt	wt	wt	wt	wt	wt	wt	wt	wt	wt	wt	p.S62*	wt	wt	wt	wt	p.E290Q	wt	wt	wt	wt	wt	wt	wt	wt	wt	wt	wt	wt	wt	wt	wt	wt	wt	wt	wt	wt	wt
NCI-H460	wt	p.E545K	wt	p.G1304C	wt	wt	wt	wt	wt	wt	wt	wt	wt	wt	wt	wt	wt	wt	wt	wt	wt	wt	wt	wt	wt	wt	wt	wt	wt	wt	wt	wt	wt	wt	wt	wt	wt	wt	wt	wt	wt	wt	wt	wt	wt	p.A408T	wt	wt	wt
NCI-H520	wt	wt	wt	wt	wt	wt	wt	wt	wt	ampl	wt	wt	wt	wt	wt	wt	wt	wt	p.T358M	wt	wt	wt	wt	wt	wt	wt	wt	wt	wt	wt	wt	wt	wt	wt	wt	wt	wt	wt	wt	wt	wt	wt	wt	wt	wt	wt	wt	wt	wt
NCI-H522	wt	wt	wt	wt	wt	wt	wt	wt	wt	wt	wt	wt	wt	wt	wt	wt	wt	ampl	wt	wt	wt	wt	wt	wt	wt	p.?	wt	wt	wt	wt	wt	wt	wt	p.D352H	wt	wt	wt	wt	wt	wt	wt	wt	wt	wt	wt	wt	wt	wt	wt
NCI-H747	wt	wt	wt	wt	wt	wt	wt	wt	wt	wt	wt	wt	p.T1178A	wt	wt	wt	wt	wt	wt	wt	wt	wt	wt	wt	wt	wt	wt	wt	wt	wt	wt	wt	wt	wt	wt	wt	wt	wt	wt	wt	wt	wt	wt	wt	wt	wt	wt	p.C704F	wt
NCI-H838	wt	wt	wt	p.E730*	wt	wt	p.?	wt	wt	wt	wt	wt	wt	wt	wt	wt	wt	wt	wt	wt	wt	wt	wt	wt	wt	wt	wt	wt	wt	wt	wt	wt	wt	wt	wt	wt	wt	wt	wt	wt	wt	wt	wt	wt	wt	wt	wt	wt	wt
NCI-SNU-16	wt	wt	wt	wt	wt	wt	wt	wt	wt	wt	wt	wt	wt	wt	wt	wt	wt	wt	wt	wt	wt	wt	wt	wt	wt	wt	wt	wt	wt	wt	wt	wt	wt	wt	wt	wt	wt	wt	wt	wt	wt	wt	wt	wt	wt	wt	wt	wt	wt
OCUB-M	wt	p.H1047R	p.I1230fs*7	wt	wt	wt	wt	wt	wt	wt	wt	wt	wt	wt	wt	ampl	wt	wt	wt	wt	wt	wt	wt	wt	wt	wt	wt	wt	wt	wt	wt	wt	wt	wt	wt	wt	wt	wt	wt	wt	wt	wt	wt	wt	wt	wt	wt	wt	wt
OV-90	wt	wt	wt	wt	wt	wt	wt	wt	wt	wt	wt	wt	wt	wt	wt	wt	wt	wt	wt	wt	wt	wt	wt	wt	wt	wt	wt	wt	wt	wt	wt	wt	wt	wt	wt	wt	wt	wt	wt	wt	wt	wt	wt	wt	wt	wt	wt	wt	wt
OVCAR-3	wt	wt	wt	wt	wt	wt	wt	p.?	wt	wt	wt	wt	wt	wt	wt	wt	wt	wt	wt	wt	wt	wt	wt	wt	wt	wt	wt	wt	wt	wt	wt	wt	wt	wt	wt	wt	wt	wt	wt	wt	wt	wt	wt	wt	wt	wt	wt	wt	wt
OVCAR-4	wt	wt	wt	wt	wt	wt	wt	wt	wt	wt	wt	wt	wt	wt	wt	wt	wt	wt	wt	wt	wt	wt	wt	wt	wt	wt	wt	wt	wt	wt	wt	wt	wt	wt	wt	wt	wt	wt	wt	wt	wt	wt	wt	wt	wt	wt	wt	wt	wt
OVCAR-5	wt	wt	wt	wt	wt	wt	wt	wt	wt	wt	wt	wt	wt	wt	wt	wt	wt	wt	wt	wt	wt	wt	wt	wt	wt	wt	wt	wt	wt	wt	wt	wt	wt	wt	wt	wt	wt	wt	wt	wt	wt	wt	wt	wt	wt	wt	wt	wt	wt
OVCAR-8	wt	wt	wt	wt	wt	wt	wt	wt	wt	wt	p.P119T	wt	wt	wt	wt	p.G776V	wt	wt	wt	wt	wt	wt	wt	wt	wt	wt	wt	wt	wt	wt	wt	wt	wt	wt	wt	wt	wt	wt	wt	wt	wt	wt	wt	wt	wt	wt	wt	wt	wt
PA-1	wt	wt	wt	wt	wt	wt	wt	wt	wt	wt	wt	wt	wt	wt	wt	wt	wt	wt	p.R300Q	wt	wt	wt	wt	wt	wt	wt	wt	wt	wt	wt	wt	wt	wt	wt	wt	wt	wt	wt	wt	wt	wt	wt	wt	wt	wt	wt	wt	wt	wt
PC-3	wt	wt	wt	wt	wt	wt	wt	wt	wt	wt	wt	wt	wt	wt	wt	wt	wt	wt	wt	wt	wt	ampl	wt	wt	wt	wt	wt	wt	wt	wt	wt	wt	wt	wt	wt	wt	wt	wt	wt	wt	wt	wt	wt	wt	ampl	wt	wt	wt	wt
RKO	wt	p.H1047R	p.D1981G	wt	wt	wt	wt	wt	wt	wt	wt	wt	wt	wt	wt	wt	wt	wt	wt	p.D515N	wt	wt	p.K1005E	wt	wt	wt	p.L464P	p.R406*	p.Y628fs*3	wt	wt	p.L323M	wt	wt	wt	wt	wt	wt	wt	wt	wt	wt	wt	wt	wt	wt	p.K418fs*2	p.?	p.L270fs*8
RPMI-7951	wt	wt	wt	wt	wt	wt	wt	wt	wt	wt	wt	wt	wt	wt	wt	wt	wt	wt	wt	wt	wt	wt	wt	wt	wt	wt	wt	wt	wt	wt	wt	wt	wt	wt	wt	wt	wt	wt	wt	wt	wt	wt	wt	wt	wt	wt	wt	wt	wt
RPMI-8226	wt	wt	wt	wt	wt	wt	wt	wt	p.R546_F559del14	wt	wt	wt	wt	wt	wt	wt	wt	wt	wt	wt	wt	wt	wt	wt	wt	wt	wt	wt	wt	wt	wt	wt	p.Q265*	wt	wt	wt	wt	wt	del	wt	wt	wt	wt	wt	wt	wt	wt	wt	wt
RT4	wt	wt	wt	wt	wt	wt	wt	wt	wt	wt	wt	wt	wt	wt	wt	wt	wt	wt	wt	wt	wt	wt	wt	wt	wt	wt	wt	wt	wt	wt	wt	wt	wt	wt	wt	wt	wt	wt	wt	wt	wt	wt	wt	wt	p.H149R	wt	wt	wt	wt
RXF393	wt	wt	wt	p.L625S	wt	wt	wt	wt	wt	wt	wt	wt	wt	wt	wt	wt	wt	wt	wt	wt	wt	wt	wt	wt	wt	wt	wt	wt	wt	wt	wt	wt	wt	wt	wt	wt	wt	wt	wt	wt	wt	p.L1083V	wt	wt	wt	wt	wt	wt	wt
SF268	wt	wt	wt	wt	wt	wt	wt	wt	wt	wt	wt	wt	wt	p.I360F	wt	wt	wt	wt	wt	wt	wt	wt	wt	ampl	wt	wt	wt	wt	wt	wt	wt	wt	wt	wt	wt	wt	wt	wt	wt	wt	wt	wt	wt	wt	wt	wt	wt	wt	wt
SF295	wt	wt	wt	wt	wt	wt	wt	wt	wt	wt	wt	wt	wt	wt	wt	wt	wt	wt	wt	wt	wt	wt	wt	wt	wt	wt	wt	wt	wt	wt	wt	wt	wt	wt	wt	wt	wt	wt	wt	wt	wt	wt	wt	wt	wt	wt	wt	wt	wt
SF539	p.T116S	wt	wt	wt	wt	wt	wt	wt	wt	wt	wt	wt	wt	wt	wt	wt	wt	wt	wt	wt	wt	wt	wt	wt	wt	wt	wt	wt	wt	wt	wt	wt	wt	wt	wt	p.M476V	wt	wt	wt	wt	wt	wt	wt	wt	wt	wt	p.?	wt	wt
SHP-77	wt	wt	wt	wt	wt	wt	wt	wt	wt	wt	p.L208P	wt	wt	wt	wt	wt	wt	wt	wt	wt	wt	wt	wt	wt	wt	wt	wt	wt	wt	wt	wt	wt	wt	wt	wt	wt	wt	wt	wt	wt	wt	wt	wt	wt	wt	wt	wt	wt	wt
SK-MEL-2	wt	wt	wt	wt	p.R941Q	wt	wt	wt	wt	wt	wt	wt	wt	wt	wt	wt	wt	wt	wt	wt	wt	wt	wt	wt	wt	wt	wt	wt	wt	wt	wt	wt	wt	p.S723F	wt	wt	wt	wt	wt	p.G217R	wt	wt	wt	wt	wt	wt	p.P882L	wt	wt
SK-MEL-28	wt	wt	wt	wt	wt	wt	wt	wt	wt	wt	wt	wt	wt	wt	wt	wt	wt	wt	wt	wt	wt	wt	wt	wt	wt	wt	wt	wt	wt	wt	wt	wt	wt	wt	wt	wt	wt	wt	wt	wt	wt	p.A1217T	wt	wt	wt	wt	wt	wt	wt
SK-MEL-30	wt	wt	wt	wt	del	wt	wt	wt	wt	wt	wt	wt	wt	wt	wt	wt	wt	wt	wt	wt	wt	wt	wt	wt	wt	wt	wt	wt	wt	wt	p.P279L	wt	wt	wt	wt	wt	wt	wt	wt	wt	wt	wt	wt	wt	wt	p.R385C	wt	wt	wt
SK-MEL-5	wt	wt	p.S477F	p.S633F	p.P1221S	wt	p.Q1053fs*53	wt	wt	wt	wt	wt	wt	wt	wt	wt	wt	wt	wt	wt	wt	wt	wt	wt	wt	wt	wt	wt	wt	wt	wt	wt	wt	wt	wt	wt	wt	wt	wt	wt	wt	wt	wt	wt	wt	wt	wt	wt	wt
SK-MES-1	wt	wt	wt	wt	wt	wt	wt	wt	wt	wt	wt	wt	wt	wt	wt	wt	wt	wt	wt	wt	wt	wt	wt	wt	wt	wt	wt	wt	p.G849fs*16	wt	wt	wt	wt	wt	wt	wt	wt	wt	wt	wt	p.G1272V	wt	wt	wt	wt	wt	wt	wt	wt
SK-OV-3	wt	p.H1047R	wt	wt	wt	wt	wt	wt	wt	wt	wt	wt	p.P1592S	wt	wt	ampl	wt	wt	wt	wt	wt	wt	wt	wt	wt	wt	wt	wt	p.G1702C	wt	wt	del	wt	wt	wt	wt	wt	wt	wt	wt	p.R1031K	wt	wt	wt	wt	wt	wt	wt	wt
SN12C	wt	wt	wt	wt	wt	wt	wt	wt	wt	p.G148V	wt	wt	wt	wt	wt	wt	wt	wt	wt	wt	wt	wt	wt	wt	wt	wt	wt	wt	wt	wt	wt	wt	wt	p.D487E	wt	wt	wt	wt	wt	wt	wt	wt	wt	wt	wt	wt	wt	wt	wt
SNB75	wt	wt	wt	wt	wt	wt	wt	p.L449fs*3	wt	wt	wt	wt	wt	wt	wt	wt	wt	wt	wt	wt	wt	wt	wt	wt	wt	wt	wt	wt	wt	wt	wt	wt	wt	wt	wt	wt	wt	wt	wt	wt	wt	wt	wt	wt	wt	wt	wt	wt	wt
SR	wt	wt	wt	wt	wt	wt	wt	wt	wt	wt	wt	wt	p.H1396N	wt	wt	wt	wt	wt	wt	wt	wt	wt	wt	wt	wt	wt	wt	wt	wt	wt	wt	wt	wt	p.M492I	wt	wt	wt	wt	wt	wt	wt	wt	wt	wt	wt	wt	wt	wt	wt
SW48	wt	p.G914R	p.L1329M	wt	p.G545D	wt	wt	wt	wt	wt	wt	wt	wt	wt	p.Q717*	wt	wt	wt	wt	wt	wt	wt	wt	wt	wt	wt	wt	wt	wt	wt	p.P1543S	wt	wt	p.?	wt	p.?	wt	wt	wt	p.R904fs*5	wt	wt	wt	wt	wt	wt	p.N440S	p.?	wt
SW620	wt	wt	wt	wt	wt	wt	wt	wt	wt	wt	wt	wt	wt	wt	wt	wt	wt	wt	wt	wt	wt	wt	wt	wt	wt	wt	wt	wt	wt	wt	wt	wt	p.V284M	wt	wt	wt	wt	wt	wt	wt	wt	wt	wt	wt	wt	wt	wt	wt	wt
SW780	wt	wt	wt	wt	wt	wt	wt	wt	wt	wt	wt	wt	wt	wt	wt	wt	wt	wt	wt	wt	wt	wt	wt	wt	wt	wt	wt	wt	wt	wt	wt	wt	wt	wt	del	wt	wt	wt	wt	wt	wt	wt	wt	wt	wt	wt	wt	wt	wt
SW837	wt	wt	wt	wt	wt	wt	wt	wt	wt	wt	wt	wt	wt	wt	wt	wt	wt	wt	wt	wt	wt	wt	wt	wt	wt	wt	p.G496A	wt	wt	wt	wt	wt	wt	wt	wt	wt	wt	wt	wt	wt	wt	wt	wt	wt	wt	wt	wt	wt	wt
SW900	wt	wt	wt	wt	wt	wt	wt	wt	wt	wt	wt	wt	wt	wt	wt	wt	wt	wt	wt	wt	wt	wt	wt	wt	wt	wt	wt	wt	del	wt	wt	wt	wt	wt	wt	wt	wt	wt	wt	wt	wt	wt	p.R90M	wt	wt	wt	wt	wt	wt
SW948	wt	p.E542K	wt	wt	p.?	wt	wt	wt	wt	wt	wt	wt	wt	p.E489*	wt	wt	p.S337Y	wt	wt	wt	wt	p.S240L	wt	wt	wt	wt	wt	wt	wt	wt	wt	wt	wt	wt	wt	wt	wt	wt	wt	wt	wt	wt	wt	wt	wt	wt	wt	wt	wt
T-24	wt	wt	wt	wt	wt	wt	wt	wt	wt	wt	wt	wt	wt	wt	wt	wt	wt	wt	wt	wt	wt	wt	wt	wt	wt	wt	wt	wt	wt	p.G12V	wt	wt	wt	wt	wt	wt	wt	wt	wt	wt	wt	wt	wt	wt	wt	wt	wt	wt	wt
T47D	wt	p.H1047R	wt	wt	wt	wt	wt	wt	wt	wt	wt	wt	wt	wt	wt	wt	wt	wt	wt	wt	wt	wt	wt	wt	wt	wt	wt	wt	wt	wt	wt	wt	wt	wt	wt	wt	wt	wt	wt	wt	p.L1279V	wt	wt	wt	wt	wt	wt	wt	wt
TCCSUP	del	p.E545K	p.L694R	p.G1261D	wt	wt	wt	wt	p.S296F	wt	wt	wt	wt	wt	wt	wt	wt	wt	wt	wt	wt	wt	wt	wt	wt	wt	wt	wt	wt	wt	wt	wt	wt	wt	wt	wt	wt	wt	wt	wt	wt	wt	wt	wt	wt	wt	wt	wt	wt
TK10	wt	p.L719V	wt	wt	wt	wt	wt	wt	wt	wt	wt	wt	wt	wt	wt	wt	wt	wt	wt	wt	wt	wt	wt	wt	wt	wt	wt	wt	wt	wt	wt	wt	wt	wt	wt	wt	wt	wt	wt	wt	wt	wt	wt	wt	wt	wt	wt	wt	wt
U031	wt	wt	wt	wt	wt	wt	p.R885L	wt	wt	wt	wt	wt	wt	wt	wt	wt	wt	wt	wt	wt	wt	wt	p.A712V	wt	wt	wt	wt	wt	wt	wt	wt	wt	wt	wt	wt	wt	wt	wt	wt	wt	wt	wt	wt	wt	wt	wt	wt	wt	wt
U251	wt	wt	wt	wt	wt	wt	wt	wt	wt	wt	wt	wt	wt	wt	wt	wt	wt	wt	wt	wt	wt	wt	wt	wt	p.I293N	wt	wt	wt	p.I679fs*21	wt	wt	wt	wt	p.?	wt	wt	wt	wt	del	wt	wt	wt	wt	wt	wt	wt	wt	wt	wt
UACC-257	wt	wt	wt	p.A342V	wt	wt	wt	wt	wt	wt	wt	wt	wt	wt	wt	wt	wt	wt	wt	wt	wt	wt	wt	wt	wt	wt	wt	wt	wt	wt	wt	wt	wt	wt	wt	wt	wt	wt	wt	wt	wt	wt	wt	wt	wt	wt	wt	wt	wt
UACC-62	wt	wt	wt	wt	wt	wt	wt	wt	wt	wt	wt	wt	wt	wt	wt	wt	wt	wt	wt	wt	wt	wt	wt	wt	wt	wt	wt	wt	wt	wt	wt	wt	wt	wt	wt	wt	wt	wt	wt	wt	wt	wt	wt	wt	wt	wt	wt	wt	wt
UACC-812	wt	wt	wt	wt	p.P235S	wt	wt	wt	wt	wt	wt	wt	wt	wt	wt	ampl	wt	wt	wt	wt	wt	wt	wt	wt	wt	wt	wt	wt	wt	wt	wt	wt	wt	wt	wt	wt	wt	wt	wt	wt	p.G469V	wt	wt	wt	wt	wt	wt	wt	wt
UM-UC-3	wt	wt	wt	wt	wt	wt	p.?	wt	wt	wt	wt	wt	wt	wt	wt	wt	wt	wt	wt	wt	wt	wt	wt	wt	wt	wt	wt	wt	wt	wt	wt	wt	wt	wt	wt	wt	wt	wt	wt	wt	wt	wt	wt	wt	wt	wt	wt	wt	wt
VCaP	wt	wt	wt	wt	wt	wt	wt	wt	wt	wt	wt	wt	wt	wt	wt	wt	wt	wt	wt	wt	wt	wt	wt	wt	wt	wt	wt	wt	wt	wt	wt	wt	wt	wt	wt	wt	wt	wt	wt	wt	wt	wt	wt	wt	wt	wt	wt	wt	wt
VM-CUB-1	wt	p.E674Q	p.L699F	wt	wt	wt	wt	wt	wt	wt	wt	wt	wt	wt	wt	p.S653C	wt	wt	wt	wt	wt	wt	wt	wt	wt	wt	wt	wt	wt	wt	wt	wt	wt	wt	wt	p.E1033K	wt	wt	wt	wt	wt	wt	wt	wt	wt	wt	wt	wt	wt
[truncated: 445 more columns]

## Sheet: Binary Event Matrix
Binary Event Matrix (BEM)
Legend
Matrix of binarized cancer functional events including mutations and copy number variations extracted from Iorio et al. 2016.
On the row are the cell line names (GDSC names), while on the column gene names (HUGO gene name).
	RB1	PIK3CA	TET2	KDR	ODZ1	CASP9	SMARCA4	PIK3R1	CEACAM5	BCL2L1	COL11A2	RTEL1	FN1	CYP19A1	ZEB1	ERBB2	SERPINE2	CDKN1A	XRCC1	HSP90AA1	PMP22	NRP1	MMRN1	MMP8	MMP9	NPC1	AFP	SLC22A3	NF1	HRAS	ALK	MLH1	CCND2	MSH2	CISH	MTOR	CALM3	IL2	CDKN2C	SETD2	NHS	ABCB1	CXCL12	ZNF135	MAPK8	MMP2	PARP1	NFKB1	CD34
22RV1	1	1	1	0	0	0	0	0	0	0	0	0	1	0	0	0	1	0	0	0	0	1	0	0	0	0	0	0	0	0	0	0	0	0	0	1	0	1	0	0	0	0	0	0	0	0	0	1	0
647-V	1	0	0	0	0	0	0	0	0	0	0	0	0	0	0	0	0	1	0	0	0	0	1	0	0	0	0	0	0	0	0	0	0	0	0	0	0	0	0	0	0	0	0	0	0	0	0	0	0
786-0	0	0	0	0	0	0	0	0	0	0	0	0	0	0	0	0	0	0	0	0	0	0	0	0	0	1	0	0	0	0	0	1	0	0	0	0	0	0	0	0	0	0	0	0	0	0	0	0	0
A2058	0	0	1	0	0	0	0	0	0	0	0	0	0	0	0	0	0	0	0	0	0	0	0	0	0	0	0	0	0	0	0	0	0	0	0	0	0	0	0	0	0	0	0	0	0	0	0	0	0
A2780	0	1	0	1	0	0	1	0	0	0	0	0	0	0	0	0	0	0	0	0	0	0	0	0	0	0	0	0	0	0	0	0	0	0	0	0	0	0	0	0	0	0	0	0	0	0	0	0	0
A375	0	0	0	0	0	0	0	0	0	0	0	0	1	0	0	0	0	0	0	0	0	0	0	0	0	0	0	0	1	0	0	0	0	0	0	1	0	0	0	0	0	0	0	0	0	0	0	0	0
A427	0	0	0	0	0	0	1	0	0	0	0	0	0	0	0	0	0	0	0	0	0	0	0	0	0	0	0	0	0	0	0	0	0	1	0	0	0	0	0	0	0	0	0	0	0	0	0	0	0
A498	0	0	0	0	0	0	1	0	0	0	0	0	0	0	0	0	0	0	0	0	0	0	0	0	0	0	0	0	0	0	1	0	0	0	0	0	0	0	0	1	0	1	0	0	0	0	0	0	0
A549	0	0	0	0	0	0	1	0	0	0	0	0	0	0	0	0	0	0	0	0	0	0	0	0	0	0	0	0	0	0	0	0	0	0	0	0	0	0	0	0	0	1	0	1	0	0	0	0	0
ACHN	0	0	0	0	0	0	0	0	0	0	0	0	0	0	0	0	0	0	0	0	0	0	0	0	0	0	0	0	0	0	0	0	0	0	0	0	0	0	0	0	0	0	0	0	0	0	0	0	0
BFTC-905	0	0	0	0	0	0	0	0	0	0	0	0	0	0	0	0	0	0	0	0	0	0	0	0	0	0	0	0	0	0	0	0	0	1	0	0	0	0	0	0	0	0	0	0	0	0	0	0	0
BT-20	1	1	0	1	0	0	0	0	0	0	0	0	0	0	0	0	0	0	0	0	0	0	0	0	0	0	1	0	0	0	0	1	0	0	0	0	0	0	1	0	0	0	0	0	0	0	0	0	0
BT-474	0	1	0	0	0	0	0	0	0	0	0	1	0	0	0	1	0	0	0	0	0	0	0	0	0	0	0	0	0	0	0	0	0	0	0	0	0	0	0	0	0	0	0	0	0	0	1	1	0
BT-549	1	0	0	0	0	0	0	0	0	1	0	0	0	0	0	0	0	0	0	0	0	0	0	0	0	0	0	0	0	0	0	0	0	0	0	0	0	0	0	0	0	0	0	0	0	0	0	0	0
C32	0	0	0	0	0	0	0	0	0	0	0	0	0	0	0	0	0	0	0	0	0	0	0	0	0	0	0	0	0	0	0	0	0	0	0	1	0	0	0	0	0	0	0	0	0	0	0	0	0
CAKI-1	1	0	0	0	0	0	0	0	0	0	0	0	0	0	0	0	0	0	0	0	0	0	0	0	0	0	0	0	0	0	0	0	0	0	0	0	0	0	0	1	0	0	0	0	0	0	0	0	0
CAL-120	0	0	0	0	1	0	0	0	0	0	0	0	0	0	0	0	0	0	1	0	0	0	0	0	0	0	0	0	0	0	0	0	0	0	0	0	0	0	0	0	0	0	0	0	0	0	0	0	0
CAL-148	1	1	0	0	0	0	1	0	0	0	0	0	0	0	0	0	0	0	0	0	0	0	0	0	0	0	0	0	0	0	0	0	0	0	0	0	0	0	0	0	0	0	0	0	0	0	0	0	0
CAL-51	0	1	0	0	1	0	1	0	0	0	0	0	0	1	0	0	0	0	0	0	0	0	0	0	0	0	0	0	0	0	1	0	0	0	0	0	0	0	0	0	1	0	0	0	0	1	0	0	0
Calu-3	0	0	0	0	0	0	0	0	0	0	0	0	0	0	0	1	0	1	0	0	0	0	0	1	0	0	0	0	0	0	0	0	0	0	0	0	0	0	0	0	0	0	0	0	0	0	0	0	0
Calu-6	0	0	0	0	0	0	0	0	0	0	0	0	0	0	0	0	0	0	0	0	0	0	0	0	0	0	0	0	0	0	0	0	0	0	0	0	0	0	0	0	0	0	0	0	0	0	0	0	0
CAMA-1	0	0	0	0	0	0	0	0	0	0	0	0	0	0	0	0	0	0	0	0	0	0	0	0	0	0	0	0	0	0	0	0	0	0	0	0	0	0	0	0	0	0	0	0	0	0	0	0	0
Caov-3	0	1	0	0	0	0	0	0	0	0	0	0	0	0	0	0	0	0	0	0	0	0	0	0	0	0	0	0	0	0	0	0	0	0	0	0	0	0	0	0	0	0	0	0	0	0	0	0	0
CCRF-CEM	0	0	0	0	1	0	0	0	0	0	0	0	1	0	0	0	0	0	0	0	0	0	0	0	0	1	0	1	1	0	1	1	0	0	0	0	0	0	0	0	0	0	0	0	0	0	0	0	0
COLO-205	0	0	0	0	0	0	0	0	0	0	0	0	0	0	0	0	0	0	0	0	0	0	0	0	0	0	0	0	0	0	0	0	0	0	0	1	0	0	0	0	0	0	0	0	0	0	0	0	0
DMS-114	0	0	0	0	0	0	1	0	0	0	0	0	0	0	0	0	0	0	0	0	0	0	0	0	0	0	0	0	0	0	0	0	0	1	0	0	0	0	0	0	0	0	0	0	0	0	0	0	0
DU-145	1	0	1	1	0	0	0	0	0	0	1	1	0	0	0	0	0	0	1	0	0	0	1	0	0	0	1	0	0	0	0	1	0	1	0	1	0	0	0	0	0	1	0	0	0	0	0	0	0
DU-4475	1	0	0	0	0	0	0	0	0	0	0	0	0	0	0	0	0	0	0	0	0	0	0	0	0	0	0	0	0	0	0	0	0	0	0	0	0	0	0	0	0	0	0	0	0	0	0	0	0
EKVX	0	0	1	0	0	0	1	0	0	0	0	0	0	0	0	0	0	0	0	0	0	0	0	1	0	0	1	0	0	0	0	0	0	0	0	0	0	0	0	0	0	0	0	0	0	0	0	0	0
ES-2	0	0	0	0	1	0	0	0	0	0	0	0	0	0	0	0	0	0	0	0	0	0	0	1	0	0	0	0	0	0	0	0	0	0	0	0	0	0	0	0	0	0	0	0	0	0	0	0	0
EVSA-T	0	0	1	0	0	0	0	0	0	0	0	0	0	0	0	0	0	0	0	0	0	0	0	0	0	0	0	0	0	0	0	0	0	0	0	0	0	0	0	0	1	1	0	0	0	0	0	0	0
HCC1143	0	0	0	0	0	0	0	0	0	1	0	0	0	0	0	0	1	0	0	0	0	0	0	0	0	0	0	0	0	0	0	0	0	0	0	0	0	0	0	0	0	0	0	0	0	0	0	0	0
HCC1187	0	0	0	0	0	0	0	0	0	0	0	0	0	0	0	0	0	0	0	0	0	0	0	0	0	0	0	0	0	0	0	0	0	0	0	0	0	0	0	0	0	0	0	0	0	0	0	0	0
HCC1395	0	0	0	0	0	0	0	0	0	0	0	0	0	0	0	0	0	0	0	0	0	0	0	0	0	0	0	0	0	0	0	0	0	0	0	0	0	0	0	0	0	0	0	0	0	0	0	0	0
HCC1419	0	0	0	0	0	0	0	0	0	0	0	1	0	0	0	1	0	0	0	1	0	0	0	0	0	0	0	0	0	1	0	0	0	0	0	0	0	0	0	0	0	0	0	0	0	0	0	0	0
HCC1428	0	0	0	0	0	0	0	0	0	0	1	0	1	0	0	0	0	0	0	0	0	0	0	0	0	0	0	0	0	0	0	1	0	0	0	0	0	0	0	0	0	0	0	0	0	1	0	1	0
HCC1500	0	0	0	0	0	0	0	0	0	0	0	0	0	0	0	0	0	0	0	0	0	0	0	0	0	0	0	0	0	0	0	0	0	0	0	0	0	0	0	0	0	0	0	0	0	0	0	0	0
HCC1569	0	0	0	0	0	0	0	0	0	0	0	0	1	0	0	1	1	0	0	0	0	0	0	0	0	0	1	0	1	0	0	0	0	0	0	0	0	1	0	0	0	0	0	0	0	0	0	0	0
HCC1806	0	0	0	0	0	0	0	0	0	0	0	0	0	0	0	0	0	0	0	0	0	0	0	1	0	0	0	0	0	0	0	0	0	0	1	0	0	0	0	0	0	0	0	0	0	0	0	0	0
HCC1937	1	0	0	0	1	1	0	0	0	0	0	0	0	0	0	0	0	0	0	0	0	0	0	0	0	0	0	0	0	0	0	0	0	0	0	0	0	0	0	0	0	0	0	0	0	0	0	0	0
HCC1954	0	1	0	0	0	0	0	0	0	0	0	0	0	0	0	1	0	0	0	0	0	0	0	1	0	0	0	0	0	0	0	0	0	0	0	0	0	0	0	0	0	0	0	0	0	0	0	0	0
HCC2998	1	0	1	1	1	1	0	1	0	0	0	1	1	0	1	1	1	0	1	1	0	0	0	1	1	1	1	0	1	0	0	0	0	0	0	1	0	0	0	1	1	1	0	0	0	1	0	0	0
HCC38	0	0	1	0	1	0	0	0	0	0	0	0	0	0	0	0	0	0	0	0	0	0	0	0	0	0	0	0	0	0	0	0	0	0	0	0	0	0	0	0	0	0	0	0	0	0	0	0	0
HCC70	1	0	0	0	0	0	0	0	0	0	0	0	0	0	0	0	0	0	0	0	0	0	0	0	0	0	0	0	0	0	0	0	0	0	0	0	0	0	0	1	0	0	0	0	0	0	0	0	0
HCT-116	0	1	0	0	1	0	1	0	1	0	0	0	1	0	0	0	0	0	0	0	0	0	0	0	0	1	1	0	1	0	0	1	0	1	0	0	0	0	0	1	1	1	0	1	0	0	0	0	0
HCT-15	0	1	0	1	0	0	0	1	0	0	0	1	1	1	1	0	0	0	0	0	0	1	0	0	0	1	0	0	1	0	1	1	1	0	0	0	0	0	0	0	0	1	0	1	0	1	0	0	0
HL-60	0	0	0	0	0	0	0	0	0	0	0	0	0	0	0	0	0	0	0	0	0	0	0	0	0	0	0	0	0	0	0	0	0	0	0	0	0	0	0	0	0	0	0	0	0	0	0	0	0
HOP-62	0	0	0	0	0	0	0	0	0	0	0	0	0	0	0	0	0	0	0	0	0	0	0	0	0	0	0	0	0	0	0	0	0	0	0	0	0	0	0	0	0	0	0	0	0	0	0	0	0
HOP-92	0	0	1	0	0	0	0	0	0	0	0	1	0	0	0	0	1	0	0	0	0	0	0	0	0	0	0	0	1	0	0	0	0	1	0	0	0	0	0	0	0	0	0	0	0	0	0	0	0
Hs-578-T	0	0	0	0	0	0	0	1	0	0	1	0	0	0	0	0	0	0	0	0	0	1	0	0	0	0	0	0	1	1	0	0	0	0	0	0	0	0	0	0	0	0	0	0	0	0	0	0	0
HT-1197	0	1	0	0	0	0	0	0	0	0	1	0	0	0	0	0	0	0	0	0	0	0	0	0	0	1	0	0	0	0	0	0	0	0	0	0	0	0	0	0	0	0	0	0	0	0	0	0	0
HT-1376	1	0	0	0	0	0	0	0	0	0	0	0	0	1	0	0	0	0	0	0	0	0	0	0	0	0	0	0	0	0	0	1	0	0	0	0	0	0	0	1	0	1	0	0	0	0	0	0	0
HT-144	0	0	0	0	0	0	0	0	0	1	0	0	0	0	0	0	0	0	0	0	0	0	0	0	0	0	0	0	0	0	0	0	0	0	0	0	0	0	0	0	0	0	0	0	0	0	0	0	0
HT-29	0	1	0	0	0	0	0	0	0	0	0	0	0	0	0	0	0	0	0	0	0	0	0	0	1	0	0	0	0	0	0	0	0	0	0	0	0	0	0	0	1	0	0	0	0	0	0	0	0
IGROV-1	1	1	0	1	0	0	1	0	0	0	0	1	0	0	0	0	0	0	0	0	0	0	0	0	0	0	0	0	0	0	0	1	0	0	0	0	0	0	1	0	0	1	0	0	0	1	0	0	0
J82	1	1	0	0	0	0	0	0	0	1	0	0	0	0	0	1	0	0	0	0	0	0	0	0	0	0	0	0	0	0	0	0	0	0	0	0	0	0	0	0	0	0	0	0	0	0	0	0	0
K-562	0	0	0	0	0	0	0	0	0	0	0	0	0	0	0	0	0	0	0	0	0	0	0	0	0	0	0	0	0	0	0	0	0	0	0	0	0	0	0	0	0	0	0	0	0	0	0	0	0
KATOIII	0	0	0	0	0	0	0	0	0	0	1	0	1	0	0	0	0	0	0	0	0	0	0	0	0	0	0	0	0	0	0	1	0	0	0	0	0	0	0	0	0	0	0	0	0	0	0	0	0
KM12	0	0	0	1	0	0	0	0	0	0	0	1	1	0	0	1	0	0	0	0	0	0	0	0	1	0	0	0	1	0	1	0	0	1	0	1	0	0	0	1	0	0	0	1	0	0	1	0	0
KMS-11	0	0	0	0	0	0	0	0	0	0	0	0	0	0	0	0	0	0	0	0	0	0	0	0	0	0	0	0	0	0	0	0	0	0	0	0	0	0	0	0	0	0	0	1	0	1	0	0	0
KU-19-19	0	0	0	0	0	0	0	0	0	0	0	0	0	0	0	0	0	0	0	0	0	0	0	0	0	0	0	0	0	0	0	0	0	0	0	0	0	0	0	0	0	0	0	0	0	0	0	0	0
LNCaP-Clone-FGC	0	0	1	0	0	0	1	1	0	0	1	0	1	1	0	0	0	0	0	0	0	1	0	0	0	0	0	1	1	0	0	0	0	1	0	0	0	0	0	1	0	0	0	0	0	0	0	1	0
LoVo	0	0	0	0	0	0	0	0	1	0	1	0	1	0	0	0	0	0	0	0	0	0	0	0	0	0	1	0	1	0	1	0	0	1	0	0	0	0	0	0	0	0	0	0	0	0	0	0	0
LOXIMVI	0	0	0	0	1	0	0	0	0	0	0	0	1	0	1	0	0	0	0	0	0	0	0	0	0	0	0	0	1	0	0	0	0	0	0	0	0	0	0	1	1	0	0	0	0	0	0	0	0
LS-513	0	0	0	0	0	0	1	0	0	0	0	0	0	0	0	0	0	0	0	0	0	0	1	0	0	0	0	0	0	0	1	0	0	0	0	0	0	0	0	0	0	0	0	0	0	0	0	0	0
M14	0	0	0	0	0	0	0	0	0	0	0	1	0	0	0	0	0	0	0	0	0	0	0	0	0	0	0	0	0	0	0	0	0	0	0	0	0	0	0	0	0	1	0	0	0	0	0	0	0
MCF7	0	1	0	0	1	0	0	0	0	0	0	0	0	1	0	0	0	0	0	0	0	0	0	0	0	0	0	0	0	0	0	0	0	0	0	0	0	0	0	0	0	0	0	0	0	0	0	0	0
MDA-MB-157	0	0	0	0	0	0	0	0	0	0	0	1	0	0	1	0	0	0	0	0	0	0	0	0	0	0	0	0	1	0	0	0	0	0	0	0	0	0	0	0	0	0	0	0	0	0	0	0	0
MDA-MB-175-VII	0	0	0	0	0	0	0	0	0	0	1	0	0	0	0	0	0	0	0	0	0	0	0	0	0	0	0	0	1	0	0	0	0	0	0	0	0	0	0	0	0	0	0	0	0	0	0	0	0
MDA-MB-231	0	0	0	0	0	0	0	0	0	0	0	0	0	0	0	0	0	0	0	0	0	0	0	0	0	0	0	0	1	0	0	0	0	0	0	0	0	0	0	0	0	0	0	0	0	0	0	0	0
MDA-MB-361	0	1	0	0	0	0	0	0	0	0	0	1	0	0	1	1	0	0	0	0	0	0	0	0	0	0	0	1	0	0	0	0	0	0	0	0	0	0	0	0	0	1	0	0	0	0	0	0	0
MDA-MB-415	0	0	0	0	0	0	0	0	0	0	0	0	0	0	0	0	0	0	0	0	0	0	0	0	0	0	0	0	0	0	0	0	0	0	0	0	0	0	0	0	0	0	0	0	0	0	0	0	0
MDA-MB-436	0	0	0	0	0	0	0	1	0	0	0	0	0	0	0	0	0	1	0	0	0	0	0	0	0	0	0	0	0	0	0	0	0	0	0	0	0	0	0	0	0	0	0	0	0	0	0	0	0
MDA-MB-453	0	1	1	0	0	0	0	0	0	0	0	0	0	0	0	1	0	0	0	0	0	0	0	0	0	0	0	0	0	0	0	0	0	0	0	0	1	0	0	0	0	0	0	0	0	0	0	0	0
MDA-MB-468	1	0	0	0	0	0	0	0	0	0	1	0	0	0	0	1	0	0	0	0	0	0	0	0	0	0	0	0	0	0	0	0	0	0	0	0	0	0	0	0	0	0	0	0	0	0	0	0	0
MFM-223	0	1	0	0	0	0	0	0	0	0	0	0	0	0	0	0	0	0	0	0	0	0	0	0	0	0	0	0	0	0	1	0	0	0	0	0	0	0	0	0	0	0	0	0	0	0	0	0	0
MOLT-4	1	0	0	0	0	0	0	1	0	0	0	0	1	0	0	1	0	0	0	0	0	0	0	0	1	0	0	0	1	1	0	0	0	0	0	1	0	0	0	0	0	0	0	0	0	0	0	0	0
NCI-H1299	0	0	0	0	0	0	1	0	1	0	0	0	0	0	0	0	0	0	1	0	0	0	0	0	0	0	0	0	0	0	0	0	0	1	0	0	0	0	0	0	0	0	0	0	0	0	0	0	0
NCI-H1437	0	0	0	0	0	0	0	0	0	0	0	0	0	0	1	0	0	0	0	0	0	0	0	0	0	0	0	0	0	0	0	0	0	0	0	0	0	0	0	0	0	1	0	0	0	0	0	0	0
NCI-H1563	0	1	0	0	1	0	0	0	0	0	0	1	0	0	0	1	0	0	0	0	1	0	0	0	0	0	0	0	0	0	0	0	0	0	0	0	0	0	0	0	0	0	0	0	0	0	0	0	0
NCI-H1650	0	0	0	0	0	0	0	0	0	0	0	0	0	0	0	0	0	0	0	0	0	0	0	0	0	0	0	0	1	0	0	0	0	0	0	0	0	0	0	0	0	0	0	0	0	0	0	0	0
NCI-H1703	0	0	0	0	0	0	1	0	0	0	0	0	0	1	0	0	0	0	0	0	0	0	0	1	0	0	0	0	0	0	0	0	0	0	0	0	0	0	0	0	0	0	0	0	0	0	0	0	0
NCI-H1793	0	0	0	0	0	0	1	0	0	0	0	0	0	0	0	0	1	0	0	0	0	0	0	0	0	1	0	0	0	0	1	0	0	0	0	0	0	0	0	0	1	0	0	0	0	1	0	0	0
NCI-H1975	0	1	0	0	0	0	0	0	0	0	0	0	0	0	0	0	0	0	0	0	0	0	0	0	0	0	0	0	0	0	0	0	0	0	0	0	0	0	0	0	0	0	0	0	0	0	0	0	0
NCI-H2085	0	0	0	0	0	0	1	0	0	0	0	0	0	0	0	0	0	0	0	0	0	0	0	0	0	0	0	0	0	0	0	0	0	0	0	0	0	0	0	0	0	0	0	0	0	0	0	0	0
NCI-H2122	0	0	0	0	0	0	0	0	0	0	0	0	0	0	0	0	0	0	0	0	0	0	0	0	0	0	0	0	0	0	0	0	0	0	0	0	0	0	0	0	0	0	0	0	0	0	1	0	0
NCI-H2170	1	0	0	0	0	0	0	0	1	1	0	0	0	0	0	1	0	0	1	0	0	1	0	0	1	0	0	0	0	0	0	0	1	0	0	0	1	0	0	0	0	1	0	1	0	0	1	0	1
NCI-H2228	1	0	0	0	0	0	0	0	0	0	0	0	0	0	0	0	0	0	0	0	0	0	0	0	1	0	0	0	0	0	0	0	0	0	0	0	0	0	0	0	0	0	0	0	0	0	0	0	0
NCI-H226	0	0	0	0	0	0	0	0	0	0	0	0	0	0	0	0	0	0	0	0	0	0	0	0	0	0	0	0	0	0	0	0	0	0	0	0	0	0	0	0	0	0	0	0	0	0	0	0	0
NCI-H2291	0	0	0	0	0	0	0	0	0	0	0	0	0	0	0	0	0	0	0	0	0	0	1	0	0	0	0	0	0	0	0	0	0	0	1	0	0	0	0	0	0	1	0	0	0	0	0	0	0
NCI-H23	0	0	0	0	0	0	1	0	0	0	0	0	1	0	0	0	0	0	0	0	0	0	0	0	0	0	0	0	0	0	0	0	0	0	0	0	0	0	0	0	0	0	0	0	0	0	0	0	0
NCI-H3122	0	0	0	0	0	0	0	0	0	0	0	0	0	0	0	0	0	0	0	0	0	0	0	0	0	0	0	0	1	0	0	0	0	0	0	0	0	0	0	0	0	0	0	0	0	0	0	0	0
NCI-H322M	0	0	0	0	0	0	0	0	0	0	0	0	0	0	0	1	0	0	0	0	0	0	0	0	0	0	0	0	1	0	1	0	0	0	0	0	0	0	0	0	0	0	0	0	0	1	0	0	0
NCI-H358	0	0	0	0	0	0	0	0	0	0	0	0	0	0	0	0	0	0	0	0	0	0	1	0	0	0	0	1	0	0	0	0	0	0	0	0	0	0	0	0	0	0	0	0	0	0	0	0	0
NCI-H460	0	1	0	1	0	0	0	0	0	0	0	0	0	0	0	0	0	0	0	0	0	0	0	0	0	0	0	0	0	0	0	0	0	0	0	0	0	0	0	0	0	0	0	0	0	1	0	0	0
NCI-H520	0	0	0	0	0	0	0	0	0	1	0	0	0	0	0	0	0	0	1	0	0	0	0	0	0	0	0	0	0	0	0	0	0	0	0	0	0	0	0	0	0	0	0	0	0	0	0	0	0
NCI-H522	0	0	0	0	0	0	0	0	0	0	0	0	0	0	0	0	0	1	0	0	0	0	0	0	0	1	0	0	0	0	0	0	0	1	0	0	0	0	0	0	0	0	0	0	0	0	0	0	0
NCI-H747	0	0	0	0	0	0	0	0	0	0	0	0	1	0	0	0	0	0	0	0	0	0	0	0	0	0	0	0	0	0	0	0	0	0	0	0	0	0	0	0	0	0	0	0	0	0	0	1	0
NCI-H838	0	0	0	1	0	0	1	0	0	0	0	0	0	0	0	0	0	0	0	0	0	0	0	0	0	0	0	0	0	0	0	0	0	0	0	0	0	0	0	0	0	0	0	0	0	0	0	0	0
NCI-SNU-16	0	0	0	0	0	0	0	0	0	0	0	0	0	0	0	0	0	0	0	0	0	0	0	0	0	0	0	0	0	0	0	0	0	0	0	0	0	0	0	0	0	0	0	0	0	0	0	0	0
OCUB-M	0	1	1	0	0	0	0	0	0	0	0	0	0	0	0	1	0	0	0	0	0	0	0	0	0	0	0	0	0	0	0	0	0	0	0	0	0	0	0	0	0	0	0	0	0	0	0	0	0
OV-90	0	0	0	0	0	0	0	0	0	0	0	0	0	0	0	0	0	0	0	0	0	0	0	0	0	0	0	0	0	0	0	0	0	0	0	0	0	0	0	0	0	0	0	0	0	0	0	0	0
OVCAR-3	0	0	0	0	0	0	0	1	0	0	0	0	0	0	0	0	0	0	0	0	0	0	0	0	0	0	0	0	0	0	0	0	0	0	0	0	0	0	0	0	0	0	0	0	0	0	0	0	0
OVCAR-4	0	0	0	0	0	0	0	0	0	0	0	0	0	0	0	0	0	0	0	0	0	0	0	0	0	0	0	0	0	0	0	0	0	0	0	0	0	0	0	0	0	0	0	0	0	0	0	0	0
OVCAR-5	0	0	0	0	0	0	0	0	0	0	0	0	0	0	0	0	0	0	0	0	0	0	0	0	0	0	0	0	0	0	0	0	0	0	0	0	0	0	0	0	0	0	0	0	0	0	0	0	0
OVCAR-8	0	0	0	0	0	0	0	0	0	0	1	0	0	0	0	1	0	0	0	0	0	0	0	0	0	0	0	0	0	0	0	0	0	0	0	0	0	0	0	0	0	0	0	0	0	0	0	0	0
PA-1	0	0	0	0	0	0	0	0	0	0	0	0	0	0	0	0	0	0	1	0	0	0	0	0	0	0	0	0	0	0	0	0	0	0	0	0	0	0	0	0	0	0	0	0	0	0	0	0	0
PC-3	0	0	0	0	0	0	0	0	0	0	0	0	0	0	0	0	0	0	0	0	0	1	0	0	0	0	0	0	0	0	0	0	0	0	0	0	0	0	0	0	0	0	0	0	1	0	0	0	0
RKO	0	1	1	0	0	0	0	0	0	0	0	0	0	0	0	0	0	0	0	1	0	0	1	0	0	0	1	1	1	0	0	1	0	0	0	0	0	0	0	0	0	0	0	0	0	0	1	1	1
RPMI-7951	0	0	0	0	0	0	0	0	0	0	0	0	0	0	0	0	0	0	0	0	0	0	0	0	0	0	0	0	0	0	0	0	0	0	0	0	0	0	0	0	0	0	0	0	0	0	0	0	0
RPMI-8226	0	0	0	0	0	0	0	0	1	0	0	0	0	0	0	0	0	0	0	0	0	0	0	0	0	0	0	0	0	0	0	0	1	0	0	0	0	0	1	0	0	0	0	0	0	0	0	0	0
RT4	0	0	0	0	0	0	0	0	0	0	0	0	0	0	0	0	0	0	0	0	0	0	0	0	0	0	0	0	0	0	0	0	0	0	0	0	0	0	0	0	0	0	0	0	1	0	0	0	0
RXF393	0	0	0	1	0	0	0	0	0	0	0	0	0	0	0	0	0	0	0	0	0	0	0	0	0	0	0	0	0	0	0	0	0	0	0	0	0	0	0	0	0	1	0	0	0	0	0	0	0
SF268	0	0	0	0	0	0	0	0	0	0	0	0	0	1	0	0	0	0	0	0	0	0	0	1	0	0	0	0	0	0	0	0	0	0	0	0	0	0	0	0	0	0	0	0	0	0	0	0	0
SF295	0	0	0	0	0	0	0	0	0	0	0	0	0	0	0	0	0	0	0	0	0	0	0	0	0	0	0	0	0	0	0	0	0	0	0	0	0	0	0	0	0	0	0	0	0	0	0	0	0
SF539	1	0	0	0	0	0	0	0	0	0	0	0	0	0	0	0	0	0	0	0	0	0	0	0	0	0	0	0	0	0	0	0	0	0	0	1	0	0	0	0	0	0	0	0	0	0	1	0	0
SHP-77	0	0	0	0	0	0	0	0	0	0	1	0	0	0	0	0	0	0	0	0	0	0	0	0	0	0	0	0	0	0	0	0	0	0	0	0	0	0	0	0	0	0	0	0	0	0	0	0	0
SK-MEL-2	0	0	0	0	1	0	0	0	0	0	0	0	0	0	0	0	0	0	0	0	0	0	0	0	0	0	0	0	0	0	0	0	0	1	0	0	0	0	0	1	0	0	0	0	0	0	1	0	0
SK-MEL-28	0	0	0	0	0	0	0	0	0	0	0	0	0	0	0	0	0	0	0	0	0	0	0	0	0	0	0	0	0	0	0	0	0	0	0	0	0	0	0	0	0	1	0	0	0	0	0	0	0
SK-MEL-30	0	0	0	0	1	0	0	0	0	0	0	0	0	0	0	0	0	0	0	0	0	0	0	0	0	0	0	0	0	0	1	0	0	0	0	0	0	0	0	0	0	0	0	0	0	1	0	0	0
SK-MEL-5	0	0	1	1	1	0	1	0	0	0	0	0	0	0	0	0	0	0	0	0	0	0	0	0	0	0	0	0	0	0	0	0	0	0	0	0	0	0	0	0	0	0	0	0	0	0	0	0	0
SK-MES-1	0	0	0	0	0	0	0	0	0	0	0	0	0	0	0	0	0	0	0	0	0	0	0	0	0	0	0	0	1	0	0	0	0	0	0	0	0	0	0	0	1	0	0	0	0	0	0	0	0
SK-OV-3	0	1	0	0	0	0	0	0	0	0	0	0	1	0	0	1	0	0	0	0	0	0	0	0	0	0	0	0	1	0	0	1	0	0	0	0	0	0	0	0	1	0	0	0	0	0	0	0	0
SN12C	0	0	0	0	0	0	0	0	0	1	0	0	0	0	0	0	0	0	0	0	0	0	0	0	0	0	0	0	0	0	0	0	0	1	0	0	0	0	0	0	0	0	0	0	0	0	0	0	0
SNB75	0	0	0	0	0	0	0	1	0	0	0	0	0	0	0	0	0	0	0	0	0	0	0	0	0	0	0	0	0	0	0	0	0	0	0	0	0	0	0	0	0	0	0	0	0	0	0	0	0
SR	0	0	0	0	0	0	0	0	0	0	0	0	1	0	0	0	0	0	0	0	0	0	0	0	0	0	0	0	0	0	0	0	0	1	0	0	0	0	0	0	0	0	0	0	0	0	0	0	0
SW48	0	1	1	0	1	0	0	0	0	0	0	0	0	0	1	0	0	0	0	0	0	0	0	0	0	0	0	0	0	0	1	0	0	1	0	1	0	0	0	1	0	0	0	0	0	0	1	1	0
SW620	0	0	0	0	0	0	0	0	0	0	0	0	0	0	0	0	0	0	0	0	0	0	0	0	0	0	0	0	0	0	0	0	1	0	0	0	0	0	0	0	0	0	0	0	0	0	0	0	0
SW780	0	0	0	0	0	0	0	0	0	0	0	0	0	0	0	0	0	0	0	0	0	0	0	0	0	0	0	0	0	0	0	0	0	0	1	0	0	0	0	0	0	0	0	0	0	0	0	0	0
SW837	0	0	0	0	0	0	0	0	0	0	0	0	0	0	0	0	0	0	0	0	0	0	0	0	0	0	1	0	0	0	0	0	0	0	0	0	0	0	0	0	0	0	0	0	0	0	0	0	0
SW900	0	0	0	0	0	0	0	0	0	0	0	0	0	0	0	0	0	0	0	0	0	0	0	0	0	0	0	0	1	0	0	0	0	0	0	0	0	0	0	0	0	0	1	0	0	0	0	0	0
SW948	0	1	0	0	1	0	0	0	0	0	0	0	0	1	0	0	1	0	0	0	0	1	0	0	0	0	0	0	0	0	0	0	0	0	0	0	0	0	0	0	0	0	0	0	0	0	0	0	0
T-24	0	0	0	0	0	0	0	0	0	0	0	0	0	0	0	0	0	0	0	0	0	0	0	0	0	0	0	0	0	1	0	0	0	0	0	0	0	0	0	0	0	0	0	0	0	0	0	0	0
T47D	0	1	0	0	0	0	0	0	0	0	0	0	0	0	0	0	0	0	0	0	0	0	0	0	0	0	0	0	0	0	0	0	0	0	0	0	0	0	0	0	1	0	0	0	0	0	0	0	0
TCCSUP	1	1	1	1	0	0	0	0	1	0	0	0	0	0	0	0	0	0	0	0	0	0	0	0	0	0	0	0	0	0	0	0	0	0	0	0	0	0	0	0	0	0	0	0	0	0	0	0	0
TK10	0	1	0	0	0	0	0	0	0	0	0	0	0	0	0	0	0	0	0	0	0	0	0	0	0	0	0	0	0	0	0	0	0	0	0	0	0	0	0	0	0	0	0	0	0	0	0	0	0
U031	0	0	0	0	0	0	1	0	0	0	0	0	0	0	0	0	0	0	0	0	0	0	1	0	0	0	0	0	0	0	0	0	0	0	0	0	0	0	0	0	0	0	0	0	0	0	0	0	0
U251	0	0	0	0	0	0	0	0	0	0	0	0	0	0	0	0	0	0	0	0	0	0	0	0	1	0	0	0	1	0	0	0	0	1	0	0	0	0	1	0	0	0	0	0	0	0	0	0	0
UACC-257	0	0	0	1	0	0	0	0	0	0	0	0	0	0	0	0	0	0	0	0	0	0	0	0	0	0	0	0	0	0	0	0	0	0	0	0	0	0	0	0	0	0	0	0	0	0	0	0	0
UACC-62	0	0	0	0	0	0	0	0	0	0	0	0	0	0	0	0	0	0	0	0	0	0	0	0	0	0	0	0	0	0	0	0	0	0	0	0	0	0	0	0	0	0	0	0	0	0	0	0	0
UACC-812	0	0	0	0	1	0	0	0	0	0	0	0	0	0	0	1	0	0	0	0	0	0	0	0	0	0	0	0	0	0	0	0	0	0	0	0	0	0	0	0	1	0	0	0	0	0	0	0	0
UM-UC-3	0	0	0	0	0	0	1	0	0	0	0	0	0	0	0	0	0	0	0	0	0	0	0	0	0	0	0	0	0	0	0	0	0	0	0	0	0	0	0	0	0	0	0	0	0	0	0	0	0
VCaP	0	0	0	0	0	0	0	0	0	0	0	0	0	0	0	0	0	0	0	0	0	0	0	0	0	0	0	0	0	0	0	0	0	0	0	0	0	0	0	0	0	0	0	0	0	0	0	0	0
VM-CUB-1	0	1	1	0	0	0	0	0	0	0	0	0	0	0	0	1	0	0	0	0	0	0	0	0	0	0	0	0	0	0	0	0	0	0	0	1	0	0	0	0	0	0	0	0	0	0	0	0	0
[truncated: 445 more columns]
